# Supplementary material for: Daily temporal dynamics of vaginal microbiota before, during and after episodes of bacterial vaginosis
Source: Microbiome. 2013 Dec 2;1:29. doi: 10.1186/2049-2618-1-29 (PMC3968321; doi:10.1186/2049-2618-1-29)
Supplement: Additional file 1 — Clinical and daily behavioral data. [file 2049-2618-1-29-S1.xlsx]

## Sheet: Metadata
Additional File 1. Clinical and daily behavioral metadata
aSelf-described ethnic groups - White=1 , Black=0
sampleID	subjectID	dayInStudy	DIA_WEEK	DIA_DAY	AGE	ETHa	SBV	ABV	BV_medication	pH	Nugent_Score	VAG_ODOR	VAG_IRR	VAG_ITCH	VAG_BURN	VAG_DIS	MENSTRU1	MENSTRU2	MENSTRU3
s3.w1d1	3	1	1	1	25	0	0	0	0	NA	1	NA	NA	NA	NA	NA	NA	NA	NA
s3.w1d2	3	2	1	2	25	0	0	0	0	4	4	0	0	0	0	0	NA	NA	NA
s3.w1d3	3	3	1	3	25	0	0	0	0	4	1	0	0	0	0	0	NA	NA	NA
s3.w1d4	3	4	1	4	25	0	0	0	0	5	4	0	0	0	0	0	NA	NA	NA
s3.w1d5	3	5	1	5	25	0	0	0	0	4	6	0	0	0	0	0	NA	NA	NA
s3.w1d6	3	6	1	6	25	0	0	0	0	5.3	6	0	0	0	0	0	NA	NA	NA
s3.w1d7	3	7	1	7	25	0	0	0	0	5	8	1	0	0	0	1	NA	NA	NA
s3.w2d1	3	8	2	1	25	0	1	0	0	4.7	7	1	0	0	0	1	NA	NA	NA
s3.w2d2	3	9	2	2	25	0	0	0	1	4	7	1	0	0	0	0	NA	NA	NA
s3.w2d3	3	10	2	3	25	0	0	0	1	4	7	0	0	0	0	0	NA	NA	NA
s3.w2d4	3	11	2	4	25	0	0	0	1	4	4	0	0	0	NA	NA	NA	NA	NA
s3.w2d5	3	12	2	5	25	0	0	0	1	4	4	0	0	0	0	1	NA	NA	NA
s3.w2d6	3	13	2	6	25	0	0	0	1	4	3	0	0	0	0	1	NA	NA	NA
s3.w2d7	3	14	2	7	25	0	0	0	1	4	1	0	0	0	0	1	NA	NA	NA
s3.w3d1	3	15	3	1	25	0	0	0	1	4	3	0	0	0	0	1	NA	NA	NA
s3.w3d2	3	16	3	2	25	0	0	0	0	4	3	0	0	0	0	1	NA	NA	NA
s3.w3d3	3	17	3	3	25	0	0	0	0	4	3	0	0	0	0	0	NA	NA	NA
s3.w3d4	3	18	3	4	25	0	0	0	0	4	4	0	0	0	0	1	NA	NA	NA
s3.w3d5	3	19	3	5	25	0	0	0	0	4	3	0	0	0	0	0	NA	NA	NA
s3.w3d6	3	20	3	6	25	0	0	0	0	4	1	0	0	0	0	0	NA	NA	NA
s3.w3d7	3	21	3	7	25	0	0	0	0	4	1	0	0	0	0	1	NA	NA	NA
s3.w4d1	3	22	4	1	25	0	0	0	0	4	1	1	0	0	0	1	1	NA	NA
s3.w4d2	3	23	4	2	25	0	0	0	0	4	1	1	0	0	0	1	1	NA	NA
s3.w4d3	3	24	4	3	25	0	0	0	0	4	1	0	0	0	0	1	1	NA	NA
s3.w4d4	3	25	4	4	25	0	0	0	0	4	1	0	0	0	0	0	NA	2	NA
s3.w4d5	3	26	4	5	25	0	0	0	0	4	1	1	0	0	0	0	NA	2	NA
s3.w4d6	3	27	4	6	25	0	0	0	0	4.4	4	0	0	0	1	0	NA	2	NA
s3.w4d7	3	28	4	7	25	0	0	0	0	4	NA	0	0	0	0	0	NA	2	NA
s3.w5d1	3	29	5	1	25	0	0	0	0	4	7	1	0	0	0	0	NA	2	NA
s3.w5d2	3	30	5	2	25	0	0	0	0	4.7	6	1	0	0	0	0	1	NA	NA
s3.w5d3	3	31	5	3	25	0	0	0	0	4	6	0	0	0	0	0	NA	NA	NA
s3.w5d4	3	32	5	4	25	0	0	0	0	4	6	0	0	0	0	1	NA	NA	NA
s3.w5d5	3	33	5	5	25	0	0	0	0	4	2	0	0	0	0	1	NA	NA	NA
s3.w5d6	3	34	5	6	25	0	0	0	0	4	6	0	0	0	0	0	NA	NA	NA
s3.w5d7	3	35	5	7	25	0	0	0	0	4	5	0	0	0	0	0	NA	NA	NA
s3.w6d1	3	36	6	1	25	0	0	0	0	4	4	0	0	0	0	0	NA	NA	NA
s3.w6d2	3	37	6	2	25	0	0	0	0	4	4	0	0	0	0	1	NA	NA	NA
s3.w6d3	3	38	6	3	25	0	0	0	0	4	3	0	0	0	0	1	NA	NA	NA
s3.w6d4	3	39	6	4	25	0	0	0	0	4.7	2	0	0	0	0	0	NA	NA	NA
s3.w6d5	3	40	6	5	25	0	0	0	0	4	4	1	0	0	0	1	NA	NA	NA
s3.w6d6	3	41	6	6	25	0	0	0	0	4	4	0	0	0	0	1	NA	NA	NA
s3.w6d7	3	42	6	7	25	0	0	0	0	4	4	0	0	0	0	1	NA	NA	NA
s3.w7d1	3	43	7	1	25	0	0	0	0	4	4	0	0	0	0	1	NA	NA	NA
s3.w7d2	3	44	7	2	25	0	0	0	0	4	4	0	0	0	0	1	NA	NA	NA
s3.w7d3	3	45	7	3	25	0	0	0	0	4	5	0	0	0	0	1	NA	NA	NA
s3.w7d4	3	46	7	4	25	0	0	0	0	4	4	0	0	0	0	1	NA	NA	NA
s3.w7d5	3	47	7	5	25	0	0	0	0	4	6	0	0	0	0	1	NA	NA	NA
s3.w7d6	3	48	7	6	25	0	0	0	0	4	5	0	0	0	0	1	NA	NA	NA
s3.w7d7	3	49	7	7	25	0	0	0	0	4	5	0	0	0	0	1	NA	NA	NA
s3.w8d1	3	50	8	1	25	0	0	0	0	4	6	0	0	0	0	1	NA	NA	NA
s3.w8d2	3	51	8	2	25	0	0	0	0	4	6	1	0	0	0	1	NA	NA	NA
s3.w8d3	3	52	8	3	25	0	0	0	0	4	6	0	0	0	0	1	NA	NA	NA
s3.w8d4	3	53	8	4	25	0	0	0	0	4	6	0	0	0	0	1	NA	NA	NA
s3.w8d5	3	54	8	5	25	0	0	0	0	4	7	0	0	0	0	1	NA	NA	NA
s3.w8d6	3	55	8	6	25	0	0	0	0	4	7	0	0	0	0	0	1	NA	NA
s3.w8d7	3	56	8	7	25	0	0	0	0	4	5	1	0	0	0	0	NA	2	NA
s3.w9d1	3	57	9	1	25	0	0	0	0	4.4	6	1	0	0	0	0	NA	2	NA
s3.w9d2	3	58	9	2	25	0	0	0	0	4	7	1	0	0	0	0	1	NA	NA
s3.w9d3	3	59	9	3	25	0	0	0	0	4.7	8	0	0	0	0	0	NA	NA	NA
s3.w9d4	3	60	9	4	25	0	1	0	1	4.7	8	1	0	0	0	1	NA	NA	NA
s3.w9d5	3	61	9	5	25	0	0	0	1	NA	6	1	0	0	0	0	NA	NA	NA
s3.w9d6	3	62	9	6	25	0	0	0	1	4	7	0	0	0	0	0	NA	NA	NA
s3.w9d7	3	63	9	7	25	0	0	0	0	4	6	0	0	0	0	1	NA	NA	NA
s3.w10d1	3	64	10	1	25	0	0	0	1	4	6	0	0	0	0	1	NA	NA	NA
s3.w10d2	3	65	10	2	25	0	0	0	1	4	6	0	0	0	0	0	NA	NA	NA
s3.w10d3	3	66	10	3	25	0	0	0	1	4	5	0	0	0	0	0	NA	NA	NA
s3.w10d4	3	67	10	4	25	0	0	0	0	4	5	0	0	0	0	0	NA	NA	NA
s3.w10d5	3	68	10	5	25	0	0	0	0	4	5	0	0	0	0	1	NA	NA	NA
s3.w10d6	3	69	10	6	25	0	0	0	0	4	5	0	0	0	0	1	NA	NA	NA
s3.w10d7	3	70	10	7	20	0	0	0	0	4	3	0	0	0	0	0	NA	NA	NA
s5.w1d1	5	1	1	1	20	0	0	0	0	4	0	0	0	0	0	0	NA	NA	NA
s5.w1d2	5	2	1	2	20	0	0	0	0	4	3	0	0	0	0	0	NA	NA	NA
s5.w1d3	5	3	1	3	20	0	0	0	0	5	5	0	0	0	0	0	NA	NA	NA
s5.w1d4	5	4	1	4	20	0	0	0	0	5.3	7	1	0	0	0	0	NA	NA	NA
s5.w1d5	5	5	1	5	20	0	0	0	0	5.3	7	1	0	0	0	1	NA	NA	NA
s5.w1d6	5	6	1	6	20	0	0	0	0	5.3	7	1	0	0	0	1	NA	NA	NA
s5.w1d7	5	7	1	7	20	0	0	0	0	5.5	7	1	0	0	0	1	NA	NA	NA
s5.w2d1	5	8	2	1	20	0	1	0	1	5	8	1	0	0	0	1	NA	NA	NA
s5.w2d2	5	9	2	2	20	0	0	0	1	5	6	0	0	0	0	1	NA	NA	NA
s5.w2d3	5	10	2	3	20	0	0	0	1	4	3	0	0	0	0	1	NA	NA	NA
s5.w2d4	5	11	2	4	20	0	0	0	1	4	3	0	0	0	0	1	NA	NA	NA
s5.w2d5	5	12	2	5	20	0	0	0	1	4	2	0	0	0	0	1	NA	NA	NA
s5.w2d6	5	13	2	6	20	0	0	0	1	4	1	0	0	0	0	1	NA	NA	NA
s5.w2d7	5	14	2	7	20	0	0	0	1	4	0	0	0	0	0	0	NA	NA	NA
s5.w3d1	5	15	3	1	20	0	0	0	0	NA	3	0	0	0	0	0	NA	NA	3
s5.w3d2	5	16	3	2	20	0	0	0	0	NA	5	0	0	0	0	0	NA	2	NA
s5.w3d3	5	17	3	3	20	0	0	0	0	4	5	0	0	0	0	1	1	NA	NA
s5.w3d4	5	18	3	4	20	0	0	0	0	4	NA	0	0	0	0	0	1	NA	NA
s5.w3d5	5	19	3	5	20	0	0	0	0	4	2	0	0	0	0	0	NA	NA	NA
s5.w3d6	5	20	3	6	20	0	0	0	0	4	1	0	0	0	0	0	NA	NA	NA
s5.w3d7	5	21	3	7	20	0	0	0	0	4	1	0	0	0	0	0	NA	NA	NA
s5.w4d1	5	22	4	1	20	0	0	0	0	4	1	0	0	0	0	0	NA	NA	NA
s5.w4d2	5	23	4	2	20	0	0	0	0	4	0	0	0	0	0	0	NA	NA	NA
s5.w4d3	5	24	4	3	20	0	0	0	0	4	0	0	0	0	0	0	NA	NA	NA
s5.w4d4	5	25	4	4	20	0	0	0	0	4	1	0	0	0	0	0	NA	NA	NA
s5.w4d5	5	26	4	5	20	0	0	0	0	4	2	0	0	0	0	1	NA	NA	NA
s5.w4d6	5	27	4	6	20	0	0	0	0	4	2	0	0	0	0	0	NA	NA	NA
s5.w4d7	5	28	4	7	20	0	0	0	0	4	2	0	0	0	0	0	NA	NA	NA
s5.w5d1	5	29	5	1	20	0	0	0	0	4.7	4	0	1	1	0	0	NA	NA	NA
s5.w5d2	5	30	5	2	20	0	0	0	0	4.4	4	0	0	0	0	0	NA	NA	NA
s5.w5d3	5	31	5	3	20	0	0	0	0	4	5	0	0	0	0	0	NA	NA	NA
s5.w5d4	5	32	5	4	20	0	0	0	0	5	6	0	1	1	0	0	NA	NA	NA
s5.w5d5	5	33	5	5	20	0	0	0	0	5	5	1	0	0	0	1	NA	NA	NA
s5.w5d6	5	34	5	6	20	0	0	0	0	5	6	1	0	0	0	1	NA	NA	NA
s5.w5d7	5	35	5	7	20	0	0	0	0	4.4	7	0	0	0	0	0	NA	NA	NA
s5.w6d1	5	36	6	1	20	0	0	0	0	4	0	0	0	0	0	1	NA	NA	NA
s5.w6d2	5	37	6	2	20	0	0	0	0	4	0	0	0	0	0	1	NA	NA	NA
s5.w6d3	5	38	6	3	20	0	0	0	0	4	0	0	0	0	0	1	NA	NA	NA
s5.w6d4	5	39	6	4	20	0	0	0	0	4	0	0	0	0	0	1	NA	NA	NA
s5.w6d5	5	40	6	5	20	0	0	0	0	NA	0	0	0	0	0	1	NA	NA	NA
s5.w6d6	5	41	6	6	20	0	0	0	0	NA	0	0	0	0	0	1	NA	NA	NA
s5.w6d7	5	42	6	7	20	0	0	0	0	NA	4	0	0	0	0	0	NA	NA	3
s5.w7d1	5	43	7	1	20	0	0	0	0	NA	6	0	0	0	0	0	NA	NA	3
s5.w7d2	5	44	7	2	20	0	0	0	0	NA	7	0	0	0	0	0	NA	2	NA
s5.w7d3	5	45	7	3	20	0	0	0	0	4.7	5	0	0	0	0	0	1	NA	NA
s5.w7d4	5	46	7	4	20	0	0	0	0	4	5	0	0	0	0	0	1	NA	NA
s5.w7d5	5	47	7	5	20	0	0	0	0	5.3	7	0	1	0	1	0	NA	NA	NA
s5.w7d6	5	48	7	6	20	0	0	0	0	4	6	0	1	0	1	0	NA	NA	NA
s5.w7d7	5	49	7	7	20	0	0	0	0	4	3	0	1	0	1	0	NA	NA	NA
s5.w8d1	5	50	8	1	20	0	0	0	0	5	4	0	1	0	1	0	NA	NA	NA
s5.w8d2	5	51	8	2	20	0	0	0	0	NA	6	0	0	0	0	0	NA	NA	3
s5.w8d3	5	52	8	3	20	0	0	0	0	NA	3	0	0	0	0	0	NA	NA	3
s5.w8d4	5	53	8	4	20	0	0	0	0	NA	5	0	0	0	0	0	NA	2	NA
s5.w8d5	5	54	8	5	20	0	0	0	0	4	3	0	0	0	0	0	1	NA	NA
s5.w8d6	5	55	8	6	20	0	0	0	0	4	3	0	0	0	0	0	NA	NA	NA
s5.w8d7	5	56	8	7	20	0	0	0	0	7	2	0	0	0	0	0	NA	NA	NA
s5.w9d1	5	57	9	1	20	0	0	0	0	4.4	3	0	0	0	0	0	NA	NA	NA
s5.w9d2	5	58	9	2	20	0	0	0	0	4	1	0	0	0	0	0	NA	NA	NA
s5.w9d3	5	59	9	3	20	0	0	0	0	4	1	0	0	0	0	0	NA	NA	NA
s5.w9d4	5	60	9	4	20	0	0	0	0	4	1	0	0	0	0	0	NA	NA	NA
s5.w9d5	5	61	9	5	20	0	0	0	0	4.7	6	0	0	0	0	1	NA	NA	NA
s5.w9d6	5	62	9	6	20	0	0	0	0	4	2	0	0	0	1	1	NA	NA	NA
s5.w9d7	5	63	9	7	20	0	0	0	0	4	2	0	0	0	1	1	NA	NA	NA
s5.w10d1	5	64	10	1	20	0	0	0	0	4	1	0	0	0	1	1	NA	NA	NA
s5.w10d2	5	65	10	2	20	0	0	0	0	4.7	7	1	1	1	1	1	NA	NA	NA
s5.w10d3	5	66	10	3	20	0	0	0	0	4.7	7	1	1	1	1	1	NA	NA	NA
s5.w10d4	5	67	10	4	20	0	0	0	0	5.3	7	1	1	1	1	1	NA	NA	NA
s5.w10d5	5	68	10	5	20	0	0	0	0	5.3	7	1	0	0	0	1	NA	NA	NA
s5.w10d6	5	69	10	6	20	0	0	0	0	5.3	7	1	1	1	1	1	NA	NA	NA
s5.w10d7	5	70	10	7	20	0	0	0	0	5	7	1	1	1	1	1	NA	NA	NA
s7.w1d1	7	1	1	1	20	0	0	0	0	5.3	1	0	0	0	0	1	NA	NA	NA
s7.w1d2	7	2	1	2	20	0	0	0	0	5	2	0	0	0	0	1	NA	NA	NA
s7.w1d3	7	3	1	3	20	0	0	0	0	4.7	1	0	0	0	0	1	NA	NA	NA
s7.w1d4	7	4	1	4	20	0	0	0	0	4.4	NA	0	0	0	0	1	NA	NA	NA
s7.w1d5	7	5	1	5	20	0	0	0	0	4.7	NA	0	0	0	0	0	NA	NA	NA
s7.w1d6	7	6	1	6	20	0	0	0	0	5	NA	0	0	0	0	1	NA	NA	NA
s7.w1d7	7	7	1	7	20	0	0	0	0	4.7	1	0	0	0	0	1	NA	NA	NA
s7.w2d1	7	8	2	1	20	0	0	0	0	5	1	0	0	0	0	1	NA	NA	NA
s7.w2d2	7	9	2	2	20	0	0	0	0	5	1	0	0	0	0	1	NA	NA	NA
s7.w2d3	7	10	2	3	20	0	0	0	0	4.4	1	0	0	1	0	1	NA	NA	NA
s7.w2d4	7	11	2	4	20	0	0	0	0	5	1	0	0	0	0	1	NA	NA	NA
s7.w2d5	7	12	2	5	20	0	0	0	0	5.3	3	0	0	0	0	0	NA	NA	NA
s7.w2d6	7	13	2	6	20	0	0	0	0	4.7	4	0	0	0	0	1	NA	NA	NA
s7.w2d7	7	14	2	7	20	0	0	0	0	4.7	3	0	0	1	NA	1	1	NA	NA
s7.w3d1	7	15	3	1	20	0	0	0	0	5	1	1	0	0	0	1	NA	NA	NA
s7.w3d2	7	16	3	2	20	0	0	0	0	4.7	1	0	0	0	0	1	NA	NA	NA
s7.w3d3	7	17	3	3	20	0	0	0	0	4.7	1	1	0	0	0	1	NA	NA	NA
s7.w3d4	7	18	3	4	20	0	0	0	0	4.4	6	0	0	0	0	0	NA	NA	NA
s7.w3d5	7	19	3	5	20	0	0	0	0	4.7	0	0	0	0	0	1	NA	NA	NA
s7.w3d6	7	20	3	6	20	0	0	0	0	5	5	0	0	0	0	1	NA	NA	NA
s7.w3d7	7	21	3	7	20	0	0	0	0	4.4	2	0	0	0	0	1	NA	NA	NA
s7.w4d1	7	22	4	1	20	0	0	0	0	5	0	0	0	0	0	1	1	NA	NA
s7.w4d2	7	23	4	2	20	0	0	0	0	4.7	0	1	NA	0	0	1	NA	NA	NA
s7.w4d3	7	24	4	3	20	0	0	0	0	5.3	0	0	0	0	0	1	NA	NA	NA
s7.w4d4	7	25	4	4	20	0	0	0	0	5	0	0	0	0	0	1	NA	NA	NA
s7.w4d5	7	26	4	5	20	0	0	0	0	5	0	1	0	1	0	1	NA	NA	NA
s7.w4d6	7	27	4	6	20	0	0	0	0	4.4	1	0	0	0	0	1	NA	NA	NA
s7.w4d7	7	28	4	7	20	0	0	0	0	4.7	2	0	0	0	0	1	NA	NA	NA
s7.w5d1	7	29	5	1	20	0	0	0	0	4.4	0	0	0	0	0	1	NA	NA	NA
s7.w5d2	7	30	5	2	20	0	0	0	0	4.7	0	0	0	0	0	1	NA	NA	NA
s7.w5d3	7	31	5	3	20	0	0	0	0	4	5	0	0	0	0	0	NA	NA	NA
s7.w5d4	7	32	5	4	20	0	0	0	0	4.4	4	0	0	0	0	1	NA	NA	NA
s7.w5d5	7	33	5	5	20	0	0	0	0	4.4	4	0	0	0	0	1	NA	NA	NA
s7.w5d6	7	34	5	6	20	0	0	0	0	4	1	0	0	0	0	1	NA	NA	NA
s7.w5d7	7	35	5	7	20	0	0	0	0	5	4	0	0	0	0	0	NA	NA	NA
s7.w6d1	7	36	6	1	20	0	0	0	0	4.7	0	0	0	0	0	1	NA	NA	NA
s7.w6d2	7	37	6	2	20	0	0	0	0	4.4	0	0	0	0	0	1	NA	NA	NA
s7.w6d3	7	38	6	3	20	0	0	0	0	4	1	0	0	0	0	0	NA	NA	NA
s7.w6d4	7	39	6	4	20	0	0	0	0	4.4	1	1	0	0	0	1	NA	NA	NA
s7.w6d5	7	40	6	5	20	0	0	0	0	4.4	0	0	0	0	0	0	NA	NA	NA
s7.w6d6	7	41	6	6	20	0	0	0	0	4.7	1	0	0	0	0	1	NA	NA	NA
s7.w6d7	7	42	6	7	20	0	0	0	0	4.4	0	NA	0	0	0	1	NA	NA	NA
s7.w7d1	7	43	7	1	20	0	0	0	0	4.7	0	0	0	0	0	1	NA	NA	NA
s7.w7d2	7	44	7	2	20	0	0	0	0	4.4	1	0	0	0	0	1	NA	NA	NA
s7.w7d3	7	45	7	3	20	0	0	0	0	4.4	1	0	0	0	0	1	NA	NA	NA
s7.w7d4	7	46	7	4	20	0	0	0	0	4	1	0	0	0	0	1	NA	NA	NA
s7.w7d5	7	47	7	5	20	0	0	0	0	4.4	1	0	0	0	0	1	NA	NA	NA
s7.w7d6	7	48	7	6	20	0	0	0	0	4.4	1	0	0	0	0	1	NA	NA	NA
s7.w7d7	7	49	7	7	20	0	0	0	0	4.7	1	0	0	0	0	1	NA	NA	NA
s7.w8d1	7	50	8	1	20	0	0	0	0	4.7	1	1	0	0	0	1	NA	NA	NA
s7.w8d2	7	51	8	2	20	0	0	0	0	4.4	1	0	0	1	0	1	NA	NA	NA
s7.w8d3	7	52	8	3	20	0	0	0	0	4.7	1	0	0	0	0	1	NA	NA	NA
s7.w8d4	7	53	8	4	20	0	0	0	0	4.4	1	0	1	0	0	1	NA	NA	NA
s7.w8d5	7	54	8	5	20	0	0	0	0	4	0	0	0	0	0	1	NA	NA	NA
s7.w8d6	7	55	8	6	20	0	0	0	0	4	1	0	0	0	0	1	NA	NA	NA
s7.w8d7	7	56	8	7	20	0	0	0	0	4.4	1	0	0	0	0	1	NA	NA	NA
s7.w9d1	7	57	9	1	20	0	0	0	0	4.4	0	0	0	0	0	1	NA	NA	NA
s7.w9d2	7	58	9	2	20	0	0	0	0	4.4	NA	0	0	0	0	1	NA	NA	NA
s7.w9d3	7	59	9	3	20	0	0	0	0	4.7	0	0	0	0	0	1	NA	NA	NA
s7.w9d4	7	60	9	4	20	0	0	0	0	4.7	0	0	0	0	0	1	NA	NA	NA
s7.w9d5	7	61	9	5	20	0	0	0	0	4.4	1	0	0	0	0	1	NA	NA	NA
s7.w9d6	7	62	9	6	20	0	0	0	0	4.7	NA	0	0	0	0	1	NA	NA	NA
s7.w9d7	7	63	9	7	20	0	0	0	0	4.4	0	0	0	0	0	0	NA	NA	NA
s7.w10d1	7	64	10	1	20	0	0	0	0	4.7	0	0	0	0	0	1	NA	NA	NA
s7.w10d2	7	65	10	2	20	0	0	0	0	4.4	0	0	0	0	0	1	NA	NA	NA
s7.w10d3	7	66	10	3	20	0	0	0	0	4	0	0	0	0	0	0	NA	NA	NA
s7.w10d4	7	67	10	4	20	0	0	0	0	4.4	0	0	0	0	0	0	NA	NA	NA
s7.w10d5	7	68	10	5	20	0	0	0	0	5	2	0	0	0	0	0	NA	NA	NA
s7.w10d6	7	69	10	6	20	0	0	0	0	4.7	1	0	0	0	0	0	NA	NA	NA
s7.w10d7	7	70	10	7	20	0	0	0	0	5	1	0	0	0	0	1	NA	NA	NA
s12.w1d1	12	1	1	1	38	1	0	0	0	4	0	0	0	0	0	0	NA	NA	NA
s12.w1d2	12	2	1	2	38	1	0	0	0	4	0	0	0	0	0	0	NA	NA	NA
s12.w1d3	12	3	1	3	38	1	0	0	0	4	0	0	0	0	0	0	NA	NA	NA
s12.w1d4	12	4	1	4	38	1	0	0	0	4	0	0	0	0	0	0	NA	NA	NA
s12.w1d5	12	5	1	5	38	1	0	0	0	4	0	0	0	0	0	0	NA	NA	NA
s12.w1d6	12	6	1	6	38	1	0	0	0	NA	0	0	0	0	0	0	NA	2	NA
s12.w1d7	12	7	1	7	38	1	0	0	0	5.3	0	0	0	0	0	0	NA	NA	3
s12.w2d1	12	8	2	1	38	1	0	0	0	5	1	0	0	0	0	0	NA	2	NA
s12.w2d2	12	9	2	2	38	1	0	0	0	4.4	0	0	0	0	0	0	1	NA	NA
s12.w2d3	12	10	2	3	38	1	0	0	0	4.4	0	0	0	0	0	0	1	NA	NA
s12.w2d4	12	11	2	4	38	1	0	0	0	4	0	0	0	0	0	0	1	NA	NA
s12.w2d5	12	12	2	5	38	1	0	0	0	4	0	0	0	0	0	0	NA	NA	NA
s12.w2d6	12	13	2	6	38	1	0	0	0	4	0	0	1	0	0	0	NA	NA	NA
s12.w2d7	12	14	2	7	38	1	0	0	0	4	0	0	1	1	1	0	NA	NA	NA
s12.w3d1	12	15	3	1	38	1	0	0	0	4	0	0	1	1	0	0	NA	NA	NA
s12.w3d2	12	16	3	2	38	1	0	0	0	4	0	0	1	1	1	0	NA	NA	NA
s12.w3d3	12	17	3	3	38	1	0	0	0	4	0	0	1	1	0	0	NA	NA	NA
s12.w3d4	12	18	3	4	38	1	0	0	0	4	0	0	1	1	0	1	NA	NA	NA
s12.w3d5	12	19	3	5	38	1	0	0	0	4	0	0	1	1	0	1	NA	NA	NA
s12.w3d6	12	20	3	6	38	1	0	0	0	4	0	0	1	0	0	0	NA	NA	NA
s12.w3d7	12	21	3	7	38	1	0	0	0	4.4	0	0	0	0	0	1	NA	NA	NA
s12.w4d1	12	22	4	1	38	1	0	0	0	4	0	0	0	0	0	0	NA	NA	NA
s12.w4d2	12	23	4	2	38	1	0	0	0	4.7	0	0	0	0	0	0	NA	NA	NA
s12.w4d3	12	24	4	3	38	1	0	0	0	4	0	0	0	0	0	0	NA	NA	NA
s12.w4d4	12	25	4	4	38	1	0	0	0	4	0	0	0	0	0	0	NA	NA	NA
s12.w4d5	12	26	4	5	38	1	0	0	0	4	0	0	0	0	0	0	NA	NA	NA
s12.w4d6	12	27	4	6	38	1	0	0	0	4.4	0	0	0	0	0	0	NA	NA	NA
s12.w4d7	12	28	4	7	38	1	0	0	0	4	0	0	0	0	0	0	NA	NA	NA
s12.w5d1	12	29	5	1	38	1	0	0	0	4	0	0	0	0	0	0	NA	NA	NA
s12.w5d2	12	30	5	2	38	1	0	0	0	4	0	0	0	0	0	0	NA	NA	NA
s12.w5d3	12	31	5	3	38	1	0	0	0	4	0	0	0	0	0	0	NA	NA	NA
s12.w5d4	12	32	5	4	38	1	0	0	0	4	0	0	0	0	0	0	NA	2	NA
s12.w5d5	12	33	5	5	38	1	0	0	0	5.8	2	0	0	0	0	0	NA	NA	3
s12.w5d6	12	34	5	6	38	1	0	0	0	5.3	1	0	0	0	0	0	NA	2	NA
s12.w5d7	12	35	5	7	38	1	0	0	0	4	1	0	0	0	0	0	1	NA	NA
s12.w6d1	12	36	6	1	38	1	0	0	0	4	0	0	0	0	0	0	1	NA	NA
s12.w6d2	12	37	6	2	38	1	0	0	0	4	0	0	0	0	0	0	NA	NA	NA
s12.w6d3	12	38	6	3	38	1	0	0	0	4	0	0	0	0	0	0	NA	NA	NA
s12.w6d4	12	39	6	4	38	1	0	1	0	4	0	0	0	0	0	0	NA	NA	NA
s12.w6d5	12	40	6	5	38	1	0	0	0	4	0	0	0	0	0	0	NA	NA	NA
s12.w6d6	12	41	6	6	38	1	0	0	0	4	0	0	0	0	0	0	NA	NA	NA
s12.w6d7	12	42	6	7	38	1	0	0	0	4	0	0	0	0	0	0	NA	NA	NA
s12.w7d1	12	43	7	1	38	1	0	0	0	4	0	0	0	0	0	0	NA	NA	NA
s12.w7d2	12	44	7	2	38	1	0	0	0	4	0	0	0	0	0	0	NA	NA	NA
s12.w7d3	12	45	7	3	38	1	0	0	0	4	0	0	0	0	0	0	NA	NA	NA
s12.w7d4	12	46	7	4	38	1	0	0	0	4	0	0	0	0	0	0	NA	NA	NA
s12.w7d5	12	47	7	5	38	1	0	0	0	4	0	0	1	0	0	0	NA	NA	NA
s12.w7d6	12	48	7	6	38	1	0	0	0	4	0	0	0	1	0	0	NA	NA	NA
s12.w7d7	12	49	7	7	38	1	0	0	0	4	0	0	1	1	0	1	NA	NA	NA
s12.w8d1	12	50	8	1	38	1	0	0	0	4	0	0	1	1	0	1	NA	NA	NA
s12.w8d2	12	51	8	2	38	1	0	0	0	4	0	0	1	1	1	1	NA	NA	NA
s12.w8d3	12	52	8	3	38	1	0	0	0	4.4	0	0	1	1	0	0	NA	NA	NA
s12.w8d4	12	53	8	4	38	1	0	0	0	4.7	0	0	1	0	1	0	NA	NA	NA
s12.w8d5	12	54	8	5	38	1	0	0	0	4.7	0	0	1	0	0	0	NA	NA	NA
s12.w8d6	12	55	8	6	38	1	0	0	0	4.4	0	0	0	1	0	0	NA	NA	NA
s12.w8d7	12	56	8	7	38	1	0	0	0	4.4	0	0	0	0	0	0	NA	NA	NA
s12.w9d1	12	57	9	1	38	1	0	0	0	4	0	0	0	0	0	0	NA	NA	NA
s12.w9d2	12	58	9	2	38	1	0	0	0	4	0	0	0	0	0	0	NA	NA	NA
s12.w9d3	12	59	9	3	38	1	0	0	0	4	0	0	0	0	0	0	NA	NA	NA
s12.w9d4	12	60	9	4	38	1	0	0	0	4	0	0	0	0	0	0	NA	NA	NA
s12.w9d5	12	61	9	5	38	1	0	0	0	4	0	0	0	0	0	0	NA	NA	NA
s12.w9d6	12	62	9	6	38	1	0	0	0	4	0	0	0	0	0	0	NA	NA	NA
s12.w9d7	12	63	9	7	38	1	0	0	0	4.4	0	0	0	0	0	0	1	NA	NA
s12.w10d1	12	64	10	1	38	1	0	0	0	7	1	0	0	0	0	0	NA	NA	3
s12.w10d2	12	65	10	2	38	1	0	0	0	4.7	0	0	0	0	0	0	NA	2	NA
s12.w10d3	12	66	10	3	38	1	0	0	0	4.7	1	0	0	0	0	0	1	NA	NA
s12.w10d4	12	67	10	4	38	1	0	0	0	4	0	0	0	0	0	0	NA	NA	NA
s12.w10d5	12	68	10	5	38	1	0	0	0	4	0	0	0	0	0	0	NA	NA	NA
s12.w10d6	12	69	10	6	38	1	0	0	0	4	0	0	0	0	0	0	NA	NA	NA
s12.w10d7	12	70	10	7	38	1	0	0	0	4	0	0	0	0	0	0	NA	NA	NA
s15.w1d1	15	1	1	1	22	0	0	0	0	4	1	0	0	0	0	0	NA	NA	NA
s15.w1d2	15	2	1	2	22	0	0	0	0	4	5	0	0	0	0	1	NA	NA	NA
s15.w1d3	15	3	1	3	22	0	0	0	0	4.7	5	0	0	0	0	1	NA	NA	NA
s15.w1d4	15	4	1	4	22	0	0	0	0	4.7	4	0	0	0	0	1	NA	NA	NA
s15.w1d5	15	5	1	5	22	0	0	0	0	4.7	5	0	0	0	0	1	NA	NA	NA
s15.w1d6	15	6	1	6	22	0	0	0	0	4.7	4	0	0	0	0	1	NA	NA	NA
s15.w1d7	15	7	1	7	22	0	0	0	0	4.4	4	0	0	0	0	1	NA	NA	NA
s15.w2d1	15	8	2	1	22	0	0	0	0	4.7	7	0	0	0	0	1	NA	NA	NA
s15.w2d2	15	9	2	2	22	0	0	0	0	4.4	4	0	0	0	0	1	NA	NA	NA
s15.w2d3	15	10	2	3	22	0	0	0	0	4.7	6	0	0	0	0	1	NA	NA	NA
s15.w2d4	15	11	2	4	22	0	0	0	0	4.7	6	0	0	0	0	1	NA	NA	NA
s15.w2d5	15	12	2	5	22	0	0	0	0	4	7	0	0	0	0	1	NA	NA	NA
s15.w2d6	15	13	2	6	22	0	0	0	0	4.4	6	0	0	0	0	1	NA	NA	NA
s15.w2d7	15	14	2	7	22	0	0	0	0	4	5	0	0	0	0	1	NA	NA	NA
s15.w3d1	15	15	3	1	22	0	0	0	0	5.8	6	0	0	0	0	1	NA	NA	NA
s15.w3d2	15	16	3	2	22	0	0	0	0	5.3	6	0	0	0	0	1	1	NA	NA
s15.w3d3	15	17	3	3	22	0	0	0	0	5	6	0	0	0	0	1	1	NA	NA
s15.w3d4	15	18	3	4	22	0	0	0	0	5	6	0	0	0	0	1	1	NA	NA
s15.w3d5	15	19	3	5	22	0	0	0	0	5.3	7	0	0	0	0	1	1	NA	NA
s15.w3d6	15	20	3	6	22	0	0	0	0	5.5	7	0	0	0	0	1	1	NA	NA
s15.w3d7	15	21	3	7	22	0	0	0	0	5.5	7	0	0	0	0	1	1	NA	NA
s15.w4d1	15	22	4	1	22	0	0	0	0	5.3	8	0	0	0	0	0	NA	NA	NA
s15.w4d2	15	23	4	2	22	0	0	0	0	5.3	6	0	0	0	0	1	NA	NA	NA
s15.w4d3	15	24	4	3	22	0	0	0	0	4.4	6	0	0	0	0	1	NA	NA	NA
s15.w4d4	15	25	4	4	22	0	0	0	0	5.3	6	0	0	0	0	1	NA	NA	NA
s15.w4d5	15	26	4	5	22	0	0	0	0	5.5	4	0	0	0	0	1	NA	NA	NA
s15.w4d6	15	27	4	6	22	0	0	0	0	5.3	NA	0	0	0	0	1	NA	NA	NA
s15.w4d7	15	28	4	7	22	0	0	0	0	5.3	4	0	0	0	0	1	NA	NA	NA
s15.w5d1	15	29	5	1	22	0	0	0	0	5.3	6	0	0	0	0	1	NA	NA	NA
s15.w5d2	15	30	5	2	22	0	0	0	0	5.5	5	0	0	0	0	1	NA	NA	NA
s15.w5d3	15	31	5	3	22	0	0	0	0	5.3	5	0	0	0	0	1	NA	NA	NA
s15.w5d4	15	32	5	4	22	0	0	0	0	5.5	5	0	0	0	0	1	NA	NA	NA
s15.w5d5	15	33	5	5	22	0	1	0	0	5.5	4	1	0	0	0	1	NA	NA	NA
s15.w5d6	15	34	5	6	22	0	0	0	0	4.4	4	1	0	0	0	1	NA	NA	NA
s15.w5d7	15	35	5	7	22	0	0	0	0	5.3	4	0	0	0	0	1	NA	NA	NA
s15.w6d1	15	36	6	1	22	0	0	0	0	4.7	3	0	0	0	0	1	NA	NA	NA
s15.w6d2	15	37	6	2	22	0	0	0	0	4.7	3	0	0	0	0	1	NA	NA	NA
s15.w6d3	15	38	6	3	22	0	0	0	0	5.3	3	0	0	0	0	1	NA	NA	NA
s15.w6d4	15	39	6	4	22	0	0	0	0	4.7	4	0	0	0	0	1	NA	NA	NA
s15.w6d5	15	40	6	5	22	0	0	0	0	4.7	4	0	0	0	0	1	NA	NA	NA
s15.w6d6	15	41	6	6	22	0	0	0	0	4.7	2	0	0	0	0	1	NA	NA	NA
s15.w6d7	15	42	6	7	22	0	0	0	0	4.7	4	0	0	0	0	1	NA	NA	NA
s15.w7d1	15	43	7	1	22	0	0	0	0	NA	NA	NA	NA	NA	NA	NA	NA	NA	NA
s15.w7d2	15	44	7	2	22	0	0	0	0	5.5	3	0	0	0	0	1	NA	NA	NA
s15.w7d3	15	45	7	3	22	0	0	0	0	4.4	2	0	0	0	0	1	NA	NA	NA
s15.w7d4	15	46	7	4	22	0	0	0	0	5.5	2	0	0	0	0	1	NA	NA	NA
s15.w7d5	15	47	7	5	22	0	0	0	0	5.5	3	0	0	0	0	1	NA	NA	NA
s15.w7d6	15	48	7	6	22	0	0	0	0	5.5	2	0	0	0	0	1	NA	NA	NA
s15.w7d7	15	49	7	7	22	0	0	0	0	4.4	3	0	0	0	0	1	NA	NA	NA
s15.w8d1	15	50	8	1	22	0	0	0	0	5.3	3	0	0	0	0	1	1	NA	NA
s15.w8d2	15	51	8	2	22	0	0	0	0	4	3	0	0	0	0	0	NA	NA	3
s15.w8d3	15	52	8	3	22	0	0	0	0	4.4	3	0	0	0	0	0	NA	2	NA
s15.w8d4	15	53	8	4	22	0	0	0	0	4.4	4	0	0	0	0	0	NA	2	NA
s15.w8d5	15	54	8	5	22	0	0	0	0	4.4	2	0	0	0	0	0	NA	2	NA
s15.w8d6	15	55	8	6	22	0	0	0	0	4.4	2	0	0	0	0	0	1	NA	NA
s15.w8d7	15	56	8	7	22	0	0	0	0	4.4	3	0	0	0	0	0	1	NA	NA
s15.w9d1	15	57	9	1	22	0	0	0	0	5.3	3	0	0	0	0	0	1	NA	NA
s15.w9d2	15	58	9	2	22	0	0	0	0	5.5	6	0	0	0	0	0	NA	NA	3
s15.w9d3	15	59	9	3	22	0	0	0	0	5.5	7	0	0	0	0	0	NA	NA	3
s15.w9d4	15	60	9	4	22	0	0	0	0	5.5	7	0	0	0	0	0	NA	NA	3
s15.w9d5	15	61	9	5	22	0	0	0	0	5.5	6	0	0	0	0	0	NA	NA	3
s15.w9d6	15	62	9	6	22	0	0	0	0	5.5	8	0	0	0	0	0	NA	NA	3
s15.w9d7	15	63	9	7	22	0	0	0	0	5.5	NA	0	0	0	0	0	NA	NA	3
s15.w10d1	15	64	10	1	22	0	0	0	0	5.5	7	0	0	0	0	0	NA	NA	3
s15.w10d2	15	65	10	2	22	0	0	0	0	NA	NA	NA	NA	NA	NA	NA	NA	NA	NA
s15.w10d3	15	66	10	3	22	0	0	0	0	5.5	7	0	0	0	0	0	NA	2	NA
s15.w10d4	15	67	10	4	22	0	0	0	0	5.5	7	0	0	0	0	1	1	NA	NA
s15.w10d5	15	68	10	5	22	0	1	0	0	5.3	8	1	0	0	0	1	NA	NA	NA
s15.w10d6	15	69	10	6	22	0	0	0	0	5.5	8	1	1	0	0	1	NA	NA	NA
s15.w10d7	15	70	10	7	22	0	0	0	0	5.3	7	1	0	0	0	1	NA	NA	NA
s15.w11d1	15	71	11	1	22	0	0	0	0	5.5	8	1	0	1	0	1	NA	NA	NA
s15.w11d2	15	72	11	2	22	0	0	0	0	5.5	8	1	0	0	0	1	NA	NA	NA
s17.w1d1	17	1	1	1	28	1	0	1	0	5.3	7	0	0	0	0	0	NA	NA	NA
s17.w1d2	17	2	1	2	28	1	0	0	0	5.3	8	0	0	0	0	0	NA	NA	NA
s17.w1d3	17	3	1	3	28	1	0	0	0	5.3	6	0	0	0	0	0	NA	NA	NA
s17.w1d4	17	4	1	4	28	1	0	0	0	5.3	NA	0	0	0	0	0	NA	NA	NA
s17.w1d5	17	5	1	5	28	1	0	0	0	5.3	8	0	0	0	0	0	NA	NA	NA
s17.w1d6	17	6	1	6	28	1	0	0	0	5.3	8	0	0	0	0	0	NA	NA	NA
s17.w1d7	17	7	1	7	28	1	0	0	0	5.3	7	0	0	0	0	0	NA	NA	NA
s17.w2d1	17	8	2	1	28	1	0	0	0	5.3	8	0	0	0	0	0	1	NA	NA
s17.w2d2	17	9	2	2	28	1	0	0	0	5.3	6	0	0	0	0	0	NA	2	3
s17.w2d3	17	10	2	3	28	1	0	0	0	5.3	7	1	NA	0	0	0	NA	NA	3
s17.w2d4	17	11	2	4	28	1	0	0	0	5.3	8	1	0	0	0	0	1	NA	NA
s17.w2d5	17	12	2	5	28	1	0	0	0	5.5	8	1	0	0	0	0	1	NA	NA
s17.w2d6	17	13	2	6	28	1	0	0	0	5.3	8	0	0	0	0	0	NA	NA	NA
s17.w2d7	17	14	2	7	28	1	0	0	0	5.3	8	1	0	0	0	0	NA	NA	NA
s17.w3d1	17	15	3	1	28	1	0	0	0	5.3	8	0	0	0	0	1	NA	NA	NA
s17.w3d2	17	16	3	2	28	1	0	0	0	5.3	7	0	0	0	0	1	NA	NA	NA
s17.w3d3	17	17	3	3	28	1	0	0	0	5.3	7	0	0	0	0	1	NA	NA	NA
s17.w3d4	17	18	3	4	28	1	0	0	0	5.3	8	0	0	0	0	1	NA	NA	NA
s17.w3d5	17	19	3	5	28	1	0	0	0	5.3	7	0	0	0	0	1	NA	NA	NA
s17.w3d6	17	20	3	6	28	1	0	0	0	5.3	7	0	0	0	0	1	NA	NA	NA
s17.w3d7	17	21	3	7	28	1	0	0	0	5.3	7	0	0	0	0	0	NA	NA	NA
s17.w4d1	17	22	4	1	28	1	0	0	0	5.3	9	0	0	0	0	0	NA	NA	NA
s17.w4d2	17	23	4	2	28	1	0	0	0	5.3	8	0	0	0	0	0	NA	NA	NA
s17.w4d3	17	24	4	3	28	1	0	0	0	5.3	9	0	0	0	0	0	NA	NA	NA
s17.w4d4	17	25	4	4	28	1	0	0	0	5.3	8	0	0	0	0	0	NA	NA	NA
s17.w4d5	17	26	4	5	28	1	0	0	0	5.3	7	0	0	0	0	0	NA	NA	NA
s17.w4d6	17	27	4	6	28	1	0	0	0	5.3	8	0	0	0	0	0	NA	NA	NA
s17.w4d7	17	28	4	7	28	1	0	0	0	5.3	8	0	0	0	0	0	NA	NA	NA
s17.w5d1	17	29	5	1	28	1	0	0	0	5.3	8	0	0	0	0	0	NA	NA	NA
s17.w5d2	17	30	5	2	28	1	0	0	0	NA	NA	NA	NA	NA	NA	NA	NA	NA	NA
s17.w5d3	17	31	5	3	28	1	0	0	0	NA	NA	NA	NA	NA	NA	NA	NA	NA	NA
s17.w5d4	17	32	5	4	28	1	0	0	0	5.3	7	0	0	0	0	0	NA	NA	NA
s17.w5d5	17	33	5	5	28	1	0	0	0	5.3	8	1	0	0	0	0	NA	2	NA
s17.w5d6	17	34	5	6	28	1	0	0	0	5.3	8	1	0	0	0	0	NA	NA	3
s17.w5d7	17	35	5	7	28	1	0	0	0	5.5	7	1	0	0	0	0	NA	NA	3
s17.w6d1	17	36	6	1	28	1	0	0	0	5.3	7	1	0	0	0	0	1	NA	NA
s17.w6d2	17	37	6	2	28	1	0	0	0	5.3	6	1	0	0	0	1	1	NA	NA
s17.w6d3	17	38	6	3	28	1	1	0	0	5.3	9	1	0	0	0	1	NA	NA	NA
s17.w6d4	17	39	6	4	28	1	0	0	0	5.3	8	1	0	0	0	NA	NA	NA	NA
s17.w6d5	17	40	6	5	28	1	0	0	0	5.3	9	1	0	0	0	1	NA	NA	NA
s17.w6d6	17	41	6	6	28	1	0	0	0	5.3	8	0	0	0	0	1	NA	NA	NA
s17.w6d7	17	42	6	7	28	1	0	0	0	5.3	8	0	0	0	0	0	NA	NA	NA
s17.w7d1	17	43	7	1	28	1	0	0	0	5.3	7	1	0	0	0	0	NA	NA	NA
s17.w7d2	17	44	7	2	28	1	0	0	1	5.3	7	0	0	0	0	0	NA	NA	NA
s17.w7d3	17	45	7	3	28	1	0	0	1	4	4	0	0	0	0	0	NA	NA	NA
s17.w7d4	17	46	7	4	28	1	0	0	1	4	4	0	0	0	0	0	NA	NA	NA
s17.w7d5	17	47	7	5	28	1	0	0	0	NA	4	NA	NA	NA	NA	NA	NA	NA	NA
s17.w7d6	17	48	7	6	28	1	0	0	0	4	3	0	0	0	0	0	NA	NA	NA
s17.w7d7	17	49	7	7	28	1	0	0	1	4	3	0	0	0	0	0	NA	NA	NA
s17.w8d1	17	50	8	1	28	1	0	0	1	4	3	0	0	0	0	1	NA	NA	NA
s17.w8d2	17	51	8	2	28	1	0	0	0	4	1	0	0	0	0	0	NA	NA	NA
s17.w8d3	17	52	8	3	28	1	0	0	0	4	1	0	0	0	0	1	NA	NA	NA
s17.w8d4	17	53	8	4	28	1	0	0	1	4	1	0	0	0	0	1	NA	NA	NA
s17.w8d5	17	54	8	5	28	1	0	0	0	4	1	0	0	0	0	1	NA	NA	NA
s17.w8d6	17	55	8	6	28	1	0	0	0	4	1	0	0	0	0	0	NA	NA	NA
s17.w8d7	17	56	8	7	28	1	0	0	0	4	1	0	0	0	0	0	NA	NA	NA
s17.w9d1	17	57	9	1	28	1	0	0	0	4	1	1	0	0	0	0	NA	NA	3
s17.w9d2	17	58	9	2	28	1	0	0	0	4	1	1	0	0	0	0	NA	2	NA
s17.w9d3	17	59	9	3	28	1	0	0	0	4	3	1	0	0	0	0	NA	2	NA
s17.w9d4	17	60	9	4	28	1	0	0	0	4	1	1	0	0	0	0	1	NA	NA
s17.w9d5	17	61	9	5	28	1	0	0	0	4	0	1	0	0	0	0	1	NA	NA
s17.w9d6	17	62	9	6	28	1	0	0	0	4	0	0	0	0	0	0	NA	NA	NA
s17.w9d7	17	63	9	7	28	1	0	0	0	4	0	0	0	0	0	1	NA	NA	NA
s17.w10d1	17	64	10	1	28	1	0	0	0	NA	NA	NA	NA	NA	NA	NA	NA	NA	NA
s17.w10d2	17	65	10	2	28	1	0	0	0	NA	NA	NA	NA	NA	NA	NA	NA	NA	NA
s17.w10d3	17	66	10	3	28	1	0	0	0	4	0	0	0	0	0	1	NA	NA	NA
s17.w10d4	17	67	10	4	28	1	0	0	0	4	0	0	0	0	0	1	NA	NA	NA
s17.w10d5	17	68	10	5	28	1	0	0	0	4	0	0	0	0	0	0	NA	NA	NA
s17.w10d6	17	69	10	6	28	1	0	0	0	4	0	0	0	0	0	0	NA	NA	NA
s17.w10d7	17	70	10	7	28	1	0	0	0	5	7	0	0	0	0	0	NA	NA	NA
s17.w11d1	17	71	11	1	28	1	0	0	0	5	7	1	0	0	0	1	NA	NA	NA
s17.w11d2	17	72	11	2	28	1	0	0	0	5.3	7	1	1	0	1	1	NA	NA	NA
s23.w1d1	23	1	1	1	29	0	0	0	0	7	7	0	0	0	0	0	NA	2	NA
s23.w1d2	23	2	1	2	29	0	0	0	0	7	6	0	0	0	0	0	1	NA	NA
s23.w1d3	23	3	1	3	29	0	0	0	0	5.8	7	0	0	0	0	1	NA	NA	NA
s23.w1d4	23	4	1	4	29	0	0	0	0	5.5	7	0	0	0	0	0	NA	NA	NA
s23.w1d5	23	5	1	5	29	0	0	0	0	5.3	6	0	0	0	0	0	NA	NA	NA
s23.w1d6	23	6	1	6	29	0	0	0	0	7	7	0	0	0	0	0	NA	NA	NA
s23.w1d7	23	7	1	7	29	0	0	0	0	5.5	7	0	0	0	0	0	NA	NA	NA
s23.w2d1	23	8	2	1	29	0	0	0	0	5	6	0	0	0	0	0	NA	NA	NA
s23.w2d2	23	9	2	2	29	0	0	0	0	5.8	7	0	0	0	0	0	NA	NA	NA
s23.w2d3	23	10	2	3	29	0	0	0	0	5.8	8	0	0	0	0	0	NA	NA	NA
s23.w2d4	23	11	2	4	29	0	0	0	0	5.3	8	0	0	0	0	0	NA	NA	NA
s23.w2d5	23	12	2	5	29	0	0	0	0	4.7	6	0	0	0	0	0	NA	NA	NA
s23.w2d6	23	13	2	6	29	0	0	0	0	5.8	7	0	0	0	0	0	NA	NA	NA
s23.w2d7	23	14	2	7	29	0	0	0	0	5.5	7	0	0	0	0	0	NA	NA	NA
s23.w3d1	23	15	3	1	29	0	0	0	0	4.7	5	0	0	0	0	0	NA	NA	NA
s23.w3d2	23	16	3	2	29	0	0	0	0	5	8	0	0	0	0	0	NA	NA	NA
s23.w3d3	23	17	3	3	29	0	0	0	0	5	6	0	0	0	0	0	NA	NA	NA
s23.w3d4	23	18	3	4	29	0	0	0	0	7	9	0	0	0	0	0	NA	NA	NA
s23.w3d5	23	19	3	5	29	0	0	0	0	7	5	0	0	0	0	0	NA	NA	NA
s23.w3d6	23	20	3	6	29	0	0	0	0	7	6	0	0	0	0	0	NA	NA	NA
s23.w3d7	23	21	3	7	29	0	0	0	0	7	7	0	0	0	0	0	NA	NA	NA
s23.w4d1	23	22	4	1	29	0	0	0	0	7	7	0	0	0	0	0	1	NA	NA
s23.w4d2	23	23	4	2	29	0	0	0	0	7	5	1	0	0	0	0	NA	2	NA
s23.w4d3	23	24	4	3	29	0	0	0	0	7	5	1	0	0	0	0	NA	NA	3
s23.w4d4	23	25	4	4	29	0	0	0	0	7	5	1	0	0	0	0	NA	2	NA
s23.w4d5	23	26	4	5	29	0	0	0	0	5.8	NA	1	0	0	0	0	1	NA	NA
s23.w4d6	23	27	4	6	29	0	0	0	0	5.8	6	0	0	0	0	0	1	NA	NA
s23.w4d7	23	28	4	7	29	0	0	0	0	7	7	0	0	0	0	0	NA	NA	NA
s23.w5d1	23	29	5	1	29	0	0	1	0	7	6	0	0	0	0	0	NA	NA	NA
s23.w5d2	23	30	5	2	29	0	0	0	0	7	6	0	0	0	0	0	NA	NA	NA
s23.w5d3	23	31	5	3	29	0	0	0	0	7	8	0	0	0	0	0	NA	NA	NA
s23.w5d4	23	32	5	4	29	0	0	0	0	7	7	1	0	0	0	0	NA	NA	NA
s23.w5d5	23	33	5	5	29	0	0	0	0	5.8	8	0	0	0	0	0	NA	NA	NA
s23.w5d6	23	34	5	6	29	0	0	0	0	5.5	8	1	0	0	0	0	NA	NA	NA
s23.w5d7	23	35	5	7	29	0	0	0	0	5.5	NA	0	0	0	0	0	NA	NA	NA
s23.w6d1	23	36	6	1	29	0	0	0	0	7	9	0	0	0	0	0	NA	NA	NA
s23.w6d2	23	37	6	2	29	0	0	0	0	5.8	9	0	0	0	0	0	NA	NA	NA
s23.w6d3	23	38	6	3	29	0	0	0	0	7	9	0	0	0	0	0	NA	NA	NA
s23.w6d4	23	39	6	4	29	0	0	0	0	5.5	9	0	0	0	0	0	NA	NA	NA
s23.w6d5	23	40	6	5	29	0	0	0	0	5.5	8	0	0	0	0	0	NA	NA	NA
s23.w6d6	23	41	6	6	29	0	0	0	0	5.8	8	0	0	0	0	0	NA	NA	NA
s23.w6d7	23	42	6	7	29	0	0	0	0	5.8	7	1	0	0	0	0	NA	NA	NA
s23.w7d1	23	43	7	1	29	0	0	0	0	5.3	9	0	0	0	0	0	NA	NA	NA
s23.w7d2	23	44	7	2	29	0	0	0	0	4.4	9	0	0	0	0	0	NA	NA	NA
s23.w7d3	23	45	7	3	29	0	0	0	0	5.3	10	0	1	0	0	0	NA	NA	NA
s23.w7d4	23	46	7	4	29	0	0	0	0	7	9	0	1	0	0	0	NA	NA	NA
s23.w7d5	23	47	7	5	29	0	0	0	0	5.5	9	1	0	0	0	0	NA	NA	NA
s23.w7d6	23	48	7	6	29	0	0	0	0	5.8	10	0	0	0	0	0	NA	NA	NA
s23.w7d7	23	49	7	7	29	0	0	0	0	5.3	6	0	0	0	0	0	NA	NA	NA
s23.w8d1	23	50	8	1	29	0	0	0	0	5.8	7	1	0	0	0	0	NA	NA	NA
s23.w8d2	23	51	8	2	29	0	0	0	0	5.5	7	0	0	0	0	0	NA	NA	NA
s23.w8d3	23	52	8	3	29	0	0	0	0	7	8	1	0	0	0	0	NA	NA	NA
s23.w8d4	23	53	8	4	29	0	0	0	0	7	8	0	0	0	0	0	NA	2	NA
s23.w8d5	23	54	8	5	29	0	0	0	0	7	8	0	0	0	0	0	NA	2	NA
s23.w8d6	23	55	8	6	29	0	0	0	0	7	7	0	0	0	0	0	NA	2	NA
s23.w8d7	23	56	8	7	29	0	0	0	0	5.8	6	1	0	0	0	0	1	NA	NA
s23.w9d1	23	57	9	1	29	0	0	0	0	7	7	1	0	0	0	0	NA	NA	NA
s23.w9d2	23	58	9	2	29	0	0	0	0	4.4	8	0	0	0	0	0	NA	NA	NA
s23.w9d3	23	59	9	3	29	0	0	0	0	7	7	0	0	0	0	0	NA	NA	NA
s23.w9d4	23	60	9	4	29	0	0	0	0	7	7	0	0	0	0	0	NA	NA	NA
s23.w9d5	23	61	9	5	29	0	0	0	0	5.8	8	0	0	0	0	0	NA	NA	NA
s23.w9d6	23	62	9	6	29	0	0	0	0	7	9	0	0	0	0	0	NA	NA	NA
s23.w9d7	23	63	9	7	29	0	0	0	0	4.7	NA	1	0	0	0	0	NA	NA	NA
s23.w10d1	23	64	10	1	29	0	0	0	0	5	9	0	0	0	0	0	NA	NA	NA
s23.w10d2	23	65	10	2	29	0	0	0	0	5.3	10	0	0	0	0	0	NA	NA	NA
s23.w10d3	23	66	10	3	29	0	0	0	0	5.3	10	NA	NA	NA	NA	NA	NA	NA	NA
s23.w10d4	23	67	10	4	29	0	0	0	0	5.3	NA	0	0	0	0	0	NA	NA	NA
s23.w10d5	23	68	10	5	29	0	0	0	0	5.3	7	0	0	0	0	0	NA	NA	NA
s23.w10d6	23	69	10	6	29	0	0	0	0	5.8	5	0	0	0	0	0	NA	NA	NA
s23.w10d7	23	70	10	7	29	0	0	1	0	5.5	4	NA	0	0	0	0	NA	NA	NA
s27.w1d1	27	1	1	1	35	0	0	1	0	4.7	8	0	0	0	0	0	NA	NA	NA
s27.w1d2	27	2	1	2	35	0	0	0	0	5.3	9	0	0	0	0	0	NA	2	NA
s27.w1d3	27	3	1	3	35	0	0	0	0	5.8	7	0	0	0	0	0	NA	NA	3
s27.w1d4	27	4	1	4	35	0	0	0	0	5.5	8	0	0	0	0	0	NA	NA	3
s27.w1d5	27	5	1	5	35	0	0	0	0	5.8	7	0	0	0	0	0	NA	2	NA
s27.w1d6	27	6	1	6	35	0	0	0	0	5.3	8	0	0	0	0	0	NA	2	NA
s27.w1d7	27	7	1	7	35	0	0	0	0	5	8	0	0	0	0	0	1	NA	NA
s27.w2d1	27	8	2	1	35	0	0	0	0	5	9	0	0	0	0	0	1	NA	NA
s27.w2d2	27	9	2	2	35	0	0	0	0	4.7	9	0	0	0	0	0	NA	NA	NA
s27.w2d3	27	10	2	3	35	0	0	0	0	4	9	0	0	0	0	0	NA	NA	NA
s27.w2d4	27	11	2	4	35	0	0	0	0	4	5	0	0	0	0	0	NA	NA	NA
s27.w2d5	27	12	2	5	35	0	0	0	0	4	5	0	0	0	0	0	NA	NA	NA
s27.w2d6	27	13	2	6	35	0	0	0	0	4	5	0	0	0	0	0	NA	NA	NA
s27.w2d7	27	14	2	7	35	0	0	0	0	4	5	0	0	0	0	0	NA	NA	NA
s27.w3d1	27	15	3	1	35	0	0	0	0	4.4	8	0	0	0	0	0	NA	NA	NA
s27.w3d2	27	16	3	2	35	0	0	0	0	4.4	6	0	0	0	0	0	NA	NA	NA
s27.w3d3	27	17	3	3	35	0	0	0	0	4.4	7	0	0	0	0	0	NA	NA	NA
s27.w3d4	27	18	3	4	35	0	0	0	0	4.7	8	0	0	0	0	0	NA	NA	NA
s27.w3d5	27	19	3	5	35	0	0	0	0	4.7	8	0	0	0	0	0	NA	NA	NA
s27.w3d6	27	20	3	6	35	0	0	0	0	4.7	9	0	0	0	0	0	NA	NA	NA
s27.w3d7	27	21	3	7	35	0	0	0	0	4.4	9	0	0	0	0	0	NA	NA	NA
s27.w4d1	27	22	4	1	35	0	0	0	0	4.4	9	0	0	0	0	0	NA	NA	NA
s27.w4d2	27	23	4	2	35	0	0	0	0	4.7	8	0	1	1	0	0	NA	NA	NA
s27.w4d3	27	24	4	3	35	0	0	0	0	4.7	9	0	1	1	0	0	NA	NA	NA
s27.w4d4	27	25	4	4	35	0	0	0	0	4.7	8	0	0	0	0	0	NA	NA	NA
s27.w4d5	27	26	4	5	35	0	0	0	0	4.4	9	0	0	0	0	0	NA	NA	NA
s27.w4d6	27	27	4	6	35	0	0	0	0	4.7	9	0	0	0	0	0	NA	NA	NA
s27.w4d7	27	28	4	7	35	0	0	0	0	4.7	9	0	0	0	0	0	NA	NA	NA
s27.w5d1	27	29	5	1	35	0	0	0	0	5.3	9	0	0	0	0	0	NA	NA	NA
s27.w5d2	27	30	5	2	35	0	0	0	0	5	8	0	0	0	0	0	NA	NA	NA
s27.w5d3	27	31	5	3	35	0	0	0	0	4.7	9	0	0	0	0	0	NA	NA	NA
s27.w5d4	27	32	5	4	35	0	0	0	0	4	9	0	0	0	0	0	1	NA	NA
s27.w5d5	27	33	5	5	35	0	0	0	0	5.8	8	0	0	0	0	0	NA	NA	3
s27.w5d6	27	34	5	6	35	0	0	0	0	4.7	9	0	0	0	0	0	NA	NA	3
s27.w5d7	27	35	5	7	35	0	0	0	0	5.3	NA	0	0	0	0	0	NA	NA	3
s27.w6d1	27	36	6	1	35	0	0	1	0	NA	8	0	0	0	0	0	NA	2	NA
s27.w6d2	27	37	6	2	35	0	0	0	0	4.4	9	0	0	0	0	0	1	NA	NA
s27.w6d3	27	38	6	3	35	0	0	0	0	5.3	9	0	0	0	0	0	1	NA	NA
s27.w6d4	27	39	6	4	35	0	0	0	0	5	8	0	0	0	0	0	NA	NA	NA
s27.w6d5	27	40	6	5	35	0	0	0	0	4.7	10	0	0	0	0	0	NA	NA	NA
s27.w6d6	27	41	6	6	35	0	0	0	0	4.7	9	0	0	0	0	0	NA	NA	NA
s27.w6d7	27	42	6	7	35	0	0	0	0	4.7	9	0	0	0	0	0	NA	NA	NA
s27.w7d1	27	43	7	1	35	0	0	0	0	4	9	0	0	0	0	0	NA	NA	NA
s27.w7d2	27	44	7	2	35	0	0	0	0	4.4	10	0	0	0	0	0	NA	NA	NA
s27.w7d3	27	45	7	3	35	0	0	0	0	4.7	9	0	0	0	0	0	NA	NA	NA
s27.w7d4	27	46	7	4	35	0	0	0	0	5.3	8	0	0	0	0	0	NA	NA	NA
s27.w7d5	27	47	7	5	35	0	0	0	0	4.4	9	0	0	0	0	0	NA	NA	NA
s27.w7d6	27	48	7	6	35	0	0	0	0	4.4	9	0	0	0	0	0	NA	NA	NA
s27.w7d7	27	49	7	7	35	0	0	0	0	4.7	9	0	0	0	0	0	NA	NA	NA
s27.w8d1	27	50	8	1	35	0	0	0	0	4.7	9	0	0	0	0	0	NA	NA	NA
s27.w8d2	27	51	8	2	35	0	0	0	0	4.4	8	0	0	0	0	0	NA	NA	NA
s27.w8d3	27	52	8	3	35	0	0	0	0	4	8	0	0	0	0	0	NA	NA	NA
s27.w8d4	27	53	8	4	35	0	0	0	0	4	9	0	0	0	0	0	NA	NA	NA
s27.w8d5	27	54	8	5	35	0	0	0	0	4.4	10	0	0	0	0	0	NA	NA	NA
s27.w8d6	27	55	8	6	35	0	0	0	0	4.7	9	0	0	0	0	0	NA	NA	NA
s27.w8d7	27	56	8	7	35	0	0	0	0	4.4	9	0	0	0	0	0	NA	NA	NA
s27.w9d1	27	57	9	1	35	0	0	0	0	4.7	10	0	0	0	0	0	NA	NA	NA
s27.w9d2	27	58	9	2	35	0	0	0	0	4.7	10	0	0	0	0	0	NA	NA	NA
s27.w9d3	27	59	9	3	35	0	0	0	0	5	9	0	0	0	0	0	NA	NA	NA
s27.w9d4	27	60	9	4	35	0	0	0	0	4.7	10	0	0	0	0	0	NA	NA	NA
s27.w9d5	27	61	9	5	35	0	0	0	0	4.7	10	0	0	0	0	0	NA	NA	NA
s27.w9d6	27	62	9	6	35	0	0	0	0	4.7	9	0	0	0	0	0	1	NA	NA
s27.w9d7	27	63	9	7	35	0	0	0	0	5.3	9	1	0	0	0	1	1	NA	NA
s27.w10d1	27	64	10	1	35	0	0	0	0	5.3	8	0	0	0	0	0	NA	NA	3
s27.w10d2	27	65	10	2	35	0	0	0	0	5.8	10	0	0	0	0	0	NA	NA	3
s27.w10d3	27	66	10	3	35	0	0	0	0	5.5	9	0	0	0	0	0	NA	2	NA
s27.w10d4	27	67	10	4	35	0	0	0	0	4	4	0	0	0	0	0	1	NA	NA
s27.w10d5	27	68	10	5	35	0	0	0	0	4	6	0	0	0	0	0	1	NA	NA
s27.w10d6	27	69	10	6	35	0	0	0	0	5.3	4	0	0	0	0	0	NA	NA	NA
s27.w10d7	27	70	10	7	35	0	0	0	0	4.4	6	0	0	0	0	0	NA	NA	NA
s35.w1d1	35	1	1	1	36	0	0	1	0	5	6	0	0	1	0	0	NA	NA	NA
s35.w1d2	35	2	1	2	36	0	0	0	0	5	8	1	0	0	0	0	NA	NA	NA
s35.w1d3	35	3	1	3	36	0	0	0	0	5.3	9	1	0	0	0	0	NA	NA	NA
s35.w1d4	35	4	1	4	36	0	0	0	0	5.3	8	0	0	0	0	0	NA	NA	NA
s35.w1d5	35	5	1	5	36	0	0	0	0	5	9	1	0	1	0	1	NA	NA	NA
s35.w1d6	35	6	1	6	36	0	0	0	0	5.3	10	1	0	0	0	1	NA	NA	NA
s35.w1d7	35	7	1	7	36	0	0	0	0	5	9	1	0	0	0	1	NA	NA	NA
s35.w2d1	35	8	2	1	36	0	0	0	0	5	9	1	0	0	0	1	NA	NA	NA
s35.w2d2	35	9	2	2	36	0	0	0	0	5	9	1	0	0	0	1	NA	NA	NA
s35.w2d3	35	10	2	3	36	0	0	0	0	5	9	1	0	0	0	1	NA	NA	NA
s35.w2d4	35	11	2	4	36	0	0	0	0	5.3	9	0	0	0	0	0	NA	NA	NA
s35.w2d5	35	12	2	5	36	0	0	0	0	5.3	9	0	0	0	0	0	NA	NA	NA
s35.w2d6	35	13	2	6	36	0	0	0	0	5.3	9	0	0	1	0	0	NA	NA	NA
s35.w2d7	35	14	2	7	36	0	0	0	0	5.3	9	0	0	0	0	0	NA	NA	NA
s35.w3d1	35	15	3	1	36	0	0	0	0	5.3	9	1	1	1	0	1	NA	NA	NA
s35.w3d2	35	16	3	2	36	0	0	0	0	5.3	9	1	1	1	0	1	NA	NA	NA
s35.w3d3	35	17	3	3	36	0	0	0	0	NA	5	0	0	0	0	0	NA	2	NA
s35.w3d4	35	18	3	4	36	0	0	0	0	NA	4	0	0	0	0	0	NA	2	NA
s35.w3d5	35	19	3	5	36	0	0	0	0	NA	5	0	0	0	0	0	1	NA	NA
s35.w3d6	35	20	3	6	36	0	0	0	0	NA	5	0	0	0	0	0	1	NA	NA
s35.w3d7	35	21	3	7	36	0	0	0	0	NA	7	0	0	0	0	0	1	NA	NA
s35.w4d1	35	22	4	1	36	0	0	0	0	5.3	8	0	1	1	0	0	NA	NA	NA
s35.w4d2	35	23	4	2	36	0	0	0	0	5	8	0	1	1	0	0	NA	NA	NA
s35.w4d3	35	24	4	3	36	0	0	0	0	5	8	0	1	1	0	0	NA	NA	NA
s35.w4d4	35	25	4	4	36	0	0	0	0	5.3	9	0	1	1	0	0	NA	NA	NA
s35.w4d5	35	26	4	5	36	0	0	0	0	5	9	0	1	1	0	0	NA	NA	NA
s35.w4d6	35	27	4	6	36	0	0	0	0	5.3	7	0	1	1	0	0	NA	NA	NA
s35.w4d7	35	28	4	7	36	0	0	0	0	5.3	9	0	1	1	0	0	NA	NA	NA
s35.w5d1	35	29	5	1	36	0	0	0	0	5.3	6	0	1	1	0	0	NA	NA	NA
s35.w5d2	35	30	5	2	36	0	0	0	0	5	5	0	1	1	0	0	NA	NA	NA
s35.w5d3	35	31	5	3	36	0	0	0	0	5	6	0	1	1	0	0	NA	NA	NA
s35.w5d4	35	32	5	4	36	0	0	0	0	5	6	0	1	1	0	0	NA	NA	NA
s35.w5d5	35	33	5	5	36	0	0	0	1	5.3	8	0	1	1	0	1	NA	NA	NA
s35.w5d6	35	34	5	6	36	0	0	0	1	5.3	9	0	1	1	0	0	NA	NA	NA
s35.w5d7	35	35	5	7	36	0	0	0	1	5	8	0	1	1	0	1	NA	NA	NA
s35.w6d1	35	36	6	1	36	0	0	0	1	5.3	2	0	0	1	0	1	NA	NA	NA
s35.w6d2	35	37	6	2	36	0	0	0	1	5	3	0	1	1	0	0	NA	NA	NA
s35.w6d3	35	38	6	3	36	0	0	0	1	5.3	1	0	0	0	0	1	NA	NA	NA
s35.w6d4	35	39	6	4	36	0	0	0	1	5.3	2	0	1	1	0	0	NA	NA	NA
s35.w6d5	35	40	6	5	36	0	0	0	1	5	1	0	0	1	0	1	NA	NA	NA
s35.w6d6	35	41	6	6	36	0	0	0	1	5	1	0	1	1	0	0	NA	NA	NA
s35.w6d7	35	42	6	7	36	0	0	0	0	5	0	0	0	1	0	0	NA	NA	NA
s35.w7d1	35	43	7	1	36	0	0	0	0	5.3	1	0	0	1	0	1	NA	NA	NA
s35.w7d2	35	44	7	2	36	0	0	0	0	5	1	0	0	1	0	0	NA	NA	NA
s35.w7d3	35	45	7	3	36	0	0	0	0	NA	6	0	0	1	0	0	NA	2	NA
s35.w7d4	35	46	7	4	36	0	0	0	0	NA	6	0	0	1	0	0	NA	NA	3
s35.w7d5	35	47	7	5	36	0	0	0	0	NA	5	0	0	0	0	0	NA	2	NA
s35.w7d6	35	48	7	6	36	0	0	0	0	5	6	0	0	0	0	0	NA	2	NA
s35.w7d7	35	49	7	7	36	0	0	0	0	5	7	0	0	0	0	0	NA	2	NA
s35.w8d1	35	50	8	1	36	0	0	0	0	5	6	0	0	0	0	1	NA	NA	NA
s35.w8d2	35	51	8	2	36	0	0	0	0	5.3	6	0	0	0	0	0	NA	NA	NA
s35.w8d3	35	52	8	3	36	0	0	0	0	5	7	0	0	1	0	1	NA	NA	NA
s35.w8d4	35	53	8	4	36	0	0	0	0	5.3	6	0	0	0	0	1	NA	NA	NA
s35.w8d5	35	54	8	5	36	0	0	0	0	5.3	6	0	0	1	0	1	NA	NA	NA
s35.w8d6	35	55	8	6	36	0	0	0	0	5	6	0	0	1	0	1	NA	NA	NA
s35.w8d7	35	56	8	7	36	0	0	0	0	5.3	6	0	0	0	0	1	NA	NA	NA
s35.w9d1	35	57	9	1	36	0	0	0	0	5	7	0	0	1	0	0	NA	NA	NA
s35.w9d2	35	58	9	2	36	0	0	0	0	5	7	0	0	0	0	1	NA	NA	NA
s35.w9d3	35	59	9	3	36	0	0	0	0	5	6	0	0	0	0	1	NA	NA	NA
s35.w9d4	35	60	9	4	36	0	0	0	0	5	7	0	0	0	0	1	NA	NA	NA
s35.w9d5	35	61	9	5	36	0	0	0	0	5.3	7	0	0	0	0	1	NA	NA	NA
s35.w9d6	35	62	9	6	36	0	0	0	0	5	6	0	0	0	0	1	NA	NA	NA
s35.w9d7	35	63	9	7	36	0	0	0	0	5.3	7	0	0	0	0	1	NA	NA	NA
s35.w10d1	35	64	10	1	36	0	0	0	0	5	6	0	0	1	0	1	NA	NA	NA
s35.w10d2	35	65	10	2	36	0	0	0	0	5.3	5	0	0	1	0	1	NA	NA	NA
s35.w10d3	35	66	10	3	36	0	0	0	0	5	5	0	1	1	0	1	NA	NA	NA
s35.w10d4	35	67	10	4	36	0	0	0	0	4.7	6	0	0	1	0	1	NA	NA	NA
s35.w10d5	35	68	10	5	36	0	0	0	0	5	5	0	0	1	0	1	NA	NA	NA
s35.w10d6	35	69	10	6	36	0	0	0	0	5	5	0	0	1	0	1	NA	NA	NA
s35.w10d7	35	70	10	7	36	0	0	1	0	5.3	5	0	0	1	0	1	NA	NA	NA
s40.w1d1	40	1	1	1	21	0	0	0	0	4.7	0	0	0	0	0	0	NA	NA	3
s40.w1d2	40	2	1	2	21	0	0	0	0	4.4	0	0	0	0	0	0	NA	NA	NA
s40.w1d3	40	3	1	3	21	0	0	0	0	4.7	0	0	0	0	0	0	NA	NA	NA
s40.w1d4	40	4	1	4	21	0	0	0	0	4.7	0	0	0	0	0	0	1	NA	NA
s40.w1d5	40	5	1	5	21	0	0	0	0	4.7	0	1	0	0	0	0	NA	2	NA
s40.w1d6	40	6	1	6	21	0	0	0	0	5.8	3	0	0	0	0	0	NA	NA	3
s40.w1d7	40	7	1	7	21	0	0	0	0	5.8	3	0	0	0	0	0	NA	NA	3
s40.w2d1	40	8	2	1	21	0	0	0	0	5.5	7	0	0	0	0	0	NA	2	NA
s40.w2d2	40	9	2	2	21	0	0	0	0	5.8	4	0	1	0	0	0	1	NA	NA
s40.w2d3	40	10	2	3	21	0	0	0	0	5.3	2	1	1	0	0	0	1	NA	NA
s40.w2d4	40	11	2	4	21	0	0	0	0	5	7	0	1	0	0	0	NA	NA	NA
s40.w2d5	40	12	2	5	21	0	0	0	0	4	3	0	1	0	0	0	NA	NA	NA
s40.w2d6	40	13	2	6	21	0	0	0	0	4	2	0	1	0	0	0	NA	NA	NA
s40.w2d7	40	14	2	7	21	0	0	0	0	4.4	2	0	1	0	1	0	NA	NA	NA
s40.w3d1	40	15	3	1	21	0	0	0	0	4	0	0	1	0	0	0	NA	NA	NA
s40.w3d2	40	16	3	2	21	0	0	0	0	4.4	3	0	1	0	1	0	NA	NA	NA
s40.w3d3	40	17	3	3	21	0	0	0	0	4.4	1	0	1	0	0	1	NA	NA	NA
s40.w3d4	40	18	3	4	21	0	0	0	0	4	0	0	1	0	0	0	NA	NA	NA
s40.w3d5	40	19	3	5	21	0	0	0	0	4.4	0	0	1	1	0	1	NA	NA	NA
s40.w3d6	40	20	3	6	21	0	0	0	0	5.5	0	0	1	1	1	1	NA	NA	NA
s40.w3d7	40	21	3	7	21	0	0	0	0	5.8	0	0	1	1	1	1	NA	NA	NA
s40.w4d1	40	22	4	1	21	0	0	0	0	4.7	2	0	1	1	0	0	NA	NA	NA
s40.w4d2	40	23	4	2	21	0	0	0	0	5.3	2	0	1	1	0	1	NA	NA	NA
s40.w4d3	40	24	4	3	21	0	0	0	0	4.7	2	0	1	1	0	0	NA	NA	NA
s40.w4d4	40	25	4	4	21	0	0	0	0	5	2	1	1	1	0	1	NA	NA	NA
s40.w4d5	40	26	4	5	21	0	0	0	0	4.7	5	1	1	1	0	1	NA	NA	NA
s40.w4d6	40	27	4	6	21	0	0	0	0	4	2	0	0	0	0	1	NA	NA	NA
s40.w4d7	40	28	4	7	21	0	0	0	0	5.3	4	0	1	0	0	0	NA	NA	NA
s40.w5d1	40	29	5	1	21	0	0	0	0	5.5	6	0	0	0	0	0	1	NA	NA
s40.w5d2	40	30	5	2	21	0	0	0	0	5.3	6	0	0	0	0	0	1	NA	NA
s40.w5d3	40	31	5	3	21	0	0	0	0	5.5	4	0	0	0	0	0	NA	2	NA
s40.w5d4	40	32	5	4	21	0	0	0	0	5.5	5	0	0	0	0	0	NA	2	NA
s40.w5d5	40	33	5	5	21	0	0	0	0	5.5	6	0	0	0	0	0	NA	NA	3
s40.w5d6	40	34	5	6	21	0	0	0	0	5.5	7	0	0	0	0	0	NA	2	NA
s40.w5d7	40	35	5	7	21	0	0	0	0	5.3	6	0	0	0	0	0	1	NA	NA
s40.w6d1	40	36	6	1	21	0	0	0	0	4.7	7	0	0	0	0	0	NA	NA	NA
s40.w6d2	40	37	6	2	21	0	0	0	0	4.7	7	0	0	0	0	0	NA	NA	NA
s40.w6d3	40	38	6	3	21	0	0	0	0	4.4	7	0	0	0	0	0	NA	NA	NA
s40.w6d4	40	39	6	4	21	0	0	0	0	4.7	7	0	0	0	0	0	NA	NA	NA
s40.w6d5	40	40	6	5	21	0	0	0	0	4.7	7	0	0	0	0	0	NA	NA	NA
s40.w6d6	40	41	6	6	21	0	0	0	0	5	5	1	0	0	0	0	NA	NA	NA
s40.w6d7	40	42	6	7	21	0	0	0	0	5.3	5	1	0	0	0	0	NA	NA	NA
s40.w7d1	40	43	7	1	21	0	0	0	0	4.7	1	0	0	0	0	0	NA	NA	NA
s40.w7d2	40	44	7	2	21	0	0	0	0	4.4	1	0	0	0	0	0	NA	NA	NA
s40.w7d3	40	45	7	3	21	0	0	0	0	4.4	0	0	1	0	0	0	NA	NA	NA
s40.w7d4	40	46	7	4	21	0	0	0	0	4.7	1	0	0	0	0	0	NA	NA	NA
s40.w7d5	40	47	7	5	21	0	0	0	0	4.4	0	0	0	0	0	0	NA	NA	NA
s40.w7d6	40	48	7	6	21	0	0	0	0	4.4	0	0	0	0	0	0	NA	NA	NA
s40.w7d7	40	49	7	7	21	0	0	0	0	4.4	0	0	0	0	0	0	NA	NA	NA
s40.w8d1	40	50	8	1	21	0	0	0	0	5	6	1	1	1	0	1	1	NA	NA
s40.w8d2	40	51	8	2	21	0	0	0	0	4.7	7	0	1	0	0	1	1	NA	NA
s40.w8d3	40	52	8	3	21	0	0	0	0	4.7	6	1	1	1	0	1	NA	NA	NA
s40.w8d4	40	53	8	4	21	0	0	0	0	4.7	7	1	1	0	0	1	NA	NA	NA
s40.w8d5	40	54	8	5	21	0	0	0	0	4.7	5	1	1	1	0	1	1	NA	NA
s40.w8d6	40	55	8	6	21	0	0	0	0	5	7	1	1	1	1	1	1	NA	NA
s40.w8d7	40	56	8	7	21	0	0	0	0	4.7	6	0	1	1	0	1	NA	NA	NA
s40.w9d1	40	57	9	1	21	0	0	0	0	4.4	1	0	0	0	0	0	NA	NA	NA
s40.w9d2	40	58	9	2	21	0	0	0	0	4.4	1	0	0	0	0	0	NA	NA	NA
s40.w9d3	40	59	9	3	21	0	0	0	0	4.7	0	0	0	0	0	0	NA	NA	NA
s40.w9d4	40	60	9	4	21	0	0	0	0	4.7	3	0	0	0	0	0	NA	NA	NA
s40.w9d5	40	61	9	5	21	0	0	0	0	4.4	0	0	0	0	0	0	NA	NA	NA
s40.w9d6	40	62	9	6	21	0	0	0	0	4.4	0	0	0	0	0	1	NA	NA	NA
s40.w9d7	40	63	9	7	21	0	0	0	0	4.4	0	0	1	0	0	0	NA	NA	NA
s40.w10d1	40	64	10	1	21	0	0	0	0	4.4	6	0	0	0	0	0	NA	NA	NA
s40.w10d2	40	65	10	2	21	0	0	0	0	4.4	6	0	0	0	0	1	NA	NA	NA
s40.w10d3	40	66	10	3	21	0	0	0	0	4.7	NA	0	0	0	0	0	NA	NA	NA
s40.w10d4	40	67	10	4	21	0	0	0	0	4.7	1	0	0	0	0	1	NA	2	NA
s40.w10d5	40	68	10	5	21	0	0	0	0	5	1	0	0	0	0	0	NA	NA	3
s40.w10d6	40	69	10	6	21	0	0	0	0	4.7	1	0	0	0	0	0	NA	NA	3
s40.w10d7	40	70	10	7	21	0	0	0	0	5	2	0	0	0	0	0	NA	NA	3
s49.w1d1	49	1	1	1	41	1	0	0	0	4	0	0	0	0	0	0	NA	NA	NA
s49.w1d2	49	2	1	2	41	1	0	0	0	4.4	0	0	0	0	0	0	NA	NA	NA
s49.w1d3	49	3	1	3	41	1	0	0	0	NA	0	0	0	0	0	0	NA	NA	NA
s49.w1d4	49	4	1	4	41	1	0	0	0	4.4	0	0	0	0	0	0	NA	NA	NA
s49.w1d5	49	5	1	5	41	1	0	0	0	4.4	0	0	0	0	0	0	NA	NA	NA
s49.w1d6	49	6	1	6	41	1	0	0	0	4.4	0	0	0	0	0	0	NA	NA	NA
s49.w1d7	49	7	1	7	41	1	0	0	0	4.4	1	0	0	0	0	0	NA	NA	NA
s49.w2d1	49	8	2	1	41	1	0	0	0	4.4	0	0	0	0	0	0	NA	NA	NA
s49.w2d2	49	9	2	2	41	1	0	0	0	4.4	0	0	0	0	0	0	NA	NA	NA
s49.w2d3	49	10	2	3	41	1	0	0	0	4.4	0	0	0	0	0	0	NA	NA	NA
s49.w2d4	49	11	2	4	41	1	0	0	0	4.4	0	0	0	0	0	0	NA	NA	NA
s49.w2d5	49	12	2	5	41	1	0	0	0	4.4	0	0	0	0	0	0	NA	NA	NA
s49.w2d6	49	13	2	6	41	1	0	0	0	4.4	0	0	0	0	0	0	NA	NA	NA
s49.w2d7	49	14	2	7	41	1	0	0	0	4.4	0	1	0	0	0	0	NA	NA	NA
s49.w3d1	49	15	3	1	41	1	0	0	0	4.4	0	0	0	0	0	0	NA	NA	NA
s49.w3d2	49	16	3	2	41	1	0	0	0	4.4	0	0	0	0	0	0	NA	NA	NA
s49.w3d3	49	17	3	3	41	1	0	0	0	4.4	0	0	0	0	0	0	NA	NA	NA
s49.w3d4	49	18	3	4	41	1	0	0	0	4.4	0	0	0	0	0	0	NA	NA	NA
s49.w3d5	49	19	3	5	41	1	0	0	0	4.4	1	0	0	0	0	0	NA	NA	NA
s49.w3d6	49	20	3	6	41	1	0	0	0	4.7	0	0	0	0	0	0	NA	NA	NA
s49.w3d7	49	21	3	7	41	1	0	0	0	4.4	1	0	0	0	0	0	NA	NA	NA
s49.w4d1	49	22	4	1	41	1	0	0	0	4.4	1	0	0	0	0	0	NA	NA	NA
s49.w4d2	49	23	4	2	41	1	0	0	0	4.4	0	0	0	0	0	0	NA	NA	NA
s49.w4d3	49	24	4	3	41	1	0	0	0	4.7	1	0	0	0	0	0	NA	NA	NA
s49.w4d4	49	25	4	4	41	1	0	0	0	4.4	1	0	0	0	0	0	NA	NA	NA
s49.w4d5	49	26	4	5	41	1	0	0	0	4.7	1	0	0	0	0	0	NA	NA	NA
s49.w4d6	49	27	4	6	41	1	0	0	0	4.4	0	0	0	0	0	0	NA	NA	NA
s49.w4d7	49	28	4	7	41	1	0	0	0	4.4	1	0	0	0	0	0	NA	NA	NA
s49.w5d1	49	29	5	1	41	1	0	0	0	4.4	1	0	0	0	0	0	NA	NA	NA
s49.w5d2	49	30	5	2	41	1	0	0	0	4.4	1	0	0	0	0	0	NA	NA	NA
s49.w5d3	49	31	5	3	41	1	0	0	0	4.7	1	0	0	0	0	0	NA	NA	NA
s49.w5d4	49	32	5	4	41	1	0	0	0	4.4	0	0	0	0	0	0	NA	NA	NA
s49.w5d5	49	33	5	5	41	1	0	0	0	4.4	0	0	0	0	0	0	NA	NA	NA
s49.w5d6	49	34	5	6	41	1	0	0	0	4.4	0	0	0	0	0	0	NA	NA	NA
s49.w5d7	49	35	5	7	41	1	0	0	0	4.4	0	0	0	0	0	0	NA	NA	NA
s49.w6d1	49	36	6	1	41	1	0	0	0	4.4	0	0	0	0	0	0	NA	NA	NA
s49.w6d2	49	37	6	2	41	1	0	0	0	4.4	0	0	0	0	0	0	NA	NA	NA
s49.w6d3	49	38	6	3	41	1	0	0	0	4.4	0	0	0	0	0	0	NA	NA	NA
s49.w6d4	49	39	6	4	41	1	0	0	0	4.4	0	0	0	0	0	0	NA	NA	NA
s49.w6d5	49	40	6	5	41	1	0	0	0	4.4	0	0	0	0	0	0	NA	NA	NA
s49.w6d6	49	41	6	6	41	1	0	0	0	4.7	0	0	0	0	0	0	NA	NA	NA
s49.w6d7	49	42	6	7	41	1	0	0	0	4.4	0	0	0	0	0	0	NA	NA	NA
s49.w7d1	49	43	7	1	41	1	0	0	0	NA	0	NA	NA	NA	NA	NA	NA	NA	NA
s49.w7d2	49	44	7	2	41	1	0	0	0	4.4	0	0	0	0	0	0	NA	NA	NA
s49.w7d3	49	45	7	3	41	1	0	0	0	4.4	0	0	0	0	0	0	NA	NA	NA
s49.w7d4	49	46	7	4	41	1	0	0	0	4.4	0	0	0	0	0	0	NA	NA	NA
s49.w7d5	49	47	7	5	41	1	0	0	0	4.4	0	0	0	0	0	0	NA	NA	NA
s49.w7d6	49	48	7	6	41	1	0	0	0	4.4	1	0	0	0	0	0	NA	NA	NA
s49.w7d7	49	49	7	7	41	1	0	0	0	4.4	0	0	0	0	0	0	NA	NA	NA
s49.w8d1	49	50	8	1	41	1	0	0	0	4.4	0	0	0	0	0	0	NA	NA	NA
s49.w8d2	49	51	8	2	41	1	0	0	0	4.4	0	0	0	0	0	0	NA	NA	NA
s49.w8d3	49	52	8	3	41	1	0	0	0	4.4	0	0	0	0	0	0	NA	NA	NA
s49.w8d4	49	53	8	4	41	1	0	0	0	4.4	0	0	0	0	0	0	NA	NA	NA
s49.w8d5	49	54	8	5	41	1	0	0	0	4.4	0	0	0	0	0	0	NA	NA	NA
s49.w8d6	49	55	8	6	41	1	0	0	0	4.4	0	0	0	0	0	0	NA	NA	NA
s49.w8d7	49	56	8	7	41	1	0	0	0	4.4	0	0	0	0	0	0	NA	NA	NA
s49.w9d1	49	57	9	1	41	1	0	0	0	4.4	0	0	0	0	0	0	NA	NA	NA
s49.w9d2	49	58	9	2	41	1	0	0	0	4.4	0	0	0	0	0	0	NA	NA	NA
s49.w9d3	49	59	9	3	41	1	0	0	0	4.4	1	0	0	0	0	0	NA	NA	NA
s49.w9d4	49	60	9	4	41	1	0	0	0	4.4	0	0	0	0	0	0	NA	NA	NA
s49.w9d5	49	61	9	5	41	1	0	0	0	4.4	0	0	0	0	0	0	NA	NA	NA
s49.w9d6	49	62	9	6	41	1	0	0	0	4.4	1	0	0	0	0	0	NA	NA	NA
s49.w9d7	49	63	9	7	41	1	0	0	0	4.4	0	0	0	0	0	0	NA	NA	NA
s49.w10d1	49	64	10	1	41	1	0	0	0	4.4	0	0	0	0	0	0	NA	NA	NA
s49.w10d2	49	65	10	2	41	1	0	0	0	4.4	0	0	0	0	0	0	NA	NA	NA
s49.w10d3	49	66	10	3	41	1	0	0	0	4.4	0	0	0	0	0	0	NA	NA	NA
s49.w10d4	49	67	10	4	41	1	0	0	0	4.4	0	0	0	0	0	0	NA	NA	NA
s49.w10d5	49	68	10	5	41	1	0	0	0	4.4	0	0	0	0	0	0	NA	NA	NA
s49.w10d6	49	69	10	6	41	1	0	0	0	4.4	0	0	0	0	0	0	NA	NA	NA
s49.w10d7	49	70	10	7	41	1	0	0	0	4.4	0	0	0	0	0	0	NA	NA	NA
s52.w1d1	52	1	1	1	19	0	0	0	0	5.3	2	0	0	0	0	0	1	NA	NA
s52.w1d2	52	2	1	2	19	0	0	0	0	4.7	1	0	0	0	0	0	1	NA	NA
s52.w1d3	52	3	1	3	19	0	0	0	0	4	1	0	0	0	0	0	NA	2	NA
s52.w1d4	52	4	1	4	19	0	0	0	0	4	0	0	0	0	0	0	NA	NA	NA
s52.w1d5	52	5	1	5	19	0	0	0	0	4.7	0	0	0	0	0	0	NA	NA	NA
s52.w1d6	52	6	1	6	19	0	0	0	0	5	0	0	0	0	0	0	NA	NA	NA
s52.w1d7	52	7	1	7	19	0	0	0	0	5	0	0	0	0	0	0	NA	NA	NA
s52.w2d1	52	8	2	1	19	0	0	0	0	4	0	0	0	0	0	0	NA	NA	NA
s52.w2d2	52	9	2	2	19	0	0	0	0	4	0	0	0	0	0	0	NA	NA	NA
s52.w2d3	52	10	2	3	19	0	0	0	0	4	0	0	0	0	0	0	NA	NA	NA
s52.w2d4	52	11	2	4	19	0	0	0	0	4	2	0	0	0	0	0	NA	NA	NA
s52.w2d5	52	12	2	5	19	0	0	0	0	4	0	0	0	0	0	0	NA	NA	NA
s52.w2d6	52	13	2	6	19	0	0	0	0	4	0	0	0	0	0	0	NA	NA	NA
s52.w2d7	52	14	2	7	19	0	0	0	0	4	0	0	0	0	0	0	NA	NA	NA
s52.w3d1	52	15	3	1	19	0	0	0	0	4.4	0	0	0	0	0	0	NA	NA	NA
s52.w3d2	52	16	3	2	19	0	0	0	0	4.4	0	0	0	0	0	0	NA	NA	NA
s52.w3d3	52	17	3	3	19	0	0	0	0	4.4	0	0	0	0	0	0	NA	NA	NA
s52.w3d4	52	18	3	4	19	0	0	0	0	4	0	0	0	0	0	0	NA	NA	NA
s52.w3d5	52	19	3	5	19	0	0	0	0	4	0	0	0	0	0	0	NA	NA	NA
s52.w3d6	52	20	3	6	19	0	0	0	0	4	0	0	0	0	0	0	NA	NA	NA
s52.w3d7	52	21	3	7	19	0	0	0	0	4	0	0	0	0	0	0	NA	NA	NA
s52.w4d1	52	22	4	1	19	0	0	0	0	5	5	0	0	0	0	0	NA	2	NA
s52.w4d2	52	23	4	2	19	0	0	0	0	5	NA	0	0	0	0	0	NA	2	NA
s52.w4d3	52	24	4	3	19	0	0	0	0	5	4	0	0	0	0	0	NA	2	NA
s52.w4d4	52	25	4	4	19	0	0	0	0	5	5	0	0	0	0	0	NA	2	NA
s52.w4d5	52	26	4	5	19	0	0	0	0	5	6	0	0	0	0	0	NA	2	NA
s52.w4d6	52	27	4	6	19	0	0	0	0	5	6	0	0	0	0	0	NA	2	NA
s52.w4d7	52	28	4	7	19	0	0	0	0	5	5	0	0	0	0	0	NA	2	NA
s52.w5d1	52	29	5	1	19	0	0	0	0	4.4	3	0	0	0	0	0	1	NA	NA
s52.w5d2	52	30	5	2	19	0	0	0	0	4.4	4	0	0	0	0	0	NA	NA	NA
s52.w5d3	52	31	5	3	19	0	0	0	0	4.4	4	0	0	0	0	0	NA	NA	NA
s52.w5d4	52	32	5	4	19	0	0	0	0	4.4	3	0	0	0	0	0	NA	NA	NA
s52.w5d5	52	33	5	5	19	0	0	0	0	4.4	3	0	0	0	0	0	NA	NA	NA
s52.w5d6	52	34	5	6	19	0	0	0	0	4.4	3	0	0	0	0	0	NA	NA	NA
s52.w5d7	52	35	5	7	19	0	0	0	0	4.4	3	0	0	0	0	0	NA	NA	NA
s52.w6d1	52	36	6	1	19	0	0	0	0	4	1	0	0	0	0	0	NA	NA	NA
s52.w6d2	52	37	6	2	19	0	0	0	0	4	0	0	0	0	0	0	NA	NA	NA
s52.w6d3	52	38	6	3	19	0	0	0	0	4	0	0	0	0	0	0	NA	NA	NA
s52.w6d4	52	39	6	4	19	0	0	0	0	4	0	0	0	0	0	0	NA	NA	NA
s52.w6d5	52	40	6	5	19	0	0	0	0	NA	1	0	0	0	0	0	NA	NA	NA
s52.w6d6	52	41	6	6	19	0	0	0	0	4	2	0	0	0	0	0	NA	NA	NA
s52.w6d7	52	42	6	7	19	0	0	0	0	4	0	0	0	0	0	0	NA	NA	NA
s52.w7d1	52	43	7	1	19	0	0	0	0	4	0	0	0	0	0	0	NA	NA	NA
s52.w7d2	52	44	7	2	19	0	0	0	0	4	0	0	0	0	0	0	NA	NA	NA
s52.w7d3	52	45	7	3	19	0	0	0	0	4	0	0	0	0	0	0	NA	NA	NA
s52.w7d4	52	46	7	4	19	0	0	0	0	4	0	0	0	0	0	0	NA	NA	NA
s52.w7d5	52	47	7	5	19	0	0	0	0	4	1	0	0	0	0	0	NA	NA	NA
s52.w7d6	52	48	7	6	19	0	0	0	0	4	1	0	0	0	0	0	NA	NA	NA
s52.w7d7	52	49	7	7	19	0	0	0	0	4	1	0	0	0	0	0	NA	NA	NA
s52.w8d1	52	50	8	1	19	0	0	0	0	5	3	0	0	0	0	0	1	NA	NA
s52.w8d2	52	51	8	2	19	0	0	0	0	5	4	0	0	0	0	0	NA	2	NA
s52.w8d3	52	52	8	3	19	0	0	0	0	5	3	0	0	0	0	0	NA	NA	3
s52.w8d4	52	53	8	4	19	0	0	0	0	5	3	0	0	0	0	0	NA	2	NA
s52.w8d5	52	54	8	5	19	0	0	0	0	5	3	0	0	0	0	0	NA	2	NA
s52.w8d6	52	55	8	6	19	0	0	0	0	5	3	0	0	0	0	0	NA	2	NA
s52.w8d7	52	56	8	7	19	0	0	0	0	5	4	0	0	0	0	0	NA	2	NA
s52.w9d1	52	57	9	1	19	0	0	0	0	5	3	0	0	0	0	0	1	NA	NA
s52.w9d2	52	58	9	2	19	0	0	0	0	4.7	3	0	0	0	0	0	1	NA	NA
s52.w9d3	52	59	9	3	19	0	0	0	0	4.7	4	0	0	0	0	0	1	NA	NA
s52.w9d4	52	60	9	4	19	0	0	0	0	5	4	0	0	0	0	0	1	NA	NA
s52.w9d5	52	61	9	5	19	0	0	0	0	4.7	3	0	0	0	0	0	1	NA	NA
s52.w9d6	52	62	9	6	19	0	0	0	0	4.7	3	0	0	0	0	0	1	NA	NA
s52.w9d7	52	63	9	7	19	0	0	0	0	5	0	0	0	0	0	0	1	NA	NA
s52.w10d1	52	64	10	1	19	0	0	0	0	4.4	0	0	0	0	0	0	NA	NA	NA
s52.w10d2	52	65	10	2	19	0	0	0	0	4	3	0	0	0	0	NA	NA	NA	NA
s52.w10d3	52	66	10	3	19	0	0	0	0	4.4	1	0	0	0	0	0	NA	NA	NA
s52.w10d4	52	67	10	4	19	0	0	0	0	4	4	0	0	0	0	0	NA	NA	NA
s52.w10d5	52	68	10	5	19	0	0	0	0	4	3	0	0	0	0	0	NA	NA	NA
s52.w10d6	52	69	10	6	19	0	0	0	0	4	2	0	0	0	0	0	NA	NA	NA
s52.w10d7	52	70	10	7	19	0	0	0	0	4	4	0	0	0	0	0	NA	NA	NA
s53.w1d1	53	1	1	1	24	0	0	0	0	5.5	4	0	0	0	0	1	NA	NA	NA
s53.w1d2	53	2	1	2	24	0	0	0	0	5	7	0	0	0	0	1	NA	NA	NA
s53.w1d3	53	3	1	3	24	0	0	0	0	4.7	7	1	NA	0	0	1	NA	NA	NA
s53.w1d4	53	4	1	4	24	0	0	0	0	4.7	7	0	0	0	0	0	NA	NA	NA
s53.w1d5	53	5	1	5	24	0	0	0	0	4.4	7	1	0	0	0	1	NA	NA	NA
s53.w1d6	53	6	1	6	24	0	0	0	0	4.4	7	1	1	0	0	0	NA	NA	NA
s53.w1d7	53	7	1	7	24	0	0	0	0	4	5	0	0	0	0	0	NA	NA	NA
s53.w2d1	53	8	2	1	24	0	0	0	0	4.7	7	1	0	0	0	1	NA	NA	NA
s53.w2d2	53	9	2	2	24	0	0	0	0	5	7	1	0	0	0	1	NA	NA	NA
s53.w2d3	53	10	2	3	24	0	0	0	0	5.3	7	1	0	0	0	1	NA	NA	NA
s53.w2d4	53	11	2	4	24	0	0	0	0	4.7	7	1	0	0	0	0	NA	NA	NA
s53.w2d5	53	12	2	5	24	0	0	0	0	4	7	1	0	0	0	1	NA	NA	NA
s53.w2d6	53	13	2	6	24	0	0	0	0	4	8	0	0	0	0	0	NA	NA	NA
s53.w2d7	53	14	2	7	24	0	0	0	0	4	7	0	0	0	0	0	NA	NA	NA
s53.w3d1	53	15	3	1	24	0	0	0	0	NA	6	NA	NA	NA	NA	NA	NA	NA	NA
s53.w3d2	53	16	3	2	24	0	0	0	0	NA	7	NA	NA	NA	NA	NA	NA	NA	NA
s53.w3d3	53	17	3	3	24	0	0	0	0	NA	8	NA	NA	NA	NA	NA	NA	NA	NA
s53.w3d4	53	18	3	4	24	0	0	0	0	4.7	8	1	0	0	0	0	NA	NA	NA
s53.w3d5	53	19	3	5	24	0	0	0	0	4.7	7	0	0	0	0	0	NA	NA	NA
s53.w3d6	53	20	3	6	24	0	0	0	0	4.7	8	0	0	0	0	1	NA	NA	NA
s53.w3d7	53	21	3	7	24	0	0	0	0	4	8	0	0	0	0	0	NA	NA	NA
s53.w4d1	53	22	4	1	24	0	0	0	0	4.7	9	1	0	0	0	1	NA	NA	NA
s53.w4d2	53	23	4	2	24	0	0	0	0	4.7	8	1	0	0	0	0	NA	NA	NA
s53.w4d3	53	24	4	3	24	0	0	0	0	4.7	8	1	0	0	0	1	NA	NA	NA
s53.w4d4	53	25	4	4	24	0	0	0	0	4	7	1	0	0	0	1	NA	NA	NA
s53.w4d5	53	26	4	5	24	0	0	0	0	4.7	8	1	0	0	0	1	NA	NA	NA
s53.w4d6	53	27	4	6	24	0	0	0	0	4.7	8	1	0	0	0	0	NA	NA	NA
s53.w4d7	53	28	4	7	24	0	0	0	0	4.7	8	1	0	0	0	1	NA	NA	NA
s53.w5d1	53	29	5	1	24	0	0	0	0	4.7	8	1	0	0	0	1	NA	NA	NA
s53.w5d2	53	30	5	2	24	0	0	0	0	4	6	0	0	0	0	1	NA	NA	NA
s53.w5d3	53	31	5	3	24	0	0	0	0	4	7	1	0	0	0	1	NA	NA	NA
s53.w5d4	53	32	5	4	24	0	0	0	0	5	8	1	1	1	0	1	NA	NA	NA
s53.w5d5	53	33	5	5	24	0	0	0	0	4.7	8	0	1	0	0	1	NA	NA	NA
s53.w5d6	53	34	5	6	24	0	0	0	0	4.7	8	1	1	0	0	1	NA	NA	NA
s53.w5d7	53	35	5	7	24	0	1	0	0	4.4	7	1	1	0	0	1	NA	NA	NA
s53.w6d1	53	36	6	1	24	0	0	0	1	4.7	6	1	1	0	0	1	NA	NA	NA
s53.w6d2	53	37	6	2	24	0	0	0	1	4.7	7	1	1	1	0	1	NA	NA	NA
s53.w6d3	53	38	6	3	24	0	0	0	1	4	3	0	1	0	0	1	1	NA	NA
s53.w6d4	53	39	6	4	24	0	0	0	1	4	1	0	0	0	0	1	1	NA	NA
s53.w6d5	53	40	6	5	24	0	0	0	1	4	0	0	1	0	0	0	1	NA	NA
s53.w6d6	53	41	6	6	24	0	0	0	1	4	0	0	0	0	0	0	1	NA	NA
s53.w6d7	53	42	6	7	24	0	0	0	1	4	0	0	0	0	0	1	1	NA	NA
s53.w7d1	53	43	7	1	24	0	0	0	0	4	1	0	0	0	0	1	1	NA	NA
s53.w7d2	53	44	7	2	24	0	0	0	0	4	0	0	0	0	0	1	1	NA	NA
s53.w7d3	53	45	7	3	24	0	0	0	0	4	3	0	0	0	0	1	1	NA	NA
s53.w7d4	53	46	7	4	24	0	0	0	0	4	3	NA	NA	NA	NA	NA	1	NA	NA
s53.w7d5	53	47	7	5	24	0	0	0	0	4.4	2	NA	NA	NA	NA	NA	NA	NA	NA
s53.w7d6	53	48	7	6	24	0	0	0	0	4.4	2	0	0	0	0	1	NA	NA	NA
s53.w7d7	53	49	7	7	24	0	0	0	0	4.4	5	0	0	0	0	1	NA	NA	NA
s53.w8d1	53	50	8	1	24	0	0	0	0	4.4	5	1	0	0	0	1	NA	NA	NA
s53.w8d2	53	51	8	2	24	0	0	0	0	4.4	4	1	0	0	0	1	NA	NA	NA
s53.w8d3	53	52	8	3	24	0	0	0	0	4.4	3	1	0	0	0	1	NA	NA	NA
s53.w8d4	53	53	8	4	24	0	0	0	0	4.7	2	1	0	0	0	0	NA	NA	NA
s53.w8d5	53	54	8	5	24	0	0	0	0	4.7	1	0	0	0	0	0	NA	NA	NA
s53.w8d6	53	55	8	6	24	0	0	0	0	4	2	1	0	0	0	1	NA	NA	NA
s53.w8d7	53	56	8	7	24	0	0	0	0	5.8	2	1	1	0	0	1	NA	NA	NA
s53.w9d1	53	57	9	1	24	0	0	0	0	4.4	3	0	0	0	0	1	NA	NA	NA
s53.w9d2	53	58	9	2	24	0	0	0	0	4.4	4	1	0	0	0	1	NA	NA	NA
s53.w9d3	53	59	9	3	24	0	0	0	0	4.7	4	0	0	0	0	1	NA	NA	NA
s53.w9d4	53	60	9	4	24	0	0	0	0	4.4	2	1	0	0	0	1	NA	NA	NA
s53.w9d5	53	61	9	5	24	0	0	0	0	4.4	2	1	0	0	0	1	NA	NA	NA
s53.w9d6	53	62	9	6	24	0	0	0	0	4.4	4	1	1	0	0	1	NA	NA	NA
s53.w9d7	53	63	9	7	24	0	0	0	0	4.7	4	1	0	0	0	1	NA	NA	NA
s53.w10d1	53	64	10	1	24	0	0	0	0	4.7	6	1	0	0	0	1	NA	NA	NA
s53.w10d2	53	65	10	2	24	0	0	0	0	4.4	6	1	1	0	0	1	NA	NA	NA
s53.w10d3	53	66	10	3	24	0	0	0	0	4.4	7	1	1	0	0	1	NA	NA	NA
s53.w10d4	53	67	10	4	24	0	0	0	0	4.4	6	0	0	0	0	1	NA	NA	NA
s53.w10d5	53	68	10	5	24	0	0	0	0	4	7	0	0	0	0	0	NA	NA	NA
s53.w10d6	53	69	10	6	24	0	0	0	0	4	7	0	0	0	0	0	NA	NA	NA
s53.w10d7	53	70	10	7	24	0	0	0	0	4.4	6	1	1	0	0	0	NA	NA	NA
s55.w1d1	55	1	1	1	29	0	0	1	0	5.3	10	0	0	0	0	0	NA	2	NA
s55.w1d2	55	2	1	2	29	0	0	0	0	5.3	10	0	0	0	0	1	NA	NA	NA
s55.w1d3	55	3	1	3	29	0	0	0	0	5	10	0	0	0	0	0	NA	NA	NA
s55.w1d4	55	4	1	4	29	0	0	0	0	5.3	NA	0	0	0	0	0	NA	NA	NA
s55.w1d5	55	5	1	5	29	0	0	0	0	5.3	10	0	0	0	0	0	NA	NA	NA
s55.w1d6	55	6	1	6	29	0	0	0	0	5.3	10	0	0	0	0	0	NA	NA	NA
s55.w1d7	55	7	1	7	29	0	0	0	0	5	10	0	0	0	0	0	NA	NA	NA
s55.w2d1	55	8	2	1	29	0	0	0	0	NA	9	0	0	0	0	1	NA	NA	NA
s55.w2d2	55	9	2	2	29	0	0	0	0	5	9	0	0	0	0	1	NA	NA	NA
s55.w2d3	55	10	2	3	29	0	0	0	0	4.7	9	0	0	0	0	0	NA	NA	NA
s55.w2d4	55	11	2	4	29	0	0	0	0	5	9	0	0	0	0	1	NA	NA	NA
s55.w2d5	55	12	2	5	29	0	0	0	0	5	9	0	0	0	0	0	NA	NA	NA
s55.w2d6	55	13	2	6	29	0	0	0	0	5.3	9	0	0	0	0	0	NA	NA	NA
s55.w2d7	55	14	2	7	29	0	0	0	0	5.3	9	0	0	0	0	1	NA	NA	NA
s55.w3d1	55	15	3	1	29	0	0	0	0	5.3	10	0	0	0	0	1	NA	NA	NA
s55.w3d2	55	16	3	2	29	0	0	0	0	5	10	0	0	0	0	1	NA	NA	NA
s55.w3d3	55	17	3	3	29	0	0	0	0	5	10	0	0	0	0	1	1	NA	NA
s55.w3d4	55	18	3	4	29	0	0	0	0	5.3	10	0	0	0	0	1	NA	2	NA
s55.w3d5	55	19	3	5	29	0	0	0	0	5	9	0	0	0	0	1	NA	NA	3
s55.w3d6	55	20	3	6	29	0	0	0	0	5.3	8	0	0	0	0	1	NA	2	NA
s55.w3d7	55	21	3	7	29	0	0	0	0	5	10	0	0	0	0	1	1	NA	NA
s55.w4d1	55	22	4	1	29	0	0	0	0	5	9	0	0	0	0	1	NA	NA	NA
s55.w4d2	55	23	4	2	29	0	0	0	0	5	10	0	0	0	0	1	NA	NA	NA
s55.w4d3	55	24	4	3	29	0	0	0	0	5.3	10	0	0	0	0	1	NA	NA	NA
s55.w4d4	55	25	4	4	29	0	0	0	0	5	10	0	0	0	0	0	NA	NA	NA
s55.w4d5	55	26	4	5	29	0	0	0	0	5.3	9	0	0	0	0	0	NA	NA	NA
s55.w4d6	55	27	4	6	29	0	0	0	0	5	9	0	0	0	0	0	NA	NA	NA
s55.w4d7	55	28	4	7	29	0	0	0	0	5	10	0	0	0	0	0	NA	NA	NA
s55.w5d1	55	29	5	1	29	0	0	0	0	5.3	5	0	0	0	0	1	NA	NA	NA
s55.w5d2	55	30	5	2	29	0	0	0	0	5.3	8	0	0	0	0	0	NA	NA	NA
s55.w5d3	55	31	5	3	29	0	0	0	0	5.3	8	0	0	0	0	0	NA	NA	NA
s55.w5d4	55	32	5	4	29	0	0	0	0	5.3	8	0	0	0	0	0	NA	NA	NA
s55.w5d5	55	33	5	5	29	0	0	0	0	5.3	8	0	0	0	0	0	NA	NA	NA
s55.w5d6	55	34	5	6	29	0	0	0	0	5.3	7	0	0	0	0	0	NA	NA	NA
s55.w5d7	55	35	5	7	29	0	0	0	0	5.3	5	0	0	0	0	0	NA	NA	NA
s55.w6d1	55	36	6	1	29	0	0	0	0	5.3	5	0	0	0	0	0	NA	NA	NA
s55.w6d2	55	37	6	2	29	0	0	0	0	5.3	9	0	0	0	0	0	NA	NA	NA
s55.w6d3	55	38	6	3	29	0	0	0	0	5.3	10	0	0	0	0	0	NA	NA	NA
s55.w6d4	55	39	6	4	29	0	0	0	0	5.3	10	0	0	0	0	0	NA	NA	NA
s55.w6d5	55	40	6	5	29	0	0	0	0	5.3	9	0	0	0	0	1	NA	NA	NA
s55.w6d6	55	41	6	6	29	0	0	0	0	5.3	10	0	0	0	0	1	NA	NA	NA
s55.w6d7	55	42	6	7	29	0	0	0	0	5.3	9	0	0	0	0	1	NA	NA	NA
s55.w7d1	55	43	7	1	29	0	0	0	0	5.3	10	0	0	0	0	0	NA	NA	NA
s55.w7d2	55	44	7	2	29	0	0	0	0	5.3	10	0	0	0	0	1	NA	NA	NA
s55.w7d3	55	45	7	3	29	0	0	0	0	5.3	10	0	0	0	0	0	1	NA	NA
s55.w7d4	55	46	7	4	29	0	0	0	0	5.3	10	0	0	0	0	0	1	NA	NA
s55.w7d5	55	47	7	5	29	0	0	0	0	5.3	10	0	0	0	0	0	1	NA	NA
s55.w7d6	55	48	7	6	29	0	0	0	0	5.3	10	0	0	0	0	0	1	NA	NA
s55.w7d7	55	49	7	7	29	0	0	0	0	5.3	10	0	0	0	0	0	NA	NA	NA
s55.w8d1	55	50	8	1	29	0	0	0	0	5	10	0	0	0	0	0	NA	NA	NA
s55.w8d2	55	51	8	2	29	0	0	0	0	5.3	10	0	0	0	0	0	NA	NA	NA
s55.w8d3	55	52	8	3	29	0	0	0	0	5.3	9	0	0	0	0	0	NA	NA	NA
s55.w8d4	55	53	8	4	29	0	0	0	0	5.3	10	0	0	0	0	0	NA	NA	NA
s55.w8d5	55	54	8	5	29	0	0	0	0	5.3	10	0	0	0	0	1	NA	NA	NA
s55.w8d6	55	55	8	6	29	0	0	0	0	5.3	10	0	0	0	0	0	NA	NA	NA
s55.w8d7	55	56	8	7	29	0	0	0	0	5.3	10	0	0	0	0	1	NA	NA	NA
s55.w9d1	55	57	9	1	29	0	0	0	0	5	10	0	0	0	0	0	NA	NA	NA
s55.w9d2	55	58	9	2	29	0	0	0	0	5.3	8	0	0	0	0	1	NA	NA	NA
s55.w9d3	55	59	9	3	29	0	0	0	0	5	9	0	0	0	0	1	NA	NA	NA
s55.w9d4	55	60	9	4	29	0	0	0	0	5.3	10	0	0	0	0	0	NA	NA	NA
s55.w9d5	55	61	9	5	29	0	0	0	0	5.5	10	0	0	0	0	1	NA	NA	NA
s55.w9d6	55	62	9	6	29	0	0	0	0	5.5	10	0	0	0	0	0	NA	NA	NA
s55.w9d7	55	63	9	7	29	0	0	0	0	5.5	10	0	0	0	0	0	NA	NA	NA
s55.w10d1	55	64	10	1	29	0	1	0	0	5.3	8	0	0	0	0	1	NA	NA	NA
s55.w10d2	55	65	10	2	29	0	0	0	0	5.3	9	0	0	0	0	0	NA	NA	NA
s55.w10d3	55	66	10	3	29	0	0	0	1	5.3	9	0	0	0	0	1	NA	NA	NA
s55.w10d4	55	67	10	4	29	0	0	0	1	5.3	7	0	0	0	0	1	NA	NA	NA
s55.w10d5	55	68	10	5	29	0	0	0	1	5.3	5	0	0	0	0	1	NA	NA	NA
s55.w10d6	55	69	10	6	29	0	0	0	1	5.3	9	0	0	0	0	1	NA	NA	NA
s55.w10d7	55	70	10	7	29	0	0	0	1	5.3	9	0	0	0	0	1	NA	NA	NA
s59.w1d1	59	1	1	1	45	0	1	0	0	4	1	0	0	0	0	0	NA	NA	NA
s59.w1d2	59	2	1	2	45	0	0	0	0	4.4	1	0	0	0	0	0	NA	NA	NA
s59.w1d3	59	3	1	3	45	0	0	0	0	4	0	0	0	0	0	0	NA	NA	NA
s59.w1d4	59	4	1	4	45	0	0	0	0	4.7	0	0	0	0	0	0	1	NA	NA
s59.w1d5	59	5	1	5	45	0	0	0	0	4.4	2	0	0	0	0	0	1	NA	NA
s59.w1d6	59	6	1	6	45	0	0	0	0	4.4	0	0	0	0	0	0	1	NA	NA
s59.w1d7	59	7	1	7	45	0	0	0	0	4.4	2	0	0	0	0	0	1	NA	NA
s59.w2d1	59	8	2	1	45	0	0	0	0	4.4	5	0	0	0	0	0	NA	2	NA
s59.w2d2	59	9	2	2	45	0	0	0	0	4	5	0	0	0	0	0	NA	NA	3
s59.w2d3	59	10	2	3	45	0	0	0	0	4.4	5	0	0	0	0	0	NA	2	NA
s59.w2d4	59	11	2	4	45	0	0	0	0	4.4	5	0	0	0	0	0	NA	2	NA
s59.w2d5	59	12	2	5	45	0	0	0	0	4.4	5	0	0	0	0	0	NA	2	NA
s59.w2d6	59	13	2	6	45	0	0	0	0	4.4	6	0	0	0	0	0	1	NA	NA
s59.w2d7	59	14	2	7	45	0	0	0	0	4.4	7	0	0	0	0	0	1	NA	NA
s59.w3d1	59	15	3	1	45	0	0	0	0	4.4	7	0	0	0	0	0	NA	NA	NA
s59.w3d2	59	16	3	2	45	0	0	0	0	4.4	6	0	0	0	0	0	NA	NA	NA
s59.w3d3	59	17	3	3	45	0	0	0	0	4.4	5	0	0	0	0	0	NA	NA	NA
s59.w3d4	59	18	3	4	45	0	0	0	0	4.4	4	0	0	0	0	0	NA	NA	NA
s59.w3d5	59	19	3	5	45	0	0	0	0	4.4	2	0	0	0	0	0	NA	NA	NA
s59.w3d6	59	20	3	6	45	0	0	0	0	4.4	1	0	0	0	0	0	NA	NA	NA
s59.w3d7	59	21	3	7	45	0	0	0	0	4.4	1	0	0	0	0	0	NA	NA	NA
s59.w4d1	59	22	4	1	45	0	0	0	0	4.4	2	0	0	0	0	0	NA	NA	NA
s59.w4d2	59	23	4	2	45	0	0	0	0	4.4	1	0	0	0	0	0	NA	NA	NA
s59.w4d3	59	24	4	3	45	0	0	0	0	4.4	0	0	0	0	0	0	NA	NA	NA
s59.w4d4	59	25	4	4	45	0	0	0	0	4.4	1	0	0	0	0	0	NA	NA	NA
s59.w4d5	59	26	4	5	45	0	0	0	0	4.4	0	0	0	0	0	0	NA	NA	NA
s59.w4d6	59	27	4	6	45	0	0	0	0	4.4	0	0	0	0	0	0	NA	NA	NA
s59.w4d7	59	28	4	7	45	0	0	0	0	4.4	0	0	0	0	0	0	NA	NA	NA
s59.w5d1	59	29	5	1	45	0	0	0	0	4.4	0	0	0	0	0	0	NA	NA	NA
s59.w5d2	59	30	5	2	45	0	0	0	0	4.4	1	0	0	0	0	0	NA	NA	NA
s59.w5d3	59	31	5	3	45	0	0	0	0	4.4	0	0	0	0	0	0	NA	NA	NA
s59.w5d4	59	32	5	4	45	0	0	0	0	4.4	1	0	0	0	0	0	NA	NA	NA
s59.w5d5	59	33	5	5	45	0	0	0	0	4.4	0	0	0	0	0	0	NA	NA	NA
s59.w5d6	59	34	5	6	45	0	0	0	0	4.4	2	0	0	0	0	0	1	NA	NA
s59.w5d7	59	35	5	7	45	0	0	0	0	4.4	2	0	0	0	0	0	1	NA	NA
s59.w6d1	59	36	6	1	45	0	0	0	0	4.4	5	0	0	0	0	0	NA	2	NA
s59.w6d2	59	37	6	2	45	0	0	0	0	4.4	6	0	0	0	0	0	NA	2	NA
s59.w6d3	59	38	6	3	45	0	0	0	0	4.4	7	0	0	0	0	0	NA	2	NA
s59.w6d4	59	39	6	4	45	0	0	0	0	4.4	6	0	0	0	0	0	NA	2	NA
s59.w6d5	59	40	6	5	45	0	0	0	0	4.4	6	0	0	0	0	0	1	NA	NA
s59.w6d6	59	41	6	6	45	0	0	0	0	4.4	6	0	0	0	0	0	1	NA	NA
s59.w6d7	59	42	6	7	45	0	0	0	0	4.4	8	0	0	0	0	0	NA	NA	NA
s59.w7d1	59	43	7	1	45	0	0	0	0	4.4	7	0	0	0	0	0	NA	NA	NA
s59.w7d2	59	44	7	2	45	0	0	0	0	4.4	7	0	0	0	0	0	NA	NA	NA
s59.w7d3	59	45	7	3	45	0	0	0	0	4.4	4	0	0	0	0	0	NA	NA	NA
s59.w7d4	59	46	7	4	45	0	0	0	0	4.4	4	0	0	0	0	0	NA	NA	NA
s59.w7d5	59	47	7	5	45	0	0	0	0	4.4	4	0	0	0	0	0	NA	NA	NA
s59.w7d6	59	48	7	6	45	0	0	0	0	4.4	3	0	0	0	0	0	NA	NA	NA
s59.w7d7	59	49	7	7	45	0	0	0	0	4.4	1	0	0	0	0	0	NA	NA	NA
s59.w8d1	59	50	8	1	45	0	0	0	0	4.4	1	0	0	0	0	0	NA	NA	NA
s59.w8d2	59	51	8	2	45	0	0	0	0	4.4	0	0	0	0	0	0	NA	NA	NA
s59.w8d3	59	52	8	3	45	0	0	0	0	4.4	0	0	0	0	0	0	NA	NA	NA
s59.w8d4	59	53	8	4	45	0	0	0	0	4.4	0	0	0	0	0	0	NA	NA	NA
s59.w8d5	59	54	8	5	45	0	0	0	0	4.4	0	0	0	0	0	0	NA	NA	NA
s59.w8d6	59	55	8	6	45	0	0	0	0	4.4	0	0	0	0	0	0	NA	NA	NA
s59.w8d7	59	56	8	7	45	0	0	0	0	NA	0	NA	NA	NA	NA	NA	NA	NA	NA
s59.w9d1	59	57	9	1	45	0	0	0	0	4.4	0	0	0	0	0	0	NA	NA	NA
s59.w9d2	59	58	9	2	45	0	0	0	0	4.4	0	0	0	0	0	0	NA	NA	NA
s59.w9d3	59	59	9	3	45	0	0	0	0	4.4	0	0	0	0	0	0	NA	NA	NA
s59.w9d4	59	60	9	4	45	0	0	0	0	4.4	0	0	0	0	0	0	NA	NA	NA
s59.w9d5	59	61	9	5	45	0	0	0	0	4.4	0	0	0	0	0	0	NA	NA	NA
s59.w9d6	59	62	9	6	45	0	0	0	0	4.4	5	0	0	0	0	0	1	NA	NA
s59.w9d7	59	63	9	7	45	0	0	0	0	4.4	5	0	0	0	0	0	NA	2	NA
s59.w10d1	59	64	10	1	45	0	0	0	0	4.4	5	0	0	0	0	0	NA	2	NA
s59.w10d2	59	65	10	2	45	0	0	0	0	4.4	7	0	0	0	0	0	1	NA	NA
s59.w10d3	59	66	10	3	45	0	0	0	0	4.4	7	0	0	0	0	0	1	NA	NA
s59.w10d4	59	67	10	4	45	0	0	0	0	4.4	7	0	0	0	0	0	1	NA	NA
s59.w10d5	59	68	10	5	45	0	0	0	0	4.4	7	0	0	0	0	0	1	NA	NA
s59.w10d6	59	69	10	6	45	0	0	0	0	4.4	7	0	0	0	0	0	1	NA	NA
s59.w10d7	59	70	10	7	45	0	0	0	0	4.4	7	0	0	0	0	0	1	NA	NA
s59.w11d1	59	71	11	1	45	0	0	0	0	4.4	NA	0	0	0	0	0	1	NA	NA
s60.w1d1	60	1	1	1	20	0	0	1	0	5.3	7	0	0	0	0	0	NA	NA	NA
s60.w1d2	60	2	1	2	20	0	0	0	0	5.3	7	0	0	0	0	0	NA	NA	NA
s60.w1d3	60	3	1	3	20	0	0	0	0	5.3	6	0	0	0	0	0	NA	NA	NA
s60.w1d4	60	4	1	4	20	0	0	0	0	5.8	7	0	0	0	0	0	1	NA	NA
s60.w1d5	60	5	1	5	20	0	0	0	0	5.5	8	0	0	0	0	0	1	NA	NA
s60.w1d6	60	6	1	6	20	0	0	0	0	7	9	0	0	0	0	0	1	NA	NA
s60.w1d7	60	7	1	7	20	0	0	0	0	7	9	0	0	0	0	0	NA	2	NA
s60.w2d1	60	8	2	1	20	0	0	0	0	5.5	9	0	0	0	0	0	NA	2	NA
s60.w2d2	60	9	2	2	20	0	0	0	0	5.8	7	0	0	0	0	0	NA	2	NA
s60.w2d3	60	10	2	3	20	0	0	0	0	5.8	6	0	0	0	0	0	NA	2	NA
s60.w2d4	60	11	2	4	20	0	0	0	0	5.8	7	0	0	0	0	0	NA	2	NA
s60.w2d5	60	12	2	5	20	0	0	0	0	5.5	7	0	0	0	0	0	NA	2	NA
s60.w2d6	60	13	2	6	20	0	0	0	0	5.5	7	0	0	0	0	0	1	NA	NA
s60.w2d7	60	14	2	7	20	0	0	0	0	5.3	9	0	0	0	0	0	1	NA	NA
s60.w3d1	60	15	3	1	20	0	0	0	0	5.8	6	0	0	0	0	0	NA	NA	NA
s60.w3d2	60	16	3	2	20	0	0	0	0	NA	7	0	0	0	0	0	NA	NA	NA
s60.w3d3	60	17	3	3	20	0	0	0	0	5.8	8	0	0	0	0	0	NA	NA	NA
s60.w3d4	60	18	3	4	20	0	0	0	0	5.5	6	0	0	0	0	0	NA	NA	NA
s60.w3d5	60	19	3	5	20	0	0	0	0	7	5	1	0	1	0	0	NA	NA	NA
s60.w3d6	60	20	3	6	20	0	0	0	0	7	8	1	0	1	0	0	1	NA	NA
s60.w3d7	60	21	3	7	20	0	0	0	0	5.8	8	0	0	0	0	0	1	NA	NA
s60.w4d1	60	22	4	1	20	0	0	0	0	5.8	7	1	0	0	0	0	NA	NA	NA
s60.w4d2	60	23	4	2	20	0	0	0	0	NA	8	1	0	0	0	0	1	NA	NA
s60.w4d3	60	24	4	3	20	0	0	0	0	5.8	8	0	0	0	0	0	1	NA	NA
s60.w4d4	60	25	4	4	20	0	0	0	0	7	8	0	0	0	0	0	NA	2	NA
s60.w4d5	60	26	4	5	20	0	0	0	0	5.8	8	1	0	0	0	0	1	NA	NA
s60.w4d6	60	27	4	6	20	0	0	0	0	5.3	9	0	0	0	0	0	1	NA	NA
s60.w4d7	60	28	4	7	20	0	0	0	0	5.5	8	0	0	0	0	0	NA	NA	NA
s60.w5d1	60	29	5	1	20	0	0	0	0	5.3	8	0	0	0	0	0	NA	NA	NA
s60.w5d2	60	30	5	2	20	0	0	0	0	4.4	6	0	0	0	0	0	NA	NA	NA
s60.w5d3	60	31	5	3	20	0	0	0	0	5.8	5	0	0	0	0	0	1	NA	NA
s60.w5d4	60	32	5	4	20	0	0	1	0	5	7	0	0	0	0	0	NA	NA	NA
s60.w5d5	60	33	5	5	20	0	0	0	0	5.3	5	0	0	0	0	0	NA	NA	NA
s60.w5d6	60	34	5	6	20	0	0	0	0	5.3	6	0	0	0	0	0	1	NA	NA
s60.w5d7	60	35	5	7	20	0	0	0	0	5.8	7	0	0	0	0	0	NA	NA	NA
s60.w6d1	60	36	6	1	20	0	0	0	0	5.5	7	0	0	0	0	0	NA	NA	NA
s60.w6d2	60	37	6	2	20	0	0	0	0	5.3	8	0	0	0	0	0	NA	NA	NA
s60.w6d3	60	38	6	3	20	0	0	0	0	5.8	8	0	0	0	0	0	NA	NA	NA
s60.w6d4	60	39	6	4	20	0	0	0	0	5	8	0	0	0	0	0	NA	NA	NA
s60.w6d5	60	40	6	5	20	0	0	0	0	7	8	0	0	0	0	0	NA	NA	NA
s60.w6d6	60	41	6	6	20	0	0	0	0	7	NA	0	0	1	0	0	NA	NA	NA
s60.w6d7	60	42	6	7	20	0	0	0	0	4.7	8	0	0	1	0	0	NA	NA	NA
s60.w7d1	60	43	7	1	20	0	0	0	0	5	6	0	0	0	0	0	NA	NA	NA
s60.w7d2	60	44	7	2	20	0	0	0	0	5.3	5	0	0	0	0	0	NA	NA	NA
s60.w7d3	60	45	7	3	20	0	0	0	0	5.3	6	0	0	0	0	0	NA	NA	NA
s60.w7d4	60	46	7	4	20	0	0	0	0	4.7	7	0	0	0	0	0	NA	NA	NA
s60.w7d5	60	47	7	5	20	0	0	0	0	5	9	0	0	0	0	0	NA	NA	NA
s60.w7d6	60	48	7	6	20	0	0	0	0	5.3	9	0	0	0	0	0	NA	NA	NA
s60.w7d7	60	49	7	7	20	0	0	0	0	5	9	0	0	0	0	0	NA	NA	NA
s60.w8d1	60	50	8	1	20	0	0	0	0	5.3	7	0	0	0	0	0	NA	NA	NA
s60.w8d2	60	51	8	2	20	0	0	0	0	5.3	10	0	0	0	0	0	NA	NA	NA
s60.w8d3	60	52	8	3	20	0	0	0	0	5.3	7	0	0	0	0	0	NA	NA	NA
s60.w8d4	60	53	8	4	20	0	0	0	0	5.3	7	NA	NA	NA	NA	NA	NA	NA	NA
s60.w8d5	60	54	8	5	20	0	0	0	0	5	8	0	0	0	0	0	NA	NA	NA
s60.w8d6	60	55	8	6	20	0	0	0	0	5	7	0	0	0	0	0	NA	NA	NA
s60.w8d7	60	56	8	7	20	0	0	0	0	5.3	7	0	0	0	0	0	NA	NA	NA
s60.w9d1	60	57	9	1	20	0	0	0	0	4.7	6	0	0	0	0	0	NA	NA	NA
s60.w9d2	60	58	9	2	20	0	0	0	0	5	4	0	0	0	0	0	NA	NA	NA
s60.w9d3	60	59	9	3	20	0	0	0	0	5.3	7	0	0	1	0	0	NA	NA	NA
s60.w9d4	60	60	9	4	20	0	0	0	0	5.3	8	0	0	0	0	0	NA	NA	NA
s60.w9d5	60	61	9	5	20	0	0	0	0	5.3	4	0	0	0	0	0	NA	NA	NA
s60.w9d6	60	62	9	6	20	0	0	0	0	5.3	4	0	0	0	0	0	NA	NA	NA
s60.w9d7	60	63	9	7	20	0	0	0	0	4.7	4	0	0	0	0	0	NA	NA	NA
s60.w10d1	60	64	10	1	20	0	0	0	0	7	6	0	0	0	0	0	NA	NA	3
s60.w10d2	60	65	10	2	20	0	0	0	0	7	8	0	0	0	0	0	NA	NA	3
s60.w10d3	60	66	10	3	20	0	0	0	0	5.3	7	0	0	0	0	0	NA	NA	3
s60.w10d4	60	67	10	4	20	0	0	0	0	5.8	6	0	0	0	0	0	NA	2	NA
s60.w10d5	60	68	10	5	20	0	0	0	0	5.8	7	0	0	0	0	0	1	2	NA
s60.w10d6	60	69	10	6	20	0	0	0	0	5.8	6	0	0	0	0	0	1	NA	NA
s60.w10d7	60	70	10	7	20	0	0	0	0	5.3	5	0	0	0	0	0	NA	NA	NA
s77.w1d1	77	1	1	1	35	0	0	1	0	5.3	8	0	0	0	0	0	NA	NA	NA
s77.w1d2	77	2	1	2	35	0	0	0	0	4.7	7	0	0	0	0	0	NA	NA	NA
s77.w1d3	77	3	1	3	35	0	0	0	0	4.4	9	0	0	0	0	0	NA	NA	NA
s77.w1d4	77	4	1	4	35	0	0	0	0	4	10	0	0	0	0	0	NA	NA	NA
s77.w1d5	77	5	1	5	35	0	0	0	0	4.4	9	0	0	0	0	0	NA	NA	NA
s77.w1d6	77	6	1	6	35	0	0	0	0	4	9	0	0	0	0	0	NA	NA	NA
s77.w1d7	77	7	1	7	35	0	0	0	0	4	9	0	0	0	0	0	NA	NA	NA
s77.w2d1	77	8	2	1	35	0	0	0	0	4	9	0	0	0	0	0	NA	NA	NA
s77.w2d2	77	9	2	2	35	0	0	0	0	4	9	0	0	0	0	0	NA	NA	NA
s77.w2d3	77	10	2	3	35	0	0	0	0	4	9	0	0	0	0	0	NA	NA	NA
s77.w2d4	77	11	2	4	35	0	0	0	0	4	9	0	0	0	0	0	NA	NA	NA
s77.w2d5	77	12	2	5	35	0	0	0	0	7	9	0	0	1	0	0	1	NA	NA
s77.w2d6	77	13	2	6	35	0	0	0	0	7	9	1	0	0	0	0	NA	2	NA
s77.w2d7	77	14	2	7	35	0	0	0	0	5.8	8	0	0	0	0	0	NA	2	NA
s77.w3d1	77	15	3	1	35	0	0	0	0	7	7	0	0	0	0	0	NA	NA	3
s77.w3d2	77	16	3	2	35	0	0	0	0	4.4	7	0	0	0	0	0	NA	2	NA
s77.w3d3	77	17	3	3	35	0	0	0	0	4	7	0	0	0	0	0	1	NA	NA
s77.w3d4	77	18	3	4	35	0	0	0	0	5	8	0	0	0	0	0	NA	NA	NA
s77.w3d5	77	19	3	5	35	0	0	0	0	4	8	0	0	0	0	0	NA	NA	NA
s77.w3d6	77	20	3	6	35	0	0	0	0	4	8	0	0	0	0	0	NA	NA	NA
s77.w3d7	77	21	3	7	35	0	0	0	0	4	10	0	0	0	0	0	NA	NA	NA
s77.w4d1	77	22	4	1	35	0	0	0	0	4	9	0	0	0	0	0	NA	NA	NA
s77.w4d2	77	23	4	2	35	0	0	0	0	4	8	0	0	0	0	0	NA	NA	NA
s77.w4d3	77	24	4	3	35	0	0	0	0	4	10	0	0	0	0	0	NA	NA	NA
s77.w4d4	77	25	4	4	35	0	0	0	0	4	8	0	0	0	0	0	NA	NA	NA
s77.w4d5	77	26	4	5	35	0	0	0	0	4	9	0	0	0	0	0	NA	NA	NA
s77.w4d6	77	27	4	6	35	0	0	0	0	4	9	0	0	0	0	0	NA	NA	NA
s77.w4d7	77	28	4	7	35	0	0	0	0	4	8	0	0	0	0	0	NA	NA	NA
s77.w5d1	77	29	5	1	35	0	0	1	0	4	10	0	0	0	0	0	NA	NA	NA
s77.w5d2	77	30	5	2	35	0	0	0	0	4	8	0	0	0	0	0	NA	NA	NA
s77.w5d3	77	31	5	3	35	0	0	0	0	4	7	0	0	0	0	0	NA	NA	NA
s77.w5d4	77	32	5	4	35	0	0	0	0	4	7	0	0	0	0	0	NA	NA	NA
s77.w5d5	77	33	5	5	35	0	0	0	0	4	9	0	0	0	0	0	NA	NA	NA
s77.w5d6	77	34	5	6	35	0	0	0	0	4	9	0	0	0	0	0	NA	NA	NA
s77.w5d7	77	35	5	7	35	0	0	0	0	5.8	9	1	0	0	0	1	NA	NA	NA
s77.w6d1	77	36	6	1	35	0	0	0	0	7	7	0	0	0	0	0	NA	NA	NA
s77.w6d2	77	37	6	2	35	0	0	0	0	7	8	0	0	0	0	0	NA	NA	NA
s77.w6d3	77	38	6	3	35	0	0	0	0	4	9	0	0	0	0	0	NA	NA	NA
s77.w6d4	77	39	6	4	35	0	0	0	0	4	10	1	0	1	0	0	NA	NA	NA
s77.w6d5	77	40	6	5	35	0	0	0	0	4	10	1	0	0	0	0	NA	NA	NA
s77.w6d6	77	41	6	6	35	0	0	0	0	4	10	0	0	0	0	0	NA	NA	NA
s77.w6d7	77	42	6	7	35	0	0	0	0	7	9	0	0	0	0	0	NA	NA	NA
s77.w7d1	77	43	7	1	35	0	0	0	0	7	8	0	0	1	0	0	NA	NA	NA
s77.w7d2	77	44	7	2	35	0	0	0	0	4	9	0	0	0	0	0	NA	NA	NA
s77.w7d3	77	45	7	3	35	0	0	0	0	4	10	0	0	0	0	0	NA	NA	NA
s77.w7d4	77	46	7	4	35	0	0	0	0	4	9	0	0	0	0	0	NA	NA	NA
s77.w7d5	77	47	7	5	35	0	0	0	0	4.7	9	0	0	0	0	0	NA	NA	NA
s77.w7d6	77	48	7	6	35	0	0	0	0	7	8	0	0	0	0	0	NA	2	NA
s77.w7d7	77	49	7	7	35	0	0	0	0	7	8	0	0	0	0	0	NA	NA	3
s77.w8d1	77	50	8	1	35	0	0	0	0	5.8	7	0	0	0	0	0	NA	2	NA
s77.w8d2	77	51	8	2	35	0	0	0	0	5.8	8	0	0	0	0	0	NA	NA	3
s77.w8d3	77	52	8	3	35	0	0	0	0	5.8	8	0	0	1	0	0	NA	2	NA
s77.w8d4	77	53	8	4	35	0	0	0	0	5.8	8	0	0	0	0	0	1	NA	NA
s77.w8d5	77	54	8	5	35	0	0	0	0	5.3	8	1	0	0	0	0	1	NA	NA
s77.w8d6	77	55	8	6	35	0	0	0	0	4.4	7	0	0	0	0	0	NA	NA	NA
s77.w8d7	77	56	8	7	35	0	0	0	0	7	9	1	0	0	0	0	NA	NA	NA
s77.w9d1	77	57	9	1	35	0	0	0	0	5	9	0	0	0	0	0	NA	NA	NA
s77.w9d2	77	58	9	2	35	0	0	0	0	4	9	0	0	0	0	0	NA	NA	NA
s77.w9d3	77	59	9	3	35	0	0	0	0	5.3	9	0	0	0	0	0	NA	NA	NA
s77.w9d4	77	60	9	4	35	0	0	0	0	4.7	9	0	0	0	0	0	NA	NA	NA
s77.w9d5	77	61	9	5	35	0	0	0	0	4.4	8	0	0	0	0	0	NA	NA	NA
s77.w9d6	77	62	9	6	35	0	0	0	0	4	9	0	0	0	0	0	NA	NA	NA
s77.w9d7	77	63	9	7	35	0	0	0	0	4	9	1	0	0	0	0	NA	NA	NA
s77.w10d1	77	64	10	1	35	0	0	0	0	5.3	9	0	0	0	0	0	NA	NA	NA
s77.w10d2	77	65	10	2	35	0	0	0	0	4	9	0	0	1	0	0	NA	NA	NA
s77.w10d3	77	66	10	3	35	0	0	0	0	5.3	9	1	0	0	0	0	NA	NA	NA
s77.w10d4	77	67	10	4	35	0	0	0	0	4	9	0	0	0	0	0	NA	NA	NA
s77.w10d5	77	68	10	5	35	0	0	0	0	4.4	9	0	0	0	0	0	NA	NA	NA
s77.w10d6	77	69	10	6	35	0	0	0	0	NA	9	0	0	0	0	0	NA	NA	NA
s77.w10d7	77	70	10	7	35	0	0	0	0	4	8	0	0	0	0	0	NA	NA	NA
s82.w1d1	82	1	1	1	25	0	0	1	0	5	10	0	0	0	0	0	NA	NA	NA
s82.w1d2	82	2	1	2	25	0	0	0	0	4.7	8	0	0	0	0	0	NA	NA	NA
s82.w1d3	82	3	1	3	25	0	0	0	0	5	10	0	0	0	0	0	NA	NA	NA
s82.w1d4	82	4	1	4	25	0	0	0	0	5	10	0	0	0	0	0	NA	NA	NA
s82.w1d5	82	5	1	5	25	0	0	0	0	5.3	10	1	0	0	0	1	NA	NA	NA
s82.w1d6	82	6	1	6	25	0	0	0	0	4.7	10	0	0	0	0	0	NA	NA	NA
s82.w1d7	82	7	1	7	25	0	0	0	0	4	10	0	0	0	0	0	NA	NA	NA
s82.w2d1	82	8	2	1	25	0	0	0	0	4.7	10	0	0	0	0	1	NA	NA	NA
s82.w2d2	82	9	2	2	25	0	0	0	0	5	10	0	0	0	0	0	NA	2	NA
s82.w2d3	82	10	2	3	25	0	0	0	0	5	10	0	0	0	0	0	NA	2	NA
s82.w2d4	82	11	2	4	25	0	0	0	0	5	10	0	0	0	0	0	NA	NA	3
s82.w2d5	82	12	2	5	25	0	0	0	0	5.3	10	0	0	0	0	0	NA	NA	3
s82.w2d6	82	13	2	6	25	0	0	0	0	5	10	0	0	0	0	0	NA	NA	3
s82.w2d7	82	14	2	7	25	0	0	0	0	5.3	10	0	0	0	0	0	NA	NA	3
s82.w3d1	82	15	3	1	25	0	0	0	0	4	6	0	0	0	0	0	1	NA	NA
s82.w3d2	82	16	3	2	25	0	0	0	0	4	8	0	0	0	0	0	NA	NA	NA
s82.w3d3	82	17	3	3	25	0	0	0	0	4.4	8	0	0	0	0	0	NA	NA	NA
s82.w3d4	82	18	3	4	25	0	0	0	0	4	8	0	0	0	0	0	NA	NA	NA
s82.w3d5	82	19	3	5	25	0	0	0	0	5	9	0	0	0	0	0	NA	NA	NA
s82.w3d6	82	20	3	6	25	0	0	0	0	4	8	0	0	0	0	0	NA	NA	NA
s82.w3d7	82	21	3	7	25	0	0	0	0	4	9	0	0	0	0	0	NA	NA	NA
s82.w4d1	82	22	4	1	25	0	0	0	0	4.7	9	0	0	0	0	0	NA	NA	NA
s82.w4d2	82	23	4	2	25	0	0	0	0	4.4	9	0	0	0	0	0	NA	NA	NA
s82.w4d3	82	24	4	3	25	0	0	0	0	4.4	9	0	0	0	0	0	NA	NA	NA
s82.w4d4	82	25	4	4	25	0	0	0	0	4.7	10	0	0	0	0	0	NA	NA	NA
s82.w4d5	82	26	4	5	25	0	0	0	0	4.4	9	0	0	0	0	0	NA	NA	NA
s82.w4d6	82	27	4	6	25	0	0	0	0	4.4	9	0	0	0	0	0	NA	NA	NA
s82.w4d7	82	28	4	7	25	0	0	0	0	4	9	0	0	0	0	0	NA	NA	NA
s82.w5d1	82	29	5	1	25	0	0	1	0	4.7	10	0	0	0	0	0	NA	NA	NA
s82.w5d2	82	30	5	2	25	0	0	0	0	4.4	10	0	0	0	0	0	NA	NA	NA
s82.w5d3	82	31	5	3	25	0	0	0	0	4.7	10	0	0	0	0	0	NA	NA	NA
s82.w5d4	82	32	5	4	25	0	0	0	0	4.4	10	0	0	0	0	0	NA	NA	NA
s82.w5d5	82	33	5	5	25	0	0	0	0	4	10	0	0	0	0	0	NA	NA	NA
s82.w5d6	82	34	5	6	25	0	0	0	0	4.7	10	0	0	0	0	0	NA	NA	NA
s82.w5d7	82	35	5	7	25	0	0	0	0	4.7	9	0	0	0	0	0	NA	NA	NA
s82.w6d1	82	36	6	1	25	0	0	0	0	4	10	0	0	0	0	0	NA	NA	NA
s82.w6d2	82	37	6	2	25	0	0	0	0	4	10	0	0	0	0	0	NA	NA	NA
s82.w6d3	82	38	6	3	25	0	0	0	0	4	10	0	0	0	0	0	NA	NA	NA
s82.w6d4	82	39	6	4	25	0	0	0	0	4.7	10	0	0	0	0	0	NA	NA	NA
s82.w6d5	82	40	6	5	25	0	0	0	0	4.4	10	0	0	0	0	0	NA	NA	NA
s82.w6d6	82	41	6	6	25	0	0	0	0	4.4	10	0	0	0	0	0	NA	NA	NA
s82.w6d7	82	42	6	7	25	0	0	0	0	4.4	10	0	0	0	0	0	NA	NA	NA
s82.w7d1	82	43	7	1	25	0	0	0	0	4.7	10	0	0	0	0	0	NA	NA	NA
s82.w7d2	82	44	7	2	25	0	0	0	0	4.7	9	0	0	0	0	0	NA	NA	NA
s82.w7d3	82	45	7	3	25	0	0	0	0	5.3	8	0	0	0	0	0	NA	NA	NA
s82.w7d4	82	46	7	4	25	0	0	0	0	4.4	9	0	0	0	0	0	NA	NA	NA
s82.w7d5	82	47	7	5	25	0	0	0	0	5	7	0	0	0	0	0	NA	NA	NA
s82.w7d6	82	48	7	6	25	0	0	0	0	4.4	3	0	0	0	0	0	NA	NA	NA
s82.w7d7	82	49	7	7	25	0	0	0	0	4.7	2	0	0	0	0	0	NA	NA	NA
s82.w8d1	82	50	8	1	25	0	0	0	0	NA	NA	NA	NA	NA	NA	NA	NA	NA	NA
s82.w8d2	82	51	8	2	25	0	0	0	0	4	6	0	0	0	0	0	NA	NA	NA
s82.w8d3	82	52	8	3	25	0	0	0	0	4	8	0	0	0	0	0	NA	NA	NA
s82.w8d4	82	53	8	4	25	0	0	0	0	NA	NA	NA	NA	NA	NA	NA	NA	NA	NA
s82.w8d5	82	54	8	5	25	0	0	0	0	4.4	7	0	0	0	0	0	NA	NA	NA
s82.w8d6	82	55	8	6	25	0	0	0	0	4.7	6	0	0	0	0	0	NA	NA	NA
s82.w8d7	82	56	8	7	25	0	0	0	0	4.4	7	0	0	0	0	0	NA	NA	NA
s82.w9d1	82	57	9	1	25	0	0	0	0	4.7	10	0	0	0	0	0	NA	NA	NA
s82.w9d2	82	58	9	2	25	0	0	0	0	4.4	10	0	0	0	0	0	NA	NA	NA
s82.w9d3	82	59	9	3	25	0	0	0	0	4.7	10	0	0	0	0	0	NA	NA	NA
s82.w9d4	82	60	9	4	25	0	0	0	0	5	10	0	0	0	0	0	NA	NA	NA
s82.w9d5	82	61	9	5	25	0	0	0	0	4.4	10	0	0	0	0	0	NA	NA	NA
s82.w9d6	82	62	9	6	25	0	0	0	0	4.4	10	0	0	0	0	0	NA	NA	NA
s82.w9d7	82	63	9	7	25	0	0	0	0	4.7	10	0	0	0	0	0	NA	NA	NA
s82.w10d1	82	64	10	1	25	0	0	0	0	4.7	10	0	0	0	0	0	NA	NA	NA
s82.w10d2	82	65	10	2	25	0	0	0	0	5	10	0	0	0	0	0	NA	NA	NA
s82.w10d3	82	66	10	3	25	0	0	0	0	4.7	10	0	0	0	0	0	NA	NA	NA
s82.w10d4	82	67	10	4	25	0	0	0	0	5	8	0	0	0	0	0	NA	NA	NA
s82.w10d5	82	68	10	5	25	0	0	0	0	4.7	NA	0	0	0	0	0	NA	NA	NA
s82.w10d6	82	69	10	6	25	0	0	0	0	4.7	NA	0	0	0	0	0	NA	NA	NA
s82.w10d7	82	70	10	7	25	0	0	0	0	4.7	9	0	0	0	0	0	NA	NA	NA
s96.w1d1	96	1	1	1	38	1	0	0	0	5.5	4	0	0	0	0	0	NA	NA	NA
s96.w1d2	96	2	1	2	38	1	0	0	0	5.5	4	0	0	0	0	0	NA	NA	NA
s96.w1d3	96	3	1	3	38	1	0	0	0	5.5	5	0	0	0	0	0	NA	NA	NA
s96.w1d4	96	4	1	4	38	1	0	0	0	5	4	0	0	0	0	0	NA	NA	NA
s96.w1d5	96	5	1	5	38	1	0	0	0	4	5	0	0	0	0	0	NA	NA	NA
s96.w1d6	96	6	1	6	38	1	0	0	0	5.3	4	0	0	0	0	0	NA	NA	NA
s96.w1d7	96	7	1	7	38	1	0	0	0	5.3	4	0	0	0	0	0	NA	NA	NA
s96.w2d1	96	8	2	1	38	1	0	0	0	5.3	5	0	0	0	0	0	NA	NA	NA
s96.w2d2	96	9	2	2	38	1	0	0	0	4.7	4	0	0	0	0	0	NA	NA	NA
s96.w2d3	96	10	2	3	38	1	0	0	0	4	5	0	0	0	0	0	NA	NA	NA
s96.w2d4	96	11	2	4	38	1	0	0	0	4.7	5	0	0	0	0	0	NA	NA	NA
s96.w2d5	96	12	2	5	38	1	0	0	0	5.5	5	0	0	0	0	0	NA	NA	NA
s96.w2d6	96	13	2	6	38	1	0	0	0	4.7	4	0	0	0	0	0	NA	NA	NA
s96.w2d7	96	14	2	7	38	1	0	0	0	4.7	4	0	0	0	0	1	1	NA	NA
s96.w3d1	96	15	3	1	38	1	0	0	0	7	5	0	0	0	0	1	NA	NA	3
s96.w3d2	96	16	3	2	38	1	0	0	0	5.3	6	0	0	0	0	1	NA	2	NA
s96.w3d3	96	17	3	3	38	1	0	0	0	5.3	6	0	0	0	0	1	1	NA	NA
s96.w3d4	96	18	3	4	38	1	0	0	0	4.4	6	0	0	0	0	1	1	NA	NA
s96.w3d5	96	19	3	5	38	1	0	0	0	4.7	6	0	0	0	0	1	1	NA	NA
s96.w3d6	96	20	3	6	38	1	0	0	0	4.7	4	0	0	0	0	0	NA	NA	NA
s96.w3d7	96	21	3	7	38	1	0	0	0	4.4	6	0	0	0	0	0	NA	NA	NA
s96.w4d1	96	22	4	1	38	1	0	0	0	4	6	0	0	0	0	0	NA	NA	NA
s96.w4d2	96	23	4	2	38	1	0	0	0	5	5	0	0	0	0	0	NA	NA	NA
s96.w4d3	96	24	4	3	38	1	0	0	0	4.7	5	0	0	0	0	0	NA	NA	NA
s96.w4d4	96	25	4	4	38	1	0	0	0	5	5	0	0	0	0	0	NA	NA	NA
s96.w4d5	96	26	4	5	38	1	0	0	0	4.4	5	0	0	0	0	0	NA	NA	NA
s96.w4d6	96	27	4	6	38	1	0	0	0	4.7	5	0	0	0	0	0	NA	NA	NA
s96.w4d7	96	28	4	7	38	1	0	0	0	5.3	4	0	0	0	0	0	NA	NA	NA
s96.w5d1	96	29	5	1	38	1	0	0	0	5	6	0	0	0	0	0	NA	NA	NA
s96.w5d2	96	30	5	2	38	1	0	0	0	5.3	7	0	0	0	0	0	NA	NA	NA
s96.w5d3	96	31	5	3	38	1	0	0	0	5.3	5	0	0	0	0	0	NA	NA	NA
s96.w5d4	96	32	5	4	38	1	0	0	0	4.7	5	0	0	0	0	0	NA	NA	NA
s96.w5d5	96	33	5	5	38	1	0	0	0	5	5	0	0	0	0	0	NA	NA	NA
s96.w5d6	96	34	5	6	38	1	0	0	0	4.7	6	0	0	0	0	0	NA	NA	NA
s96.w5d7	96	35	5	7	38	1	0	0	0	4.7	5	0	0	0	0	0	NA	NA	NA
s96.w6d1	96	36	6	1	38	1	0	0	0	4.7	5	0	0	0	0	0	NA	NA	NA
s96.w6d2	96	37	6	2	38	1	0	0	0	4.7	5	0	0	0	0	0	NA	NA	NA
s96.w6d3	96	38	6	3	38	1	0	0	0	4.7	4	0	0	0	0	0	NA	NA	NA
s96.w6d4	96	39	6	4	38	1	0	0	0	4.7	5	0	0	0	0	0	NA	NA	NA
s96.w6d5	96	40	6	5	38	1	0	0	0	4.7	4	0	0	0	0	0	NA	NA	NA
s96.w6d6	96	41	6	6	38	1	0	0	0	4.7	6	0	0	0	0	0	NA	NA	NA
s96.w6d7	96	42	6	7	38	1	0	0	0	5.8	5	0	0	0	0	1	NA	NA	3
s96.w7d1	96	43	7	1	38	1	0	0	0	5.3	6	0	0	0	0	1	NA	2	NA
s96.w7d2	96	44	7	2	38	1	0	0	0	5	6	0	0	0	0	1	NA	2	NA
s96.w7d3	96	45	7	3	38	1	0	0	0	4.4	6	0	0	0	0	1	1	NA	NA
s96.w7d4	96	46	7	4	38	1	0	0	0	5.8	5	0	0	0	0	1	1	NA	NA
s96.w7d5	96	47	7	5	38	1	0	0	0	4.7	6	0	0	0	0	1	1	NA	NA
s96.w7d6	96	48	7	6	38	1	0	0	0	5	6	0	0	0	0	0	NA	NA	NA
s96.w7d7	96	49	7	7	38	1	0	0	0	4.7	5	0	0	0	0	0	NA	NA	NA
s96.w8d1	96	50	8	1	38	1	0	0	0	5	5	0	0	0	0	0	NA	NA	NA
s96.w8d2	96	51	8	2	38	1	0	0	0	4.7	5	0	0	0	0	0	NA	NA	NA
s96.w8d3	96	52	8	3	38	1	0	0	0	4.4	4	0	0	0	0	0	NA	NA	NA
s96.w8d4	96	53	8	4	38	1	0	0	0	5.8	4	0	0	0	0	0	NA	NA	NA
s96.w8d5	96	54	8	5	38	1	0	0	0	4.7	4	0	0	0	0	0	NA	NA	NA
s96.w8d6	96	55	8	6	38	1	0	0	0	4.7	5	0	0	0	0	0	NA	NA	NA
s96.w8d7	96	56	8	7	38	1	0	0	0	5	4	0	0	0	0	0	NA	NA	NA
s96.w9d1	96	57	9	1	38	1	0	0	0	5.3	5	0	0	0	0	0	NA	NA	NA
s96.w9d2	96	58	9	2	38	1	0	0	0	5.3	4	0	0	0	0	0	NA	NA	NA
s96.w9d3	96	59	9	3	38	1	0	0	0	5	4	0	0	0	0	0	NA	NA	NA
s96.w9d4	96	60	9	4	38	1	0	0	0	5.3	6	0	0	0	0	0	NA	NA	NA
s96.w9d5	96	61	9	5	38	1	0	0	0	4.7	6	0	0	0	0	0	NA	NA	NA
s96.w9d6	96	62	9	6	38	1	0	0	0	4.7	5	0	0	0	0	0	NA	NA	NA
s96.w9d7	96	63	9	7	38	1	0	0	0	5	4	0	0	0	0	0	NA	NA	NA
s96.w10d1	96	64	10	1	38	1	0	0	0	5.3	5	0	0	0	0	0	NA	NA	NA
s96.w10d2	96	65	10	2	38	1	0	0	0	4.7	4	0	0	0	0	0	NA	NA	NA
s96.w10d3	96	66	10	3	38	1	0	0	0	4.7	5	0	0	0	0	0	NA	NA	NA
s96.w10d4	96	67	10	4	38	1	0	0	0	5.5	4	0	0	0	0	0	NA	NA	NA
s96.w10d5	96	68	10	5	38	1	0	0	0	5.3	5	0	0	0	0	0	1	NA	NA
s96.w10d6	96	69	10	6	38	1	0	0	0	4.4	5	0	0	0	0	0	NA	NA	NA
s96.w10d7	96	70	10	7	38	1	0	0	0	5	5	0	0	0	0	0	NA	NA	NA
s112.w1d1	112	1	1	1	27	0	0	1	0	5	7	0	0	0	0	0	NA	NA	NA
s112.w1d2	112	2	1	2	27	0	0	0	0	5.3	7	0	0	0	0	0	NA	NA	NA
s112.w1d3	112	3	1	3	27	0	0	0	0	5.5	8	0	0	0	0	0	NA	NA	NA
s112.w1d4	112	4	1	4	27	0	0	0	0	5.3	7	0	0	0	0	0	NA	NA	NA
s112.w1d5	112	5	1	5	27	0	0	0	0	4.7	8	0	0	0	0	0	NA	NA	NA
s112.w1d6	112	6	1	6	27	0	0	0	0	5.5	7	0	0	0	0	0	NA	NA	NA
s112.w1d7	112	7	1	7	27	0	0	0	0	5.5	8	0	0	0	0	0	NA	NA	NA
s112.w2d1	112	8	2	1	27	0	0	0	0	5	8	0	0	0	0	0	NA	NA	NA
s112.w2d2	112	9	2	2	27	0	0	0	0	5.5	8	0	0	0	0	0	NA	NA	NA
s112.w2d3	112	10	2	3	27	0	0	0	0	5.3	8	0	0	0	0	0	NA	NA	NA
s112.w2d4	112	11	2	4	27	0	0	0	0	4.7	7	0	1	1	0	0	NA	NA	NA
s112.w2d5	112	12	2	5	27	0	0	0	0	5	7	0	1	1	0	0	NA	NA	NA
s112.w2d6	112	13	2	6	27	0	0	0	0	5	8	0	0	1	0	0	NA	NA	NA
s112.w2d7	112	14	2	7	27	0	0	0	0	4.7	7	0	0	0	0	0	NA	NA	NA
s112.w3d1	112	15	3	1	27	0	0	0	0	5	8	0	0	0	0	0	1	2	NA
s112.w3d2	112	16	3	2	27	0	0	0	0	5	7	0	0	0	0	0	1	2	NA
s112.w3d3	112	17	3	3	27	0	0	0	0	5	7	0	0	0	0	0	NA	2	NA
s112.w3d4	112	18	3	4	27	0	0	0	0	5.5	7	0	0	0	0	0	NA	2	NA
s112.w3d5	112	19	3	5	27	0	0	0	0	5.3	8	0	0	0	0	0	NA	2	NA
s112.w3d6	112	20	3	6	27	0	0	0	0	5.3	7	0	0	0	0	0	NA	2	NA
s112.w3d7	112	21	3	7	27	0	0	0	0	5.3	7	0	0	0	0	0	NA	2	NA
s112.w4d1	112	22	4	1	27	0	0	0	0	5	10	0	0	0	0	0	NA	NA	NA
s112.w4d2	112	23	4	2	27	0	0	0	0	5.3	10	0	0	0	0	0	NA	NA	NA
s112.w4d3	112	24	4	3	27	0	0	0	0	5.5	9	0	0	0	0	0	NA	NA	NA
s112.w4d4	112	25	4	4	27	0	0	0	0	5	10	0	0	0	0	0	NA	NA	NA
s112.w4d5	112	26	4	5	27	0	0	0	0	5.3	10	0	0	0	0	0	NA	NA	NA
s112.w4d6	112	27	4	6	27	0	0	0	0	5	8	0	0	0	0	0	NA	NA	NA
s112.w4d7	112	28	4	7	27	0	0	0	0	NA	9	NA	NA	NA	NA	NA	NA	NA	NA
s112.w5d1	112	29	5	1	27	0	0	0	0	NA	9	NA	NA	NA	NA	NA	NA	NA	NA
s112.w5d2	112	30	5	2	27	0	0	1	0	NA	9	NA	NA	NA	NA	NA	NA	NA	NA
s112.w5d3	112	31	5	3	27	0	0	0	0	NA	9	NA	NA	NA	NA	NA	NA	NA	NA
s112.w5d4	112	32	5	4	27	0	0	0	0	NA	9	NA	NA	NA	NA	NA	NA	NA	NA
s112.w5d5	112	33	5	5	27	0	0	0	0	NA	8	NA	NA	NA	NA	NA	NA	NA	NA
s112.w5d6	112	34	5	6	27	0	0	0	0	NA	7	NA	NA	NA	NA	NA	NA	NA	NA
s112.w5d7	112	35	5	7	27	0	0	0	0	NA	7	NA	NA	NA	NA	NA	NA	NA	NA
s112.w6d1	112	36	6	1	27	0	0	0	0	NA	7	NA	NA	NA	NA	NA	NA	NA	NA
s112.w6d2	112	37	6	2	27	0	0	0	0	NA	7	NA	NA	NA	NA	NA	NA	NA	NA
s112.w6d3	112	38	6	3	27	0	0	0	0	NA	9	NA	NA	NA	NA	NA	NA	NA	NA
s112.w6d4	112	39	6	4	27	0	0	0	0	NA	8	NA	NA	NA	NA	NA	NA	NA	NA
s112.w6d5	112	40	6	5	27	0	0	0	0	NA	7	NA	NA	NA	NA	NA	NA	NA	NA
s112.w6d6	112	41	6	6	27	0	0	0	0	NA	7	NA	NA	NA	NA	NA	NA	NA	NA
s112.w6d7	112	42	6	7	27	0	0	0	0	NA	8	NA	NA	NA	NA	NA	NA	NA	NA
s112.w7d1	112	43	7	1	27	0	0	0	0	NA	8	NA	NA	NA	NA	NA	NA	NA	NA
s112.w7d2	112	44	7	2	27	0	0	0	0	NA	8	NA	NA	NA	NA	NA	NA	NA	NA
s112.w7d3	112	45	7	3	27	0	0	0	0	NA	9	NA	NA	NA	NA	NA	NA	NA	NA
s112.w7d4	112	46	7	4	27	0	0	0	0	NA	8	NA	NA	NA	NA	NA	NA	NA	NA
s112.w7d5	112	47	7	5	27	0	0	0	0	NA	8	NA	NA	NA	NA	NA	NA	NA	NA
s112.w7d6	112	48	7	6	27	0	0	0	0	NA	8	NA	NA	NA	NA	NA	NA	NA	NA
s112.w7d7	112	49	7	7	27	0	0	0	0	NA	7	NA	NA	NA	NA	NA	NA	NA	NA
s112.w8d1	112	50	8	1	27	0	0	0	0	NA	9	0	0	0	0	0	NA	NA	NA
s112.w8d2	112	51	8	2	27	0	0	0	0	5	9	0	0	0	0	0	NA	NA	NA
s112.w8d3	112	52	8	3	27	0	0	0	0	5.5	9	0	0	1	0	0	NA	NA	NA
s112.w8d4	112	53	8	4	27	0	0	0	0	NA	9	NA	NA	NA	NA	NA	NA	NA	NA
s112.w8d5	112	54	8	5	27	0	0	0	0	NA	9	NA	NA	NA	NA	NA	NA	NA	NA
s112.w8d6	112	55	8	6	27	0	0	0	0	5.3	9	0	0	0	0	0	NA	NA	NA
s112.w8d7	112	56	8	7	27	0	0	0	0	NA	9	NA	NA	NA	NA	NA	NA	NA	NA
s112.w9d1	112	57	9	1	27	0	0	0	0	NA	NA	NA	NA	NA	NA	NA	NA	NA	NA
s112.w9d2	112	58	9	2	27	0	0	0	0	5.3	7	1	1	1	0	0	NA	NA	NA
s112.w9d3	112	59	9	3	27	0	0	0	0	5.3	7	1	1	1	0	0	NA	NA	NA
s112.w9d4	112	60	9	4	27	0	0	0	0	5	7	0	0	1	0	0	NA	NA	NA
s112.w9d5	112	61	9	5	27	0	0	0	0	4.7	8	0	0	0	0	0	NA	NA	NA
s112.w9d6	112	62	9	6	27	0	0	0	0	5.5	8	1	1	1	0	0	NA	NA	NA
s112.w9d7	112	63	9	7	27	0	0	0	0	NA	9	NA	NA	NA	NA	NA	NA	NA	NA
s112.w10d1	112	64	10	1	27	0	0	0	0	5.3	9	0	0	0	0	0	NA	NA	NA
s112.w10d2	112	65	10	2	27	0	1	0	0	5.3	8	0	0	0	0	0	NA	NA	NA
s112.w10d3	112	66	10	3	27	0	0	0	0	5	8	0	0	0	0	0	NA	NA	NA
s112.w10d4	112	67	10	4	27	0	0	0	0	5.5	8	0	0	0	0	0	NA	NA	NA
s112.w10d5	112	68	10	5	27	0	0	0	0	5	9	0	0	0	0	0	NA	NA	NA
s112.w10d6	112	69	10	6	27	0	0	0	0	5.5	8	0	0	0	0	0	NA	NA	NA
s112.w10d7	112	70	10	7	27	0	0	0	0	5	8	0	0	0	0	0	NA	NA	NA
s116.w1d1	116	1	1	1	28	0	0	1	0	5.5	8	0	0	0	0	0	1	NA	NA
s116.w1d2	116	2	1	2	28	0	0	0	0	5	10	0	0	0	0	0	1	NA	NA
s116.w1d3	116	3	1	3	28	0	0	0	0	5	10	0	0	0	0	0	NA	NA	NA
s116.w1d4	116	4	1	4	28	0	0	0	0	4.7	10	0	0	0	0	0	NA	NA	NA
s116.w1d5	116	5	1	5	28	0	0	0	0	4.7	10	0	0	1	0	0	NA	NA	NA
s116.w1d6	116	6	1	6	28	0	0	0	0	4.4	10	0	0	0	0	0	NA	NA	NA
s116.w1d7	116	7	1	7	28	0	0	0	0	4.4	10	0	0	1	0	0	NA	NA	NA
s116.w2d1	116	8	2	1	28	0	0	0	0	4.4	10	0	0	0	0	0	NA	NA	NA
s116.w2d2	116	9	2	2	28	0	0	0	0	4.4	10	0	0	0	0	1	NA	NA	NA
s116.w2d3	116	10	2	3	28	0	0	0	0	4.7	10	0	0	0	0	0	NA	NA	NA
s116.w2d4	116	11	2	4	28	0	0	0	0	4.7	10	0	0	0	0	0	NA	NA	NA
s116.w2d5	116	12	2	5	28	0	0	0	0	4.7	9	0	0	0	0	0	NA	NA	NA
s116.w2d6	116	13	2	6	28	0	0	0	0	4.7	10	0	0	0	0	0	NA	NA	NA
s116.w2d7	116	14	2	7	28	0	0	0	0	4.7	10	0	0	0	0	0	NA	NA	NA
s116.w3d1	116	15	3	1	28	0	0	0	0	4.7	10	0	0	0	0	0	NA	NA	NA
s116.w3d2	116	16	3	2	28	0	0	0	0	4.4	10	0	0	0	0	0	NA	NA	NA
s116.w3d3	116	17	3	3	28	0	0	0	0	4.4	10	0	0	0	0	0	NA	NA	NA
s116.w3d4	116	18	3	4	28	0	0	0	0	4.4	10	0	0	0	0	0	NA	NA	NA
s116.w3d5	116	19	3	5	28	0	0	0	0	4.7	10	0	0	0	0	0	NA	NA	NA
s116.w3d6	116	20	3	6	28	0	0	0	0	4.7	10	0	0	0	0	0	NA	NA	NA
s116.w3d7	116	21	3	7	28	0	0	0	0	5	10	0	0	0	0	0	NA	NA	NA
s116.w4d1	116	22	4	1	28	0	0	0	0	4.7	10	0	0	0	0	0	NA	NA	NA
s116.w4d2	116	23	4	2	28	0	0	0	0	5	10	0	0	0	0	0	NA	NA	NA
s116.w4d3	116	24	4	3	28	0	0	0	0	5.5	10	0	0	0	0	0	1	NA	NA
s116.w4d4	116	25	4	4	28	0	0	0	0	7	9	0	0	0	0	0	NA	NA	3
s116.w4d5	116	26	4	5	28	0	0	0	0	7	8	0	0	0	0	0	NA	NA	3
s116.w4d6	116	27	4	6	28	0	0	0	0	7	9	0	0	0	0	0	NA	2	NA
s116.w4d7	116	28	4	7	28	0	0	0	0	5.3	10	0	0	0	0	0	1	NA	NA
s116.w5d1	116	29	5	1	28	0	0	0	0	5.3	9	0	0	0	0	0	1	NA	NA
s116.w5d2	116	30	5	2	28	0	0	0	0	5.3	10	0	0	0	0	0	NA	NA	NA
s116.w5d3	116	31	5	3	28	0	0	0	0	NA	10	NA	NA	NA	NA	NA	NA	NA	NA
s116.w5d4	116	32	5	4	28	0	0	0	0	NA	10	NA	NA	NA	NA	NA	NA	NA	NA
s116.w5d5	116	33	5	5	28	0	0	0	0	5.3	10	0	0	0	0	0	NA	NA	NA
s116.w5d6	116	34	5	6	28	0	0	0	0	5	10	0	0	0	0	0	NA	NA	NA
s116.w5d7	116	35	5	7	28	0	1	0	0	5	10	0	0	0	0	0	NA	NA	NA
s116.w6d1	116	36	6	1	28	0	0	0	0	4.4	10	0	0	0	0	0	NA	NA	NA
s116.w6d2	116	37	6	2	28	0	0	0	0	4.4	10	0	0	0	0	0	NA	NA	NA
s116.w6d3	116	38	6	3	28	0	0	0	0	4.4	10	0	0	0	0	0	NA	NA	NA
s116.w6d4	116	39	6	4	28	0	0	0	0	4.4	10	0	0	0	0	0	NA	NA	NA
s116.w6d5	116	40	6	5	28	0	0	0	0	4.4	10	0	0	0	0	0	NA	NA	NA
s116.w6d6	116	41	6	6	28	0	0	0	0	4.7	10	0	0	0	0	0	NA	NA	NA
s116.w6d7	116	42	6	7	28	0	0	0	0	4.7	10	0	0	0	0	0	NA	NA	NA
s116.w7d1	116	43	7	1	28	0	0	0	0	5	10	0	0	0	0	0	NA	NA	NA
s116.w7d2	116	44	7	2	28	0	0	0	0	4.7	10	0	0	0	0	0	NA	NA	NA
s116.w7d3	116	45	7	3	28	0	0	0	0	4.7	10	0	0	0	0	0	NA	NA	NA
s116.w7d4	116	46	7	4	28	0	0	0	0	4.7	10	0	0	0	0	0	NA	NA	NA
s116.w7d5	116	47	7	5	28	0	0	0	0	5.3	10	0	0	0	0	0	NA	NA	NA
s116.w7d6	116	48	7	6	28	0	0	0	0	4.4	10	0	0	0	0	0	NA	NA	NA
s116.w7d7	116	49	7	7	28	0	0	0	0	NA	10	0	0	0	0	0	NA	NA	NA
s116.w8d1	116	50	8	1	28	0	0	0	0	4.7	10	0	0	0	0	0	NA	NA	NA
s116.w8d2	116	51	8	2	28	0	0	0	0	4.4	NA	0	0	0	0	0	NA	NA	NA
s116.w8d3	116	52	8	3	28	0	0	0	0	4.4	10	0	0	0	0	0	NA	NA	NA
s116.w8d4	116	53	8	4	28	0	0	0	0	4.7	10	0	0	0	0	0	NA	NA	NA
s116.w8d5	116	54	8	5	28	0	0	0	0	5	10	0	0	0	0	0	NA	NA	NA
s116.w8d6	116	55	8	6	28	0	0	0	0	5	9	0	0	0	0	0	NA	NA	NA
s116.w8d7	116	56	8	7	28	0	0	0	0	7	10	0	0	0	0	0	NA	NA	3
s116.w9d1	116	57	9	1	28	0	0	0	0	5	9	0	0	0	0	0	NA	NA	NA
s116.w9d2	116	58	9	2	28	0	0	0	0	5	10	0	0	0	0	0	NA	NA	NA
s116.w9d3	116	59	9	3	28	0	0	0	0	5.3	9	0	0	0	0	0	1	NA	NA
s116.w9d4	116	60	9	4	28	0	0	0	0	5.8	10	0	0	0	0	0	NA	2	NA
s116.w9d5	116	61	9	5	28	0	0	0	0	7	8	0	0	0	0	0	NA	NA	3
s116.w9d6	116	62	9	6	28	0	0	0	0	5.5	9	0	0	0	0	0	NA	2	NA
s116.w9d7	116	63	9	7	28	0	0	0	0	5.5	10	0	0	0	0	0	1	NA	NA
s116.w10d1	116	64	10	1	28	0	0	0	0	NA	9	NA	NA	NA	NA	NA	NA	NA	NA
s116.w10d2	116	65	10	2	28	0	0	0	0	4.4	9	0	0	0	0	0	NA	NA	NA
s116.w10d3	116	66	10	3	28	0	0	0	0	4.7	8	0	0	0	0	0	NA	NA	NA
s116.w10d4	116	67	10	4	28	0	0	0	0	4.7	9	0	0	0	0	0	NA	NA	NA
s116.w10d5	116	68	10	5	28	0	0	0	0	5	9	0	0	0	0	0	NA	NA	NA
s116.w10d6	116	69	10	6	28	0	0	0	0	5	9	0	0	0	0	0	NA	NA	NA
s116.w10d7	116	70	10	7	28	0	0	1	0	5.5	8	0	0	0	0	0	NA	NA	NA
s127.w1d1	127	1	1	1	29	0	0	0	0	4.7	4	0	0	0	0	0	NA	NA	NA
s127.w1d2	127	2	1	2	29	0	0	0	0	4	4	0	0	0	0	1	NA	NA	NA
s127.w1d3	127	3	1	3	29	0	0	0	0	4.7	4	0	0	0	0	0	NA	NA	NA
s127.w1d4	127	4	1	4	29	0	0	0	0	4.7	4	0	0	0	0	0	NA	NA	NA
s127.w1d5	127	5	1	5	29	0	0	0	0	4.7	4	0	0	0	0	0	NA	NA	NA
s127.w1d6	127	6	1	6	29	0	0	0	0	4.7	4	0	0	0	0	1	NA	NA	NA
s127.w1d7	127	7	1	7	29	0	0	0	0	4.4	2	0	0	0	0	0	NA	NA	NA
s127.w2d1	127	8	2	1	29	0	0	0	0	4	1	0	0	0	0	1	NA	NA	NA
s127.w2d2	127	9	2	2	29	0	0	0	0	4.4	1	0	0	1	0	1	NA	NA	NA
s127.w2d3	127	10	2	3	29	0	0	0	0	4.4	1	0	0	0	0	1	NA	NA	NA
s127.w2d4	127	11	2	4	29	0	0	0	0	5.3	3	0	0	0	0	0	NA	2	NA
s127.w2d5	127	12	2	5	29	0	0	0	0	5.3	2	0	0	0	0	0	NA	2	NA
s127.w2d6	127	13	2	6	29	0	0	0	0	5.5	2	0	0	0	0	0	NA	2	NA
s127.w2d7	127	14	2	7	29	0	0	0	0	5.3	1	0	0	0	0	0	NA	2	NA
s127.w3d1	127	15	3	1	29	0	0	0	0	5.3	4	0	0	0	0	0	NA	2	NA
s127.w3d2	127	16	3	2	29	0	0	0	0	5.3	5	0	0	0	0	0	NA	2	NA
s127.w3d3	127	17	3	3	29	0	0	0	0	5.3	5	0	0	1	0	0	NA	2	NA
s127.w3d4	127	18	3	4	29	0	0	0	0	5	6	0	0	0	0	1	NA	NA	NA
s127.w3d5	127	19	3	5	29	0	0	0	0	4.7	6	NA	NA	NA	NA	NA	NA	NA	NA
s127.w3d6	127	20	3	6	29	0	0	0	0	NA	6	NA	NA	NA	NA	NA	NA	NA	NA
s127.w3d7	127	21	3	7	29	0	0	0	0	4.7	5	NA	NA	NA	NA	NA	NA	NA	NA
s127.w4d1	127	22	4	1	29	0	0	0	0	4.7	7	0	0	0	0	0	NA	NA	NA
s127.w4d2	127	23	4	2	29	0	0	0	0	5	6	0	0	0	0	1	NA	NA	NA
s127.w4d3	127	24	4	3	29	0	0	0	0	5	6	0	0	0	0	1	NA	NA	NA
s127.w4d4	127	25	4	4	29	0	0	0	0	4.7	7	0	0	0	0	1	NA	NA	NA
s127.w4d5	127	26	4	5	29	0	0	0	0	5	6	0	0	0	0	1	NA	NA	NA
s127.w4d6	127	27	4	6	29	0	0	0	0	4.7	4	0	0	0	0	1	NA	NA	NA
s127.w4d7	127	28	4	7	29	0	0	0	0	5	5	0	0	0	0	1	NA	NA	NA
s127.w5d1	127	29	5	1	29	0	1	0	0	4.7	4	1	0	1	0	1	NA	NA	NA
s127.w5d2	127	30	5	2	29	0	0	0	1	4.7	4	1	0	1	0	1	NA	NA	NA
s127.w5d3	127	31	5	3	29	0	0	0	1	4.7	3	1	0	1	0	1	NA	NA	NA
s127.w5d4	127	32	5	4	29	0	0	0	1	4.7	2	1	0	1	0	1	NA	NA	NA
s127.w5d5	127	33	5	5	29	0	0	0	1	4.7	1	1	0	1	0	1	NA	NA	NA
s127.w5d6	127	34	5	6	29	0	0	0	1	4.4	1	1	0	0	0	1	NA	NA	NA
s127.w5d7	127	35	5	7	29	0	0	0	1	4.7	1	1	0	0	0	0	NA	NA	NA
s127.w6d1	127	36	6	1	29	0	0	0	0	5	0	0	0	0	0	0	NA	2	NA
s127.w6d2	127	37	6	2	29	0	0	0	0	5	0	0	0	0	0	0	NA	2	NA
s127.w6d3	127	38	6	3	29	0	0	0	0	5.3	0	0	0	0	0	0	NA	2	NA
s127.w6d4	127	39	6	4	29	0	0	0	0	5	0	0	0	0	0	0	NA	2	NA
s127.w6d5	127	40	6	5	29	0	0	0	0	5.3	0	0	0	0	0	0	NA	2	NA
s127.w6d6	127	41	6	6	29	0	0	0	0	5.3	0	0	0	0	0	0	NA	2	NA
s127.w6d7	127	42	6	7	29	0	0	0	0	5.3	1	0	0	0	0	0	1	NA	NA
s127.w7d1	127	43	7	1	29	0	0	0	0	4.7	1	0	0	0	0	1	NA	NA	NA
s127.w7d2	127	44	7	2	29	0	0	0	0	4.7	2	0	0	0	0	1	NA	NA	NA
s127.w7d3	127	45	7	3	29	0	0	0	0	4.4	2	0	0	0	0	0	NA	NA	NA
s127.w7d4	127	46	7	4	29	0	0	0	0	4.4	2	0	0	0	0	0	NA	NA	NA
s127.w7d5	127	47	7	5	29	0	0	0	0	4.4	2	0	0	0	0	1	NA	NA	NA
s127.w7d6	127	48	7	6	29	0	0	0	0	5	2	0	0	0	0	0	NA	NA	NA
s127.w7d7	127	49	7	7	29	0	0	0	0	4.7	1	0	0	0	0	0	NA	NA	NA
s127.w8d1	127	50	8	1	29	0	0	0	0	5	4	0	0	0	0	0	NA	NA	NA
s127.w8d2	127	51	8	2	29	0	0	0	0	4.7	4	0	0	0	0	0	NA	NA	NA
s127.w8d3	127	52	8	3	29	0	0	0	0	4.7	4	0	0	0	0	0	NA	NA	NA
s127.w8d4	127	53	8	4	29	0	0	0	0	4.7	4	0	0	0	0	0	NA	NA	NA
s127.w8d5	127	54	8	5	29	0	0	0	0	4.7	4	0	0	0	0	0	NA	NA	NA
s127.w8d6	127	55	8	6	29	0	0	0	0	5	4	0	0	0	0	0	NA	NA	NA
s127.w8d7	127	56	8	7	29	0	0	0	0	4.7	3	0	0	0	0	0	NA	NA	NA
s127.w9d1	127	57	9	1	29	0	0	0	0	4.7	2	0	0	0	0	0	NA	NA	NA
s127.w9d2	127	58	9	2	29	0	0	0	0	4.7	1	0	0	1	0	1	NA	NA	NA
s127.w9d3	127	59	9	3	29	0	0	0	0	4.7	2	0	0	0	0	0	NA	NA	NA
s127.w9d4	127	60	9	4	29	0	0	0	0	4.4	2	0	0	0	0	0	NA	NA	NA
s127.w9d5	127	61	9	5	29	0	0	0	0	4.4	3	0	0	0	0	0	NA	NA	NA
s127.w9d6	127	62	9	6	29	0	0	0	0	4.4	2	0	0	0	0	0	NA	NA	NA
s127.w9d7	127	63	9	7	29	0	0	0	0	4.7	NA	0	0	0	0	0	NA	NA	NA
s127.w10d1	127	64	10	1	29	0	0	0	0	4.7	2	0	0	0	0	0	NA	NA	NA
s127.w10d2	127	65	10	2	29	0	0	0	0	4.4	2	0	0	0	0	0	NA	NA	NA
s127.w10d3	127	66	10	3	29	0	0	0	0	4.7	1	0	0	0	0	0	NA	NA	NA
s127.w10d4	127	67	10	4	29	0	0	0	0	4.7	1	0	0	0	0	0	NA	NA	NA
s127.w10d5	127	68	10	5	29	0	0	0	0	4.7	3	0	0	0	0	0	NA	NA	NA
s127.w10d6	127	69	10	6	29	0	0	0	0	5	2	0	0	0	0	0	NA	NA	NA
s127.w10d7	127	70	10	7	29	0	0	0	0	5	2	0	0	0	0	0	NA	NA	NA
s128.w1d1	128	1	1	1	21	0	0	0	0	7	4	0	0	0	0	0	NA	2	NA
s128.w1d2	128	2	1	2	21	0	0	0	0	4.7	5	0	0	0	0	0	NA	2	NA
s128.w1d3	128	3	1	3	21	0	0	0	0	4.7	3	0	0	0	0	0	NA	2	NA
s128.w1d4	128	4	1	4	21	0	0	0	0	7	4	0	0	0	0	0	1	NA	NA
s128.w1d5	128	5	1	5	21	0	0	0	0	4.7	3	0	0	0	0	0	1	NA	NA
s128.w1d6	128	6	1	6	21	0	0	0	0	4	6	0	0	0	0	0	NA	NA	NA
s128.w1d7	128	7	1	7	21	0	0	0	0	4.7	4	0	0	0	0	0	NA	NA	NA
s128.w2d1	128	8	2	1	21	0	0	0	0	4	5	0	0	0	0	1	NA	NA	NA
s128.w2d2	128	9	2	2	21	0	0	0	1	4.7	6	1	0	0	0	1	NA	NA	NA
s128.w2d3	128	10	2	3	21	0	0	0	1	4	1	1	0	0	0	1	NA	NA	NA
s128.w2d4	128	11	2	4	21	0	0	0	1	4	0	1	0	0	0	1	NA	NA	NA
s128.w2d5	128	12	2	5	21	0	0	0	1	4	0	0	0	0	0	1	NA	NA	NA
s128.w2d6	128	13	2	6	21	0	0	0	1	4	0	0	0	0	0	0	1	NA	NA
s128.w2d7	128	14	2	7	21	0	0	0	1	4	1	0	0	0	0	0	NA	NA	NA
s128.w3d1	128	15	3	1	21	0	0	0	1	4	0	0	0	0	0	0	1	2	3
s128.w3d2	128	16	3	2	21	0	0	0	0	4	0	0	0	0	0	0	NA	NA	NA
s128.w3d3	128	17	3	3	21	0	0	0	0	4.4	0	0	0	0	0	0	NA	NA	NA
s128.w3d4	128	18	3	4	21	0	0	0	0	5	4	0	0	0	0	0	NA	NA	NA
s128.w3d5	128	19	3	5	21	0	0	0	0	4.7	3	0	0	0	0	0	NA	NA	NA
s128.w3d6	128	20	3	6	21	0	0	0	0	4.7	2	0	0	0	0	0	NA	NA	NA
s128.w3d7	128	21	3	7	21	0	0	0	0	5	3	0	0	0	0	0	1	NA	NA
s128.w4d1	128	22	4	1	21	0	0	0	0	4	0	0	0	0	0	0	NA	NA	NA
s128.w4d2	128	23	4	2	21	0	0	0	0	4	0	0	0	0	0	0	NA	NA	NA
s128.w4d3	128	24	4	3	21	0	0	0	0	4	0	0	0	0	0	0	NA	NA	NA
s128.w4d4	128	25	4	4	21	0	0	0	0	5.5	1	0	0	0	0	0	NA	NA	NA
s128.w4d5	128	26	4	5	21	0	0	0	0	NA	0	0	0	0	0	0	1	NA	NA
s128.w4d6	128	27	4	6	21	0	0	0	0	NA	0	0	0	0	0	0	NA	2	NA
s128.w4d7	128	28	4	7	21	0	0	0	0	NA	2	0	0	0	0	0	NA	2	NA
s128.w5d1	128	29	5	1	21	0	0	0	0	NA	3	0	0	0	0	0	NA	2	NA
s128.w5d2	128	30	5	2	21	0	0	0	0	5	2	0	0	0	0	0	1	2	NA
s128.w5d3	128	31	5	3	21	0	0	0	0	5.3	4	0	0	0	0	0	1	NA	NA
s128.w5d4	128	32	5	4	21	0	0	0	0	5	7	0	0	0	0	0	NA	NA	NA
s128.w5d5	128	33	5	5	21	0	0	0	0	5.3	6	0	0	0	0	0	NA	NA	NA
s128.w5d6	128	34	5	6	21	0	0	0	0	4	6	1	0	0	0	0	NA	NA	NA
s128.w5d7	128	35	5	7	21	0	0	0	0	4	2	0	0	0	0	0	NA	NA	NA
s128.w6d1	128	36	6	1	21	0	0	0	0	4	2	0	0	0	0	0	NA	NA	NA
s128.w6d2	128	37	6	2	21	0	0	0	0	5	3	0	0	0	0	1	NA	NA	NA
s128.w6d3	128	38	6	3	21	0	0	0	0	NA	6	1	0	0	0	1	NA	NA	NA
s128.w6d4	128	39	6	4	21	0	1	0	0	4.7	4	1	0	0	0	1	1	2	3
s128.w6d5	128	40	6	5	21	0	0	0	0	4.4	5	1	0	0	0	1	1	2	NA
s128.w6d6	128	41	6	6	21	0	0	0	1	4	5	1	0	0	0	1	NA	NA	NA
s128.w6d7	128	42	6	7	21	0	0	0	1	4	5	1	0	0	0	1	NA	NA	NA
s128.w7d1	128	43	7	1	21	0	0	0	1	4	2	1	0	0	0	0	NA	NA	NA
s128.w7d2	128	44	7	2	21	0	0	0	1	4	1	0	0	0	0	0	NA	NA	NA
s128.w7d3	128	45	7	3	21	0	0	0	1	4	NA	0	0	0	0	0	NA	NA	NA
s128.w7d4	128	46	7	4	21	0	0	0	1	4	2	0	0	0	0	0	NA	NA	NA
s128.w7d5	128	47	7	5	21	0	0	0	1	4	1	0	0	0	0	0	1	NA	NA
s128.w7d6	128	48	7	6	21	0	0	0	0	4	1	0	0	0	0	0	1	NA	NA
s128.w7d7	128	49	7	7	21	0	0	0	0	4	2	0	0	0	0	0	NA	NA	NA
s128.w8d1	128	50	8	1	21	0	0	0	0	4	0	0	0	0	0	0	1	NA	NA
s128.w8d2	128	51	8	2	21	0	0	0	0	4	3	0	0	0	0	0	NA	NA	NA
s128.w8d3	128	52	8	3	21	0	0	0	0	4	0	0	0	0	0	0	NA	NA	NA
s128.w8d4	128	53	8	4	21	0	0	0	0	4	0	0	0	0	0	0	1	2	NA
s128.w8d5	128	54	8	5	21	0	0	0	0	4	0	0	0	0	0	0	NA	NA	NA
s128.w8d6	128	55	8	6	21	0	0	0	0	4	3	0	0	0	0	0	1	NA	NA
s128.w8d7	128	56	8	7	21	0	0	0	0	4	4	0	0	0	0	0	NA	NA	NA
s128.w9d1	128	57	9	1	21	0	0	0	0	4	2	0	0	0	0	0	NA	NA	NA
s128.w9d2	128	58	9	2	21	0	0	0	0	4	0	0	0	0	0	0	NA	NA	NA
s128.w9d3	128	59	9	3	21	0	0	0	0	4	0	0	0	0	0	0	NA	NA	NA
s128.w9d4	128	60	9	4	21	0	0	0	0	NA	3	0	0	0	0	0	1	NA	NA
s128.w9d5	128	61	9	5	21	0	0	0	0	4	1	0	0	0	0	0	NA	NA	NA
s128.w9d6	128	62	9	6	21	0	0	0	0	4	4	0	0	0	0	0	1	NA	NA
s128.w9d7	128	63	9	7	21	0	0	0	0	NA	2	0	0	0	0	0	NA	2	NA
s128.w10d1	128	64	10	1	21	0	0	0	0	NA	4	0	0	0	0	0	NA	2	NA
s128.w10d2	128	65	10	2	21	0	0	0	0	NA	5	0	0	0	0	0	NA	2	NA
s128.w10d3	128	66	10	3	21	0	0	0	0	4.7	3	0	0	0	0	0	1	NA	NA
s128.w10d4	128	67	10	4	21	0	0	0	0	4.7	4	0	0	0	0	0	NA	2	NA
s128.w10d5	128	68	10	5	21	0	0	0	0	4.7	4	0	0	0	0	0	NA	NA	NA
s128.w10d6	128	69	10	6	21	0	0	0	0	4	2	0	0	0	0	0	NA	NA	NA
s128.w10d7	128	70	10	7	21	0	0	0	0	4.4	1	0	0	0	0	0	NA	NA	NA
s130.w1d1	130	1	1	1	28	0	0	0	0	5.5	8	1	0	0	0	0	NA	NA	NA
s130.w1d2	130	2	1	2	28	0	0	0	0	5	9	0	0	0	0	0	NA	NA	NA
s130.w1d3	130	3	1	3	28	0	0	0	0	5	9	1	0	0	0	0	NA	NA	NA
s130.w1d4	130	4	1	4	28	0	0	0	0	5.5	10	0	0	0	0	0	NA	NA	NA
s130.w1d5	130	5	1	5	28	0	0	0	0	5.3	10	0	0	0	0	0	NA	NA	NA
s130.w1d6	130	6	1	6	28	0	0	0	0	5.5	10	0	0	0	0	1	NA	NA	NA
s130.w1d7	130	7	1	7	28	0	0	0	0	5.3	10	0	0	0	0	0	NA	NA	NA
s130.w2d1	130	8	2	1	28	0	0	0	0	5.5	10	0	0	0	0	1	NA	NA	NA
s130.w2d2	130	9	2	2	28	0	0	0	0	5	10	1	0	0	0	0	NA	NA	NA
s130.w2d3	130	10	2	3	28	0	0	0	0	5.3	10	0	0	0	0	0	NA	NA	NA
s130.w2d4	130	11	2	4	28	0	0	1	0	5	10	0	0	0	0	0	NA	NA	NA
s130.w2d5	130	12	2	5	28	0	0	0	0	5.5	10	1	0	0	0	0	NA	NA	NA
s130.w2d6	130	13	2	6	28	0	0	0	0	5.5	10	1	0	0	0	0	NA	NA	NA
s130.w2d7	130	14	2	7	28	0	0	0	0	5.5	10	0	0	0	0	0	NA	NA	NA
s130.w3d1	130	15	3	1	28	0	0	0	0	5.5	10	0	0	0	0	0	NA	2	NA
s130.w3d2	130	16	3	2	28	0	0	0	0	5.8	10	0	0	0	0	0	NA	2	NA
s130.w3d3	130	17	3	3	28	0	0	0	0	5.8	10	0	0	0	0	0	NA	2	NA
s130.w3d4	130	18	3	4	28	0	0	0	0	5.8	9	0	1	1	NA	1	1	NA	NA
s130.w3d5	130	19	3	5	28	0	0	0	0	5.8	10	1	0	0	0	0	1	NA	NA
s130.w3d6	130	20	3	6	28	0	0	0	0	5.8	10	1	1	0	0	0	NA	NA	NA
s130.w3d7	130	21	3	7	28	0	0	0	0	5.8	10	1	1	0	0	1	NA	NA	NA
s130.w4d1	130	22	4	1	28	0	0	0	0	5.8	10	0	1	1	0	0	NA	NA	NA
s130.w4d2	130	23	4	2	28	0	0	0	0	5.3	10	0	0	0	0	0	NA	NA	NA
s130.w4d3	130	24	4	3	28	0	0	0	0	5	10	0	0	0	0	0	NA	NA	NA
s130.w4d4	130	25	4	4	28	0	0	0	0	5.3	10	0	0	0	0	0	NA	NA	NA
s130.w4d5	130	26	4	5	28	0	0	0	0	5.3	10	0	0	0	0	0	NA	NA	NA
s130.w4d6	130	27	4	6	28	0	0	0	0	5	10	0	0	0	0	0	NA	NA	NA
s130.w4d7	130	28	4	7	28	0	0	0	0	NA	10	0	0	0	0	0	NA	NA	NA
s130.w5d1	130	29	5	1	28	0	0	0	0	5	10	0	1	0	0	1	NA	NA	NA
s130.w5d2	130	30	5	2	28	0	0	0	0	5	10	0	1	0	0	1	NA	NA	NA
s130.w5d3	130	31	5	3	28	0	0	0	0	5	10	0	0	0	0	0	NA	NA	NA
s130.w5d4	130	32	5	4	28	0	0	0	0	5.3	10	0	0	0	0	0	NA	NA	NA
s130.w5d5	130	33	5	5	28	0	0	0	0	5.3	10	0	0	0	0	0	NA	NA	NA
s130.w5d6	130	34	5	6	28	0	0	0	0	4.7	8	0	0	0	0	0	NA	NA	NA
s130.w5d7	130	35	5	7	28	0	1	0	0	4.7	9	0	1	0	1	0	NA	NA	NA
s130.w6d1	130	36	6	1	28	0	0	0	0	5	10	0	0	0	0	0	NA	NA	NA
s130.w6d2	130	37	6	2	28	0	0	0	0	4.7	10	1	0	0	0	0	NA	NA	NA
s130.w6d3	130	38	6	3	28	0	0	0	1	4.4	7	0	0	0	0	0	NA	NA	NA
s130.w6d4	130	39	6	4	28	0	0	0	1	4	5	0	0	0	0	0	NA	NA	NA
s130.w6d5	130	40	6	5	28	0	0	0	1	4	NA	0	0	0	0	0	NA	NA	NA
s130.w6d6	130	41	6	6	28	0	0	0	1	4.4	NA	0	0	0	0	0	NA	NA	NA
s130.w6d7	130	42	6	7	28	0	0	0	1	4.4	2	0	0	0	0	0	NA	2	NA
s130.w7d1	130	43	7	1	28	0	0	0	1	4.4	NA	0	0	0	0	0	NA	2	NA
s130.w7d2	130	44	7	2	28	0	0	0	1	4.7	0	0	0	0	0	0	NA	2	NA
s130.w7d3	130	45	7	3	28	0	0	0	0	4.7	1	0	0	0	0	0	NA	2	NA
s130.w7d4	130	46	7	4	28	0	0	0	0	4.4	0	0	0	0	0	0	1	NA	NA
s130.w7d5	130	47	7	5	28	0	0	0	0	4.4	NA	0	0	0	0	0	NA	NA	NA
s130.w7d6	130	48	7	6	28	0	0	0	0	4	0	0	0	0	0	0	NA	NA	NA
s130.w7d7	130	49	7	7	28	0	0	0	0	4	0	0	0	0	0	0	NA	NA	NA
s130.w8d1	130	50	8	1	28	0	0	0	0	4	0	0	0	0	0	0	NA	NA	NA
s130.w8d2	130	51	8	2	28	0	0	0	0	4.7	0	0	0	0	0	0	NA	NA	NA
s130.w8d3	130	52	8	3	28	0	0	0	0	4	0	0	0	0	0	0	NA	NA	3
s130.w8d4	130	53	8	4	28	0	0	0	0	4	0	0	0	0	0	0	NA	NA	NA
s130.w8d5	130	54	8	5	28	0	0	0	0	4	0	0	0	0	0	0	NA	NA	NA
s130.w8d6	130	55	8	6	28	0	0	0	0	4	0	0	0	0	0	0	NA	NA	NA
s130.w8d7	130	56	8	7	28	0	0	0	0	4	0	0	1	0	0	0	NA	NA	NA
s130.w9d1	130	57	9	1	28	0	0	0	0	4.7	0	0	1	0	0	0	NA	NA	NA
s130.w9d2	130	58	9	2	28	0	0	0	0	4.7	0	0	1	0	0	1	NA	NA	NA
s130.w9d3	130	59	9	3	28	0	0	0	0	4.7	0	0	1	0	0	1	NA	NA	NA
s130.w9d4	130	60	9	4	28	0	0	0	0	4	2	0	1	1	1	1	NA	NA	NA
s130.w9d5	130	61	9	5	28	0	0	0	0	4	5	0	1	1	1	1	NA	NA	NA
s130.w9d6	130	62	9	6	28	0	0	0	0	4.4	5	NA	0	1	1	1	NA	NA	NA
s130.w9d7	130	63	9	7	28	0	0	0	0	4.4	5	0	0	0	0	0	NA	NA	NA
s130.w10d1	130	64	10	1	28	0	0	0	0	4.4	3	0	0	0	0	0	NA	NA	NA
s130.w10d2	130	65	10	2	28	0	0	0	0	4.4	3	0	0	0	0	0	NA	NA	NA
s130.w10d3	130	66	10	3	28	0	0	0	0	4.7	1	0	1	1	0	0	NA	NA	NA
s130.w10d4	130	67	10	4	28	0	0	0	0	4.7	5	0	0	0	0	0	NA	NA	NA
s130.w10d5	130	68	10	5	28	0	0	0	0	4.7	4	0	0	0	0	0	NA	NA	NA
s130.w10d6	130	69	10	6	28	0	0	0	0	5	5	0	0	0	0	0	NA	NA	NA
s130.w10d7	130	70	10	7	28	0	0	0	0	5.3	2	0	0	0	0	0	NA	NA	NA
s135.w1d1	135	1	1	1	24	1	0	1	0	5.3	7	0	0	0	0	0	NA	NA	NA
s135.w1d2	135	2	1	2	24	1	0	0	0	5.3	8	0	0	0	0	0	1	NA	NA
s135.w1d3	135	3	1	3	24	1	0	0	0	5.5	8	0	0	0	0	0	NA	NA	NA
s135.w1d4	135	4	1	4	24	1	0	0	0	5.3	8	1	0	0	0	0	NA	NA	NA
s135.w1d5	135	5	1	5	24	1	0	0	0	5.8	8	0	0	0	0	0	NA	NA	NA
s135.w1d6	135	6	1	6	24	1	0	0	0	5.3	8	1	0	0	0	1	NA	NA	NA
s135.w1d7	135	7	1	7	24	1	0	0	0	5.3	9	1	0	0	0	1	NA	NA	NA
s135.w2d1	135	8	2	1	24	1	0	0	0	5.5	8	0	0	0	0	0	NA	NA	NA
s135.w2d2	135	9	2	2	24	1	0	0	0	5	7	1	0	0	0	1	1	NA	NA
s135.w2d3	135	10	2	3	24	1	0	0	0	5.3	9	0	0	0	0	1	NA	NA	NA
s135.w2d4	135	11	2	4	24	1	0	0	0	5.3	8	0	0	0	0	0	NA	NA	NA
s135.w2d5	135	12	2	5	24	1	0	0	0	5.3	8	0	0	0	0	0	NA	NA	NA
s135.w2d6	135	13	2	6	24	1	0	0	0	5.8	7	0	0	0	0	0	NA	NA	NA
s135.w2d7	135	14	2	7	24	1	0	0	0	5.8	8	0	0	0	0	0	NA	NA	NA
s135.w3d1	135	15	3	1	24	1	0	0	0	5.3	8	0	0	1	0	0	1	NA	NA
s135.w3d2	135	16	3	2	24	1	0	0	0	5.8	8	1	0	0	0	1	1	NA	NA
s135.w3d3	135	17	3	3	24	1	0	0	0	5.5	9	0	0	0	0	0	NA	NA	NA
s135.w3d4	135	18	3	4	24	1	0	0	0	5.3	8	0	0	0	0	1	1	NA	NA
s135.w3d5	135	19	3	5	24	1	0	0	0	5.3	6	0	0	0	0	0	NA	2	NA
s135.w3d6	135	20	3	6	24	1	0	0	0	5.5	6	0	0	0	0	0	NA	NA	3
s135.w3d7	135	21	3	7	24	1	0	0	0	5.3	6	0	0	0	0	0	NA	NA	3
s135.w4d1	135	22	4	1	24	1	0	0	0	5.8	7	0	0	0	0	0	NA	NA	3
s135.w4d2	135	23	4	2	24	1	0	0	0	5.5	8	0	0	0	0	0	NA	2	NA
s135.w4d3	135	24	4	3	24	1	0	0	0	5.3	8	0	0	0	0	0	1	NA	NA
s135.w4d4	135	25	4	4	24	1	0	0	0	5.5	7	0	0	0	0	0	1	NA	NA
s135.w4d5	135	26	4	5	24	1	0	0	0	NA	7	1	0	0	0	1	1	NA	NA
s135.w4d6	135	27	4	6	24	1	0	0	0	5.5	7	1	0	0	0	1	NA	NA	NA
s135.w4d7	135	28	4	7	24	1	0	0	0	5.8	7	1	0	0	0	1	NA	NA	NA
s135.w5d1	135	29	5	1	24	1	0	0	0	5.3	7	1	0	0	0	1	NA	NA	NA
s135.w5d2	135	30	5	2	24	1	1	0	0	5.3	6	1	0	0	0	1	NA	NA	NA
s135.w5d3	135	31	5	3	24	1	0	0	0	5.5	7	1	0	0	0	1	NA	NA	NA
s135.w5d4	135	32	5	4	24	1	0	0	0	5.5	5	1	0	0	0	0	NA	NA	NA
s135.w5d5	135	33	5	5	24	1	0	0	0	5.3	8	1	0	0	0	0	NA	NA	NA
s135.w5d6	135	34	5	6	24	1	0	0	0	5.5	7	1	0	0	0	1	NA	NA	NA
s135.w5d7	135	35	5	7	24	1	0	0	0	5.3	8	0	0	0	0	0	NA	NA	NA
s135.w6d1	135	36	6	1	24	1	0	0	0	5.5	7	1	0	0	0	1	NA	NA	NA
s135.w6d2	135	37	6	2	24	1	0	0	0	5.3	7	1	0	0	0	1	NA	NA	NA
s135.w6d3	135	38	6	3	24	1	0	0	0	5.3	8	1	0	0	0	1	NA	NA	NA
s135.w6d4	135	39	6	4	24	1	0	0	0	5.3	7	0	0	0	0	0	NA	NA	NA
s135.w6d5	135	40	6	5	24	1	0	0	0	5	7	0	0	0	0	1	NA	NA	NA
s135.w6d6	135	41	6	6	24	1	0	0	0	4.4	8	0	0	0	0	0	NA	NA	NA
s135.w6d7	135	42	6	7	24	1	0	0	1	4.4	7	0	0	0	0	0	NA	NA	NA
s135.w7d1	135	43	7	1	24	1	0	0	1	4.7	1	0	0	0	0	0	1	NA	NA
s135.w7d2	135	44	7	2	24	1	0	0	1	5	1	0	0	0	0	0	NA	2	NA
s135.w7d3	135	45	7	3	24	1	0	0	1	5	1	0	0	0	0	0	NA	2	NA
s135.w7d4	135	46	7	4	24	1	0	0	1	5.3	0	0	0	0	0	0	NA	2	NA
s135.w7d5	135	47	7	5	24	1	0	0	1	4.7	0	0	0	0	1	0	NA	2	NA
s135.w7d6	135	48	7	6	24	1	0	0	0	4.7	3	0	0	0	0	0	NA	2	NA
s135.w7d7	135	49	7	7	24	1	0	0	0	5	1	0	0	0	0	0	1	NA	NA
s135.w8d1	135	50	8	1	24	1	0	0	0	4.4	2	0	0	0	0	0	NA	NA	NA
s135.w8d2	135	51	8	2	24	1	0	0	0	4	3	0	0	0	0	0	NA	NA	NA
s135.w8d3	135	52	8	3	24	1	0	0	0	4.4	2	0	0	0	0	0	NA	NA	NA
s135.w8d4	135	53	8	4	24	1	0	0	0	4	3	0	0	0	0	0	NA	NA	NA
s135.w8d5	135	54	8	5	24	1	0	0	0	4.7	2	0	0	0	0	0	NA	NA	NA
s135.w8d6	135	55	8	6	24	1	0	0	0	4.4	1	0	0	0	0	0	NA	NA	NA
s135.w8d7	135	56	8	7	24	1	0	0	0	4.4	0	0	0	0	0	0	NA	NA	NA
s135.w9d1	135	57	9	1	24	1	0	0	0	4	0	0	0	0	0	0	NA	NA	NA
s135.w9d2	135	58	9	2	24	1	0	0	0	4.4	0	0	0	0	0	0	NA	NA	NA
s135.w9d3	135	59	9	3	24	1	0	0	0	4.4	0	0	0	0	0	0	NA	NA	NA
s135.w9d4	135	60	9	4	24	1	0	0	0	5	0	0	0	0	0	0	NA	NA	NA
s135.w9d5	135	61	9	5	24	1	0	0	0	4.4	2	0	0	0	0	0	NA	NA	NA
s135.w9d6	135	62	9	6	24	1	0	0	0	4.4	3	0	0	0	0	0	NA	NA	NA
s135.w9d7	135	63	9	7	24	1	0	0	0	4.4	3	0	0	0	0	0	NA	NA	NA
s135.w10d1	135	64	10	1	24	1	0	0	0	4.4	3	0	0	0	0	0	NA	NA	NA
s135.w10d2	135	65	10	2	24	1	0	0	0	5	4	0	0	0	0	0	NA	NA	NA
s135.w10d3	135	66	10	3	24	1	0	0	0	4	2	0	0	0	0	0	NA	NA	NA
s135.w10d4	135	67	10	4	24	1	0	0	0	4.7	2	0	0	0	0	0	NA	NA	NA
s135.w10d5	135	68	10	5	24	1	0	0	0	5.3	3	0	0	0	0	0	NA	NA	NA
s135.w10d6	135	69	10	6	24	1	0	0	0	NA	NA	NA	NA	NA	NA	NA	NA	NA	NA
s135.w10d7	135	70	10	7	24	1	0	0	0	4.4	2	0	0	0	0	0	NA	NA	NA
s135.w11d1	135	71	11	1	24	1	0	0	0	4.4	1	0	0	0	0	1	NA	NA	NA

## Sheet: Data Dictionary
Data dictionary
sampleID	Sample ID
subjectID	Subject ID
dayInStudy	Days in the study
SBV	symptomatic BV diagnosis (Amsel criteria)
ABV	asymptomatic BV diagnosis (Amsel criteria)
AGE	Age of the participants (years)
ETH	Ethnicity (Self-described ethnic group- White=1 , Black=0)
Daily Diary
BV_medication	BV medication use
pH	Vaginal pH
Nugent_Score	Nugent score (0-10)
DIA_WEEK	Sampling week number
DIA_DAY	Sampling day number
VAG_ODOR	Vaginal odor self-reported
VAG_IRR	Vaginal irritation self-reported
VAG_ITCH	Vaginal itching self-reported
VAG_BURN	Vaginal burning self-reported
VAG_DIS	Vaginal discharged self-reported
MENSTRU1	Menstruation spotting
MENSTRU2	Menstruation moderate bleeding
MENSTRU3	Menstruation heavy bleeding
