# Supplementary material for: Daily temporal dynamics of vaginal microbiota before, during and after episodes of bacterial vaginosis
Source: Microbiome. 2013 Dec 2;1:29. doi: 10.1186/2049-2618-1-29 (PMC3968321; doi:10.1186/2049-2618-1-29)
Supplement: Additional file 3 — Relative proportions of taxa observed in all samples. [file 2049-2618-1-29-S3.xlsx]

## Sheet: Taxa Relative Proportions
Additional File 3. Relative proportions of taxa observed in all samples.
sampleID	Total Reads	Lactobacillus iners	Gardnerella vaginalis	Lactobacillus crispatus	Atopobium vaginae	Lactobacillus jensenii	Megasphaera sp. type 1	BVAB2	Bifidobacterium bifidum	Aerococcus christensenii	Bifidobacteriaceae	Lactobacillus gasseri	Streptococcus agalactiae	Parvimonas micra	Megasphaera sp. type 2	Peptoniphilus	Prevotella genogroup 2	Streptococcus anginosus	Enterococcus faecalis	BVAB3	Actinomycetales	Finegoldia magna	Clostridiales	BVAB1	Streptococcus	candidate division TM7	Staphylococcus lugdunensis	Prevotella genogroup 1	Staphylococcus	Dialister sp. type 2	Leptotrichia amnionii	Prevotella	Anaerococcus	Actinobacteria .class.	Gemella	Anaerococcus tetradius	Peptoniphilus lacrimalis	Prevotella bivia	Veillonellaceae	Mobiluncus	Bacteria	Eggerthella	Veillonella montpellierensis	Sneathia sanguinegens	Bacillales	Prevotella genogroup 3	Peptostreptococcus	Clostridiales Family XI. Incertae Sedis	Staphylococcus aureus
s3.w1d1	206	67.9612	5.33981	4.85437	0	21.8447	0	0	0	0	0	0	0	0	0	0	0	0	0	0	0	0	0	0	0	0	0	0	0	0	0	0	0	0	0	0	0	0	0	0	0	0	0	0	0	0	0	0	0
s3.w1d2	328	67.6829	1.21951	7.92683	0	22.2561	0	0	0	0.609756	0.304878	0	0	0	0	0	0	0	0	0	0	0	0	0	0	0	0	0	0	0	0	0	0	0	0	0	0	0	0	0	0	0	0	0	0	0	0	0	0
s3.w1d3	253	68.3794	1.97628	13.0435	0	16.2055	0	0	0	0	0.395257	0	0	0	0	0	0	0	0	0	0	0	0	0	0	0	0	0	0	0	0	0	0	0	0	0	0	0	0	0	0	0	0	0	0	0	0	0	0
s3.w1d5	156	50.641	23.0769	0.641026	0	1.28205	0	0	0	11.5385	0	0	0.641026	0	0	0	0	0	0	0	0	0.641026	0	0	1.92308	0	0	0	0	0	0	0	0	0	0	0	0	0	0.641026	0	0	0	0	0	0	0	0	0	0
s3.w1d6	131	23.6641	57.2519	0	1.52672	1.52672	0	0	0	9.92366	1.52672	0	0	0	0	0	0	0	0	0	0	0	0	0	0.763359	0	0	0	0.763359	0	0	0	0	0	0	0	0	1.52672	0.763359	0	0	0	0	0	0	0	0	0	0
s3.w2d1	131	3.05344	77.8626	0	6.87023	1.52672	0	0	0	1.52672	5.34351	0	0	0.763359	0	0	2.29008	0	0	0	0	0	0	0	0	0	0	0	0	0	0	0	0	0	0	0	0	0.763359	0	0	0	0	0	0	0	0	0	0	0
s3.w2d2	142	40.8451	50	1.40845	0	2.8169	0	0	0	0.704225	2.8169	0	0	0	0	0	0.704225	0	0	0	0	0	0	0	0	0	0	0	0	0	0	0	0	0	0	0	0	0	0.704225	0	0	0	0	0	0	0	0	0	0
s3.w2d3	253	67.5889	26.4822	0	0	3.95257	0	0	0	1.18577	0.790514	0	0	0	0	0	0	0	0	0	0	0	0	0	0	0	0	0	0	0	0	0	0	0	0	0	0	0	0	0	0	0	0	0	0	0	0	0	0
s3.w2d4	293	74.4027	12.9693	0.682594	0	8.19113	0	0	0	2.04778	0.682594	0	0	0	0	0	0	0	0	0	0	0	0	0	0.341297	0	0	0	0	0	0	0	0	0	0	0	0	0	0.341297	0	0	0	0	0	0	0	0	0	0
s3.w2d5	280	70.7143	14.2857	0.357143	0	10	0.357143	0	0	3.92857	0.357143	0	0	0	0	0	0	0	0	0	0	0	0	0	0	0	0	0	0	0	0	0	0	0	0	0	0	0	0	0	0	0	0	0	0	0	0	0	0
s3.w2d7	320	87.1875	0.3125	1.25	0	10.625	0	0	0	0	0	0.3125	0	0	0	0	0	0	0	0	0	0.3125	0	0	0	0	0	0	0	0	0	0	0	0	0	0	0	0	0	0	0	0	0	0	0	0	0	0	0
s3.w3d1	458	44.7598	3.93013	1.96507	0	48.2533	0	0	0	0.218341	0.218341	0.218341	0	0	0	0	0	0	0	0	0	0	0	0	0	0	0	0	0	0	0	0	0	0	0	0	0	0	0	0	0.436681	0	0	0	0	0	0	0	0
s3.w3d2	378	43.3862	4.49735	2.6455	0	47.619	0	0	0	0.793651	0.26455	0.26455	0	0	0	0	0	0	0	0	0	0	0	0	0	0	0	0	0	0	0	0	0	0	0	0	0	0	0	0	0.26455	0	0	0	0	0	0	0	0
s3.w3d3	227	48.8987	1.32159	3.52423	0	43.1718	0	0	0	1.76211	0	0.440529	0	0	0	0	0	0	0	0	0	0	0	0	0	0	0	0	0	0	0	0	0	0	0	0	0	0	0.440529	0	0.440529	0	0	0	0	0	0	0	0
s3.w3d4	155	74.1935	7.09677	0	0	0.645161	0	0	0	16.129	0.645161	0	0	0	0	0	0	0	0	0	0	0	0	0	0	0	0	0	1.29032	0	0	0	0	0	0	0	0	0	0	0	0	0	0	0	0	0	0	0	0
s3.w3d5	262	90.458	3.81679	0	0	2.67176	0	0	0	1.52672	0	0	0	0	0	0	0	0	0	0	0	0.381679	0	0	0	0	0	0	1.14504	0	0	0	0	0	0	0	0	0	0	0	0	0	0	0	0	0	0	0	0
s3.w3d6	281	92.5267	1.06762	0.711744	0	4.62633	0	0	0	0.711744	0	0	0	0	0	0	0	0	0	0	0	0.355872	0	0	0	0	0	0	0	0	0	0	0	0	0	0	0	0	0	0	0	0	0	0	0	0	0	0	0
s3.w3d7	384	51.3021	3.90625	3.125	0	39.0625	0	0	0	2.08333	0.260417	0.260417	0	0	0	0	0	0	0	0	0	0	0	0	0	0	0	0	0	0	0	0	0	0	0	0	0	0	0	0	0	0	0	0	0	0	0	0	0
s3.w4d1	360	65	0.555556	1.38889	0	33.0556	0	0	0	0	0	0	0	0	0	0	0	0	0	0	0	0	0	0	0	0	0	0	0	0	0	0	0	0	0	0	0	0	0	0	0	0	0	0	0	0	0	0	0
s3.w4d3	239	53.1381	0	1.67364	0	45.1883	0	0	0	0	0	0	0	0	0	0	0	0	0	0	0	0	0	0	0	0	0	0	0	0	0	0	0	0	0	0	0	0	0	0	0	0	0	0	0	0	0	0	0
s3.w4d4	206	50.4854	0	4.36893	0	44.1748	0	0	0	0	0	0.485437	0	0	0	0	0	0	0	0	0	0	0	0	0	0	0	0	0	0	0	0	0	0	0	0	0	0	0	0	0	0	0	0	0	0	0	0	0
s3.w4d5	331	58.3082	1.20846	3.92749	0	35.9517	0	0	0	0	0	0.302115	0	0	0	0	0	0	0	0	0	0	0	0	0	0	0	0	0	0	0	0	0	0	0	0	0	0	0	0	0	0	0	0	0	0	0	0	0
s3.w4d6	600	24.1667	2.66667	1.5	0	61.3333	0	0	0	6.5	0	0.166667	0	0	0	0	0	0	0	0	0	0	0	0	0	0	0	0	3.33333	0	0	0	0	0	0	0	0	0	0	0	0	0	0	0	0	0	0	0	0
s3.w4d7	333	46.2462	9.30931	0.600601	0	22.8228	0	0	0	14.1141	0	0	0	0	0	0	0.3003	0	0	0	0	1.2012	0	0	0	0	0	0	4.8048	0	0	0	0	0	0	0	0	0.3003	0	0	0.3003	0	0	0	0	0	0	0	0
s3.w5d1	188	37.766	18.0851	1.59574	0.531915	7.44681	0.531915	0	0	23.4043	1.06383	0	0	0	0	0	0	0	0	0	0	6.91489	0	0	0	0	0	0	0	0	0	0	0	0	0	0	0	2.12766	0	0	0.531915	0	0	0	0	0	0	0	0
s3.w5d2	107	0.934579	7.47664	0.934579	0	0	0	0	0	81.3084	0	0	4.6729	0	0	0	0	0	0	0	0	4.6729	0	0	0	0	0	0	0	0	0	0	0	0	0	0	0	0	0	0	0	0	0	0	0	0	0	0	0
s3.w5d3	239	51.8828	19.6653	0.83682	0	0	0	0	0	15.4812	0.83682	0	0.41841	0	0	0	0	0	0	0	0	10.0418	0	0	0	0	0	0	0.41841	0	0	0	0	0	0	0	0	0	0	0	0.41841	0	0	0	0	0	0	0	0
s3.w5d4	217	81.106	5.99078	0.460829	0	5.52995	0	0	0	5.06912	1.38249	0	0	0	0	0	0	0	0	0	0	0	0	0	0	0	0	0	0	0	0	0	0	0	0	0	0	0	0	0	0.460829	0	0	0	0	0	0	0	0
s3.w5d5	237	89.8734	3.79747	0	0	2.53165	0	0	0	2.1097	0.421941	0	0	0	0	0	0	0	0	0	0	0	0	0	0	0	0	0	0	0	0	0	0	0	0	0	0	0	0	0	1.26582	0	0	0	0	0	0	0	0
s3.w5d6	321	93.4579	2.18069	0	0	0	0	0	0	2.80374	0	0	0	0	0	0	0	0	0	0	0	0	0	0	0	0	0	0	1.24611	0	0	0	0	0	0	0	0	0	0	0	0	0	0	0	0	0	0	0	0
s3.w5d7	241	91.2863	2.48963	0.829876	0	2.90456	0	0	0	2.48963	0	0	0	0	0	0	0	0	0	0	0	0	0	0	0	0	0	0	0	0	0	0	0	0	0	0	0	0	0	0	0	0	0	0	0	0	0	0	0
s3.w6d1	199	87.9397	2.51256	1.50754	0	5.52764	0	0	0	2.01005	0	0	0	0	0	0	0	0	0	0	0	0	0	0	0	0	0	0	0	0	0	0	0	0	0	0	0	0	0	0	0	0	0	0	0	0	0	0	0
s3.w6d2	200	65	11.5	2.5	0.5	11	0	0	0	8.5	0	0	0	0	0	0	0	0	0	0	0	0	0	0	0	0	0	0	0	0	0	0	0	0	0	0	0	0	0	0	0	0	0	0	0	0	0	0	0
s3.w6d3	226	48.6726	15.4867	7.07965	0.884956	19.9115	0	0	0	7.52212	0	0	0	0	0	0	0	0	0	0	0	0	0	0	0	0	0	0	0	0	0	0	0	0	0	0	0	0	0.442478	0	0	0	0	0	0	0	0	0	0
s3.w6d4	198	66.6667	19.697	1.0101	0	6.06061	0	0	0	5.05051	0.505051	0	0	0	0	0	0	0	0	0	0	0.505051	0	0	0	0	0	0	0	0	0	0	0	0	0	0	0	0	0	0	0.505051	0	0	0	0	0	0	0	0
s3.w6d5	205	64.3902	16.0976	0.97561	0.97561	9.7561	0	0	0	5.85366	0.487805	0	0	0	0	0	0	0	0	0	0	0	0	0	0	0	0	0	0	0	0	0	0	0	0	0	0	0	0	0	0	0	0	0	0	0	0	0	0
s3.w6d6	166	81.9277	9.63855	0.60241	0	3.01205	0	0	0	3.01205	0	1.20482	0	0	0	0	0	0	0	0	0	0	0	0	0	0	0	0	0	0	0	0	0	0	0	0	0	0	0.60241	0	0	0	0	0	0	0	0	0	0
s3.w6d7	170	50.5882	12.9412	11.1765	0	14.7059	0	0	0	8.82353	0.588235	0.588235	0	0	0	0	0	0	0	0	0	0	0	0	0	0	0	0	0	0	0	0	0	0	0	0	0	0	0.588235	0	0	0	0	0	0	0	0	0	0
s3.w7d1	250	3.2	35.2	4	0.4	1.2	0.4	0	0	52.4	2.8	0.4	0	0	0	0	0	0	0	0	0	0	0	0	0	0	0	0	0	0	0	0	0	0	0	0	0	0	0	0	0	0	0	0	0	0	0	0	0
s3.w7d2	155	5.80645	36.129	10.9677	1.29032	6.45161	0	0	0	35.4839	2.58065	0	0	0	0	0	0	0	0	0	0	0	0	0	0	0	0	0	0	0	0	0	0	0	0	0	0	0	0.645161	0	0	0	0	0	0	0	0	0	0
s3.w7d3	210	3.33333	44.2857	11.4286	0.47619	6.66667	0	0	0	30.9524	1.42857	0.952381	0	0	0	0	0	0	0	0	0	0	0	0	0	0	0	0	0	0	0	0	0	0	0	0	0	0	0.47619	0	0	0	0	0	0	0	0	0	0
s3.w7d4	183	0	58.4699	5.46448	2.73224	1.63934	0	0	0	27.3224	3.27869	0.546448	0	0	0	0	0	0	0	0	0	0.546448	0	0	0	0	0	0	0	0	0	0	0	0	0	0	0	0	0	0	0	0	0	0	0	0	0	0	0
s3.w7d6	120	1.66667	65.8333	5.83333	6.66667	2.5	0	0	0	12.5	3.33333	0	0	0	0	0	0	0	0	0	0	0	0	0	0	0	0	0	0	0	0	0	0	0	0	0	0	0	1.66667	0	0	0	0	0	0	0	0	0	0
s3.w7d7	136	3.67647	72.0588	1.47059	5.14706	2.94118	0	0	0	8.08824	2.20588	1.47059	0	0	0	0	0	0	0	0	0	0	0	0	0	0	0	0	0.735294	0	0	0	0	0	0	0	0	0	1.47059	0	0	0	0	0	0	0	0	0	0
s3.w8d1	160	1.25	80	3.125	1.875	0	0.625	0	0	8.75	1.875	0	0	0	0	0	0.625	0	0	0	0	1.25	0	0	0	0	0	0	0	0	0	0	0	0	0	0	0	0	0.625	0	0	0	0	0	0	0	0	0	0
s3.w8d2	157	3.18471	77.0701	0.636943	2.54777	1.91083	0	0	0	7.00637	3.82166	1.91083	0	0	0	0	0.636943	0	0	0	0	0	0	0	0	0	0	0	0	0	0	0	0	0	0	0	0	0	1.27389	0	0	0	0	0	0	0	0	0	0
s3.w8d3	152	3.94737	66.4474	7.23684	0.657895	5.92105	0	0	0	9.86842	3.28947	1.97368	0	0	0	0	0	0	0	0	0	0	0	0	0	0	0	0	0	0	0	0	0	0	0	0	0	0	0.657895	0	0	0	0	0	0	0	0	0	0
s3.w8d4	197	2.53807	81.2183	2.53807	2.03046	3.5533	0	0	0	7.1066	0.507614	0.507614	0	0	0	0	0	0	0	0	0	0	0	0	0	0	0	0	0	0	0	0	0	0	0	0	0	0	0	0	0	0	0	0	0	0	0	0	0
s3.w8d5	173	4.04624	68.7861	4.04624	2.89017	2.31214	0	0	0	14.4509	1.7341	1.7341	0	0	0	0	0	0	0	0	0	0	0	0	0	0	0	0	0	0	0	0	0	0	0	0	0	0	0	0	0	0	0	0	0	0	0	0	0
s3.w9d1	118	5.08475	67.7966	0	1.69492	0	0	0	0	7.62712	10.1695	0	0.847458	0	0	0	0	0	0	0	0	0.847458	0	0	0	0	0	0	4.23729	0	0	0	0	0	0	0	0	0	0.847458	0	0	0	0	0	0	0	0	0	0
s3.w9d2	151	11.9205	66.8874	0.662252	0	3.97351	0	0	0	12.5828	3.31126	0	0	0	0	0	0	0	0	0	0	0	0	0	0	0	0	0	0	0	0	0	0	0	0	0	0	0	0	0	0	0	0	0	0	0	0	0	0
s3.w9d3	146	2.05479	84.2466	0	2.05479	0	0	0	0	6.16438	3.42466	0.684932	0	0	0	0	0	0	0	0	0	0.684932	0	0	0	0	0	0	0	0	0	0	0	0	0	0	0	0	0	0	0	0	0	0	0	0	0	0.684932	0
s3.w9d4	110	0	73.6364	0	0	0	0	0	0	11.8182	5.45455	0	0	0	0	0	4.54545	0	0	0	0	0.909091	0	0	0	0	0	0	0	0	0	0	0	0	0	0	0	0	1.81818	0	0	0	0	0	0	0	0	0	0
s3.w9d5	116	2.58621	70.6897	0	0	0	0	0	0	19.8276	3.44828	1.72414	0	0	0	0	0.862069	0	0	0	0	0	0	0	0	0	0	0	0	0	0	0	0	0	0	0	0	0	0	0	0.862069	0	0	0	0	0	0	0	0
s3.w9d6	170	10.5882	63.5294	0.588235	0	1.17647	0	0	0	17.0588	2.94118	0.588235	0	0	0	0	0	0	0	0	0	0	0	0	0	0	0	0	0	0	0	0	0	0	0	0	0	0	0	0	0.588235	0	0	0	0	0	0	0	0
s3.w9d7	110	46.3636	30.9091	4.54545	0	0.909091	0	0	0	10.9091	1.81818	0.909091	0	0	0	0	0	0	0	0	0	0	0	0	0	0	0	0	0	0	0	0	0	0	0	0	0	0	0	0	0.909091	0	0	0	0	0	0	0	0
s3.w10d1	133	51.8797	28.5714	11.2782	0	3.00752	0	0	0	2.25564	0	0	0	0	0	0	0	0	0	0	0	0	0	0	0	0	0	0	0	0	0	0	0	0	0	0	0	0	0	0	0	0	0	0	0	0	0	0	0
s3.w10d2	134	50.7463	12.6866	11.9403	0	17.9104	0	0	0	2.98507	0.746269	1.49254	0	0	0	0	0	0	0	0	0	0	0	0	0	0	0	0	0	0	0	0	0	0	0	0	0	0	0	0	1.49254	0	0	0	0	0	0	0	0
s3.w10d3	129	44.9612	20.9302	8.52713	0	20.155	0	0	0	3.10078	0.775194	0	0	0	0	0	0	0	0	0	0	0	0	0	0	0	0	0	0	0	0	0	0	0	0	0	0	0	0	0	0.775194	0	0	0	0	0	0	0	0
s5.w1d2	263	75.6654	0	0	0	1.52091	0.760456	0	0	0	0	20.9125	0	0	0	0	0	0	0	0	0	0	0	0	0	0	0	0	0	0	0	0	0	0	0	0	0	0	0	0	0	0	0	0	0	0	0	0	0
s5.w1d3	273	76.1905	7.69231	1.0989	0	0	9.52381	0	0	0.732601	0.3663	4.3956	0	0	0	0	0	0	0	0	0	0	0	0	0	0	0	0	0	0	0	0	0	0	0	0	0	0	0	0	0	0	0	0	0	0	0	0	0
s5.w1d4	179	55.3073	26.8156	0	2.23464	0	5.58659	0	0	6.70391	1.67598	0	0	1.11732	0	0	0	0	0	0	0	0.558659	0	0	0	0	0	0	0	0	0	0	0	0	0	0	0	0	0	0	0	0	0	0	0	0	0	0	0
s5.w1d5	114	21.9298	55.2632	0	4.38596	0	3.50877	0	0	7.01754	2.63158	0.877193	0	4.38596	0	0	0	0	0	0	0	0	0	0	0	0	0	0	0	0	0	0	0	0	0	0	0	0	0	0	0	0	0	0	0	0	0	0	0
s5.w1d6	128	14.8438	52.3438	0	6.25	0.78125	4.6875	0	0	7.03125	7.03125	0	0	5.46875	0	0	0.78125	0	0	0	0	0	0	0	0	0	0	0	0	0	0	0	0	0	0	0	0	0	0	0	0	0	0	0	0	0	0	0	0
s5.w1d7	106	8.49057	42.4528	0	10.3774	0	4.71698	0	0	6.60377	5.66038	0	0	7.54717	0	0	12.2642	0	0	0	0	0	0	0	0	0	0	0	0	0	0	0	0	0	0	0	0	0	0.943396	0	0	0	0	0	0	0	0	0	0
s5.w2d2	127	49.6063	25.9843	0.787402	0	0	0	0	0	13.3858	4.72441	0	0	0	0	0	1.5748	0	0	0	0	0	0	0	0	0	0	0	0	0	0	0	0	0	0	0	0	0	2.3622	0	0	0	0	0	0	0	0	0	0
s5.w2d3	287	77.7003	16.3763	0.348432	0.348432	0	0	0	0	1.74216	3.48432	0	0	0	0	0	0	0	0	0	0	0	0	0	0	0	0	0	0	0	0	0	0	0	0	0	0	0	0	0	0	0	0	0	0	0	0	0	0
s5.w2d4	350	93.4286	2.85714	0.285714	0.285714	0.571429	0	0	0	0.571429	0.285714	0	0	0	0	0	0.285714	0	0	0	0	0	0	0	0	0	0	0	0.571429	0	0	0	0	0	0	0	0	0	0.285714	0	0	0	0	0	0	0	0	0	0
s5.w2d5	283	97.5265	0.353357	0.353357	0	0.706714	0	0	0	0.353357	0	0.706714	0	0	0	0	0	0	0	0	0	0	0	0	0	0	0	0	0	0	0	0	0	0	0	0	0	0	0	0	0	0	0	0	0	0	0	0	0
s5.w2d6	245	97.551	0.816327	0	0	0	0	0	0	0	0	1.22449	0	0	0	0	0	0	0	0	0	0	0	0	0	0	0	0	0	0	0	0	0	0	0	0	0	0	0	0	0	0	0	0	0	0	0	0	0
s5.w2d7	173	95.3757	0	0	0	0	0	0	0	0	0	1.7341	0	0	0	0	0.578035	0	0	0	0	0	0	0	0	0	0	0	0.578035	0	0	0	0	0	0	0	0	0	0	0	0	0	0	0	0	0	0	0	0
s5.w3d1	267	98.8764	0.374532	0	0	0	0	0	0	0	0	0	0	0	0	0	0	0	0	0	0	0	0	0	0	0	0	0	0.374532	0	0	0	0	0	0	0	0	0	0	0	0	0	0	0	0	0	0	0	0
s5.w3d2	261	81.2261	6.89655	1.14943	0	2.29885	0	0	0	4.21456	0.766284	0	0	0	0	0	0	0	0	0	0	0	0	0	0	0	0	0	0	0	0	0	0	0	0	0	0	0	0	0	0	0	0	0	0	0	0	0	0
s5.w3d3	315	69.5238	12.381	0	0	0.952381	0	0	0	7.93651	2.53968	0	0	0	0	0	0	0	0	0	0	0	0	0	0	0	0	0	0	0	0	0	0	0	0	0	0	0	0	0	0	0	0	0	0	0	0	0	0
s5.w3d4	312	86.5385	8.01282	0.320513	0	0	0	0	0	3.52564	0.320513	0.320513	0	0	0	0	0	0	0	0	0	0	0	0	0	0	0	0	0	0	0	0	0	0	0	0	0	0	0	0	0	0	0	0	0	0	0	0	0
s5.w3d5	269	85.8736	0.743494	0.743494	0	2.23048	0	0	0	0.743494	0	6.3197	0	0	0	0	0	0	0	0	0	0	0	0	0	0	0	0	0.371747	0	0	0	0	0	0	0	0	0	0	0	0	0	0	0	0	0	0	0	0
s5.w3d6	328	86.8902	3.04878	0	0	0.304878	0	0	0	0.609756	0	5.18293	0	0	0	0	0.304878	0	0	0	0	0	0	0	0	0	0	0	0	0	0	0	0	0	0	0	0	0	0	0	0	0	0	0	0	0	0	0.304878	0
s5.w3d7	293	87.7133	1.02389	0.341297	0	0.682594	0	0	0	0	0	7.84983	0	0	0	0	0.682594	0	0	0	0	0.682594	0	0	0	0	0	0	0	0	0	0	0	0	0	0	0	0	0	0	0	0	0	0	0	0	0	0	0
s5.w4d1	4286	83.6444	2.63649	0	0.0933271	2.37984	0	0.0933271	0	0.0933271	0.0233318	9.21605	0	0.0699953	0	0	0	0	0	0.0233318	0.0466636	0.0233318	0	0	0	0.139991	0	0.139991	0.0233318	0	0.116659	0	0	0	0.0233318	0	0	0.0233318	0.0233318	0	0	0.0233318	0.0699953	0.209986	0	0	0	0	0
s5.w4d2	5764	85.3053	2.44622	0	0.121443	2.09924	0	0.121443	0	0.0173491	0.0173491	8.65718	0	0.0346981	0	0	0	0	0	0	0.0520472	0.0173491	0	0	0	0.19084	0	0.0520472	0.0346981	0	0.0693963	0	0.0173491	0.0346981	0	0	0	0	0	0	0.0520472	0.0173491	0	0.0346981	0	0	0	0	0
s5.w4d3	5827	86.6484	1.6475	0	0.068646	1.85344	0	0	0	0.154453	0	8.34048	0	0	0	0	0	0	0	0.0171615	0.0171615	0	0	0	0	0.102969	0	0.0171615	0.171615	0.0171615	0.0171615	0	0.0171615	0	0.0171615	0	0	0	0	0	0.0514845	0	0	0	0	0	0	0	0
s5.w4d4	5848	86.0123	1.53899	0	0.324897	3.11218	0	0.102599	0	0.0512996	0.0341997	6.30985	0	0.273598	0	0.0170999	0	0	0	0.0341997	0.0854993	0.136799	0	0	0	0.461696	0	0	0.0512996	0	0.0341997	0	0.0170999	0	0.0854993	0.0170999	0	0.0341997	0.0170999	0	0.0170999	0.0854993	0	0.0512996	0.0170999	0	0	0	0.0512996
s5.w4d5	6060	87.9703	0.907591	0	0.049505	6.33663	0	0	0	0.0330033	0.0165017	3.82838	0	0	0	0	0	0.0165017	0	0.0165017	0	0.0165017	0	0	0	0	0	0.0165017	0	0	0	0	0.0165017	0	0	0	0	0	0.0165017	0	0	0	0.0165017	0.0165017	0	0	0	0	0
s5.w4d6	4114	84.4434	2.84395	0	0.559067	4.71561	0.0729217	0	0	0.0243072	0	5.56636	0	0.0486145	0	0	0	0.0243072	0	0	0.0729217	0	0	0	0	0.291687	0	0.0729217	0.194458	0	0	0.0243072	0.0486145	0	0.0729217	0	0	0	0	0	0.0243072	0	0	0	0	0	0.0243072	0	0
s5.w4d7	942	82.8025	2.54777	0	0	7.53715	0	0	0	0.106157	0.106157	6.36943	0	0	0	0	0	0	0	0	0	0	0	0	0	0	0	0	0	0	0	0	0	0	0	0	0	0	0	0	0	0	0	0	0	0	0	0	0
s5.w5d1	4716	77.1841	10.2841	0	0.0424088	8.88465	0	0.0424088	0	1.10263	0.0636132	1.73876	0	0	0	0	0	0	0	0	0.0212044	0	0	0	0.0212044	0	0	0	0	0	0	0	0	0	0	0	0	0	0	0	0	0	0	0	0	0	0	0	0
s5.w5d2	5055	59.4659	28.8427	0	0.257171	7.85361	0.0395648	0	0	1.91889	0.158259	0.771513	0	0	0	0	0	0	0	0	0	0	0	0	0.0197824	0.118694	0	0	0	0	0.0197824	0	0	0	0	0.0197824	0	0	0	0	0	0	0	0	0	0	0	0	0
s5.w5d3	4566	50.5256	38.6115	0	0.262812	6.417	0.021901	0.021901	0	2.2339	0.372317	0.416119	0	0.043802	0	0	0	0	0	0	0.021901	0	0	0	0.043802	0.131406	0	0.021901	0	0	0.021901	0	0	0.087604	0.021901	0.021901	0	0	0	0	0	0	0	0	0.043802	0	0	0	0
s5.w5d4	5922	11.1449	78.3012	0	1.06383	1.31712	0.0168862	0	0	4.93077	0.793651	0.168862	0	0.0506586	0	0	0.0168862	0	0	0	0	0.0675447	0	0	0	1.41844	0	0.0675447	0	0	0	0	0.0168862	0	0.118203	0	0	0	0.0506586	0	0.0168862	0	0	0.0337724	0.0337724	0	0	0	0
s5.w5d5	5342	6.42082	44.1221	0	5.46612	0.655185	0	0.131037	0	4.54886	0.224635	0.0748783	0	1.66604	0	0	0	0	0	0.0187196	0	0.0935979	0	0	0	31.6923	0	0.486709	0	0.149757	0.43055	0	0.0187196	0	1.68476	0	0	0.112317	0.374392	0	0	0.0561587	0.0187196	0.224635	0.205915	0	0.0187196	0	0.0187196
s5.w5d7	5364	13.2737	20.1342	0	40.2498	0.652498	0	0.540641	0	3.67263	0.186428	0.0745712	0.0186428	1.71514	0	0	0	0	0	0	0.0186428	0.0372856	0	0	0	15.5667	0	0.708427	0	0.33557	0.894855	0	0.0559284	0	0.577927	0.0372856	0	0	0.372856	0	0	0.1305	0.0372856	0.205071	0.0745712	0	0	0	0
s5.w6d1	6467	96.9847	1.08242	0	0.881398	0.201021	0	0.0154631	0	0.123705	0.0154631	0.108242	0	0	0	0	0	0	0	0	0	0	0.0154631	0	0	0.293799	0	0	0	0	0	0	0	0.0154631	0	0	0	0	0	0	0.0154631	0	0	0	0	0	0	0	0
s5.w6d2	5655	98.3201	0.831123	0.0176835	0.176835	0.0176835	0.0530504	0.0176835	0	0.0707339	0	0.159151	0	0	0	0	0	0	0	0	0	0.0176835	0	0	0	0	0	0.0353669	0	0	0	0	0	0	0	0	0	0	0.0176835	0	0	0	0	0.0176835	0	0	0	0	0
s5.w6d3	4531	98.102	0.794527	0	0.0220702	0.419333	0	0.0220702	0	0	0.0441404	0.154491	0	0	0	0	0	0	0	0	0.0220702	0.0220702	0	0	0	0.242772	0	0.0220702	0.0220702	0	0.0220702	0	0.0220702	0	0	0	0	0	0	0	0	0	0	0	0	0	0	0	0
s5.w6d4	2300	95.8261	1.30435	0	0.173913	1.3913	0.0434783	0	0	0	0	0.521739	0	0.0869565	0	0	0	0	0	0	0	0	0	0	0	0.130435	0	0.0434783	0	0	0.0434783	0	0	0	0	0	0	0	0	0	0	0	0	0	0	0	0	0	0
s5.w6d5	6195	91.6546	3.30912	0	0.468119	1.93705	0.0807103	0	0	0.290557	0.0161421	0.484262	0	0.0645682	0	0	0	0	0	0	0	0.0161421	0	0	0.0161421	0.726392	0	0.161421	0.0484262	0	0.145278	0	0	0	0.0322841	0.0161421	0	0.0322841	0	0	0.0645682	0	0	0.0161421	0.0161421	0	0	0	0
s5.w6d6	5416	91.2666	1.40325	0	0.369276	4.80059	0.0184638	0.0184638	0	0.0369276	0.0369276	0.350812	0.0184638	0	0	0	0	0	0	0	0.0923191	0.0923191	0	0	0.0184638	0.24003	0	0.0738552	0	0.0184638	0.0738552	0.0184638	0	0	0.0369276	0.0184638	0	0.0369276	0.0553914	0	0	0	0.0923191	0.0184638	0	0	0.203102	0	0.0184638
s5.w6d7	4939	48.0664	28.4875	0	0.364446	0.303705	0	0	0	1.47803	0.161976	0.040494	0	0.060741	0	0.121482	0.060741	1.39704	0	0	0.182223	0.60741	0	0	1.07309	0.121482	0	0.040494	0.141729	0	5.10225	0	0.283458	0.060741	0.668151	0.121482	0	0.040494	0.303705	0	0.060741	0.020247	6.51954	0.20247	0.283458	0	0.242964	0	0
s5.w7d1	5193	3.48546	56.8458	0	2.34932	0.0577701	0	0.327364	0	0.693241	0.28885	0	0.0385134	0.250337	0	0.17331	0.0577701	0	0	0.0577701	0.596957	1.84864	0	0	0	24.2249	0	1.05912	0	0	1.2902	0	1.98344	0	1.40574	1.2902	0	0	0	0	0.0385134	0.17331	0.269594	0.0962835	0.269594	0	0.192567	0.0192567	0
s5.w7d2	4454	4.49035	53.1657	0	5.38841	0.13471	0.0224517	0.314324	0	0.291872	0.51639	0.0224517	0	0.426583	0	0.13471	0.0449035	0	0	0.0449035	0.13471	1.88595	0	0	0	24.6071	0	1.75123	0	0.13471	1.84104	0.0449035	1.16749	0	0.898069	0.942973	0.0224517	0	0.179614	0	0	0.224517	0.291872	0.179614	0.179614	0	0.0449035	0	0
s5.w7d3	2940	60.5782	18.8776	0	6.36054	0.986395	0.0340136	0.0680272	0	0.0340136	0.170068	0.170068	0	0.0680272	0	0.0340136	0.0340136	0.0340136	0	0	0.136054	0.170068	0	0	0.0340136	8.06122	0	2.07483	0	0.170068	0.544218	0	0.102041	0	0.0340136	0.0680272	0	0.0340136	0.136054	0	0.136054	0.136054	0.238095	0.0340136	0.0340136	0	0	0	0
s5.w7d4	4808	56.614	18.7812	0	11.6473	0.894343	0.062396	0.124792	0	0.124792	0.207987	0.0831947	0	0.0415973	0	0.062396	0.0207987	0	0	0.0207987	0.436772	0.062396	0	0	0	6.07321	0	2.64143	0	0.103993	0.395175	0.0831947	0.353577	0	0.103993	0.270383	0	0	0.124792	0	0.0207987	0.0831947	0	0.0415973	0.0207987	0	0	0	0
s5.w7d5	4624	25.692	19.6151	0	17.8633	0.0432526	0	0.151384	0	0.951557	0.475779	0.0216263	0.367647	0.0648789	0	0.346021	0.129758	0.4109	0	0	3.97924	0.951557	0	0	0.108131	0.0648789	0	6.44464	0.302768	0.129758	6.94204	0.194637	0.497405	0.108131	1.55709	0.17301	0.0216263	0.151384	0.692042	0	0.108131	0.627163	0.951557	0.216263	0.259516	0	0.648789	0.0216263	6.03374
s5.w7d6	5257	37.5499	39.9848	0	15.427	0.0190223	0	0.0380445	0	0.076089	0.665779	0.0190223	0.0380445	0.0190223	0	0	0.0190223	0	0	0	0.304356	0.133156	0	0	0	0.247289	0	2.75823	0	0.0951113	1.23645	0	0.0570668	0	0.342401	0.0951113	0	0.0190223	0.0951113	0	0.0380445	0.0951113	0.247289	0	0.0190223	0	0.0380445	0	0.0380445
s5.w7d7	6184	77.8946	14.8448	0	3.73545	0.355757	0	0.0323415	0	0.129366	0.161708	0.307245	0.113195	0.0646831	0	0.0161708	0.0161708	0	0	0	0.0161708	0.0970246	0.0161708	0	0.0323415	0.355757	0	0.85705	0	0.0485123	0.161708	0.0161708	0.0161708	0	0.0485123	0.0323415	0	0	0.0485123	0	0.0323415	0.0323415	0.0161708	0	0.0323415	0	0.0161708	0	0
s5.w8d1	3532	70.7814	18.12	0	0.0566251	0.339751	0	0	0	0	0.509626	0	0.0566251	0.0566251	0	0.0849377	0.0283126	0	0	0	0.311438	3.53907	0	0	2.12344	0	0	0	1.98188	0	0	0.0283126	0.283126	0	0.169875	0	0.0283126	0.0283126	0.0283126	0	0.396376	0	0	0	0	0	0	0.0283126	0.169875
s5.w8d2	5801	58.352	39.769	0	0.0172384	0.189622	0.0172384	0.0689536	0	0.0172384	0.810205	0	0.0172384	0	0	0	0	0.0344768	0	0	0.0344768	0.0172384	0	0	0	0.0172384	0	0	0.224099	0	0	0	0.086192	0.0172384	0	0	0	0	0	0	0.0172384	0	0	0	0	0	0	0	0
s5.w8d3	5868	66.5474	31.5099	0	0.0852079	0.715746	0.0170416	0.0170416	0	0.0340832	0.42604	0.0340832	0.0340832	0.0340832	0	0.0170416	0.0170416	0	0	0	0.0340832	0.0511247	0	0	0.0170416	0.0852079	0	0	0	0	0	0	0.0340832	0	0	0	0	0.0170416	0	0	0	0	0	0	0	0	0	0	0
s5.w8d4	6186	47.462	49.9192	0	0.161655	0.193986	0.0323311	0.113159	0	0.0484966	0.743615	0.0646621	0.0646621	0.0323311	0	0.0323311	0	0	0	0	0	0.0484966	0	0	0.193986	0.210152	0	0.0323311	0.0484966	0	0	0	0.0323311	0	0.0161655	0	0	0.0484966	0	0	0.0484966	0	0	0	0.0484966	0	0	0	0
s5.w8d5	5939	63.5292	34.4671	0	0.151541	0.454622	0.0168379	0.0168379	0	0.370433	0.404108	0.0673514	0	0.0168379	0	0.0168379	0.0168379	0	0	0	0.0168379	0.0841893	0	0	0	0.0168379	0	0	0	0.0505136	0	0	0.0168379	0	0.0168379	0	0.0168379	0.0505136	0.0168379	0	0.0505136	0	0	0	0	0	0	0	0
s5.w8d6	6365	84.5405	13.5585	0	0.141398	0.722702	0.0628437	0.0157109	0	0.141398	0.17282	0.141398	0	0.0942655	0	0.0157109	0.0157109	0	0	0	0.0157109	0.0157109	0	0	0	0	0	0	0	0	0	0	0.0314218	0	0	0	0	0.0471328	0.0471328	0	0	0	0.0157109	0	0	0	0.0157109	0	0
s5.w9d1	3788	67.2122	2.85111	0.0263992	0.0791975	9.63569	0.211193	0.0263992	0	0.0263992	0.0527983	0.580781	12.302	0.158395	0	0.0263992	0	0.290391	0	0	0.263992	0	0.0263992	0	3.35269	0	0	0	0.131996	0	0	0	0	0.0263992	0	0	0	0.263992	0.0791975	0	0.0791975	0	0	0	0	0	0	0	0.0263992
s5.w9d2	4261	61.6522	1.64281	0	0.164281	19.0096	0	0.0234687	0	0	0	0.469373	10.467	0.0469373	0	0	0	0.305093	0	0.0234687	0.328561	0.164281	0.117343	0	2.65196	0	0	0	0.492842	0	0	0	0	0.0234687	0	0	0	0.140812	0.0234687	0	0.0469373	0	0	0	0.0234687	0	0	0	0.0234687
s5.w9d3	6083	84.5471	1.11787	0	0.0328785	11.2609	0.0821963	0.0328785	0	0.0328785	0	0.328785	0.789084	0.0493178	0	0	0	0.0164393	0	0	0	0.0986355	0	0	0.328785	0.0328785	0	0.0164393	0.065757	0	0	0	0	0	0	0.0328785	0	0.0821963	0	0	0	0	0.0328785	0	0	0	0	0	0
s5.w9d4	5721	82.2059	1.62559	0	0.0349589	13.232	0.0873973	0.0174795	0	0.139836	0.0349589	0.576822	0.66422	0.0349589	0	0	0	0.0174795	0	0	0	0.0524384	0	0	0.227233	0.0349589	0	0	0	0	0	0	0.0349589	0	0.0174795	0.0174795	0	0.174795	0.0174795	0	0.0349589	0	0.0174795	0	0.0349589	0	0	0.0174795	0
s5.w9d5	4839	68.1339	4.81504	0	0.268651	0.185989	0.0619963	0.123993	0	0.0206654	0.103327	0	7.27423	0.103327	0	0.0413309	0.0413309	0.0826617	0.0826617	0.0206654	0	0.0619963	0	0	14.6311	0.103327	0	0	0.206654	0	0.0413309	0	0.0619963	0	0.185989	0	0	0.0206654	0	0	0.0413309	0.0206654	0	0	1.85989	0	0	0	0.268651
s5.w9d6	5533	90.4934	4.03036	0	0.433761	0.180734	0.289174	0.144587	0	0.0722935	0.0180734	0	0	0.198807	0	0	0.0722935	0	0.0542201	0	0.0542201	2.43991	0.0180734	0	0	0	0	0.0180734	0.0180734	0	0	0.0361468	0.0180734	0	0	0.0180734	0	0.795229	0.0361468	0	0	0	0	0.0361468	0	0	0.0361468	0.0180734	0
s5.w9d7	4878	92.4969	2.72653	0	0.0615006	0.369004	0.0615006	0	0	0.0205002	0	0.0205002	0	0.0820008	0	0	0.0410004	0.0410004	0	0	0	1.12751	0	0	0	0	0	0	0.143501	0	0.123001	0	0.0615006	0	0	0.0410004	0	0.943009	0.0615006	0	0	0	0.287003	0	0	0	0.184502	0.0205002	0
s5.w10d1	5424	93.031	4.00074	0	0.147493	0.350295	0.221239	0	0	0	0.0921829	0.0368732	0	0.0184366	0	0.0368732	0.0368732	0.0184366	0	0	0	0.221239	0	0	0	0	0	0	0	0	0.0737463	0	0.0184366	0	0	0.0184366	0	0.294985	0.0737463	0	0	0.0184366	0.165929	0	0.0184366	0	0.0553097	0	0
s5.w10d2	6056	56.3243	37.9789	0.0165125	1.20542	0.0660502	0.1321	0.0165125	0	0.264201	0.643989	0	0.0990753	0.115588	0	0	0	0.1321	0	0	0	0.0825627	0	0	0	0.0165125	0	0.0165125	0.0165125	0	0.198151	0.0330251	0.379789	0	0.165125	0.247688	0	0.115588	0.214663	0	0.0495376	0.0825627	0.511889	0.0165125	0.0660502	0	0.0165125	0.0330251	0
s5.w10d3	5036	43.05	52.4027	0	1.35028	0.0397141	0.019857	0	0	0.476569	0.73471	0	0	0.138999	0	0.019857	0.0397141	0.0397141	0	0	0	0.0595711	0	0	0	0.019857	0	0	0	0.019857	0.158856	0	0.158856	0	0.0397141	0.178713	0	0.158856	0.178713	0	0	0.0595711	0.119142	0.0595711	0	0	0.019857	0	0
s5.w10d4	5315	20.8278	58.5325	0	6.2841	0.0188147	1.46754	0.658514	0	0.827846	0.658514	0	0	3.10442	0	0.752587	0.60207	0.0188147	0	0	0	0.206961	0	0	0	0	0	0.0376294	0	0.112888	0.733772	0.0188147	1.26058	0	0.357479	1.09125	0.169332	0.696143	0.131703	0	0.0752587	0.319849	0.0188147	0.206961	0.0752587	0	0	0.0188147	0
s5.w10d5	5010	13.5729	56.5868	0	10.9381	0	0.958084	2.41517	0	0.958084	0.638723	0.0199601	0	3.8523	0	0.878244	0.938124	0	0	0.0199601	0	0	0.0199601	0	0	0.0399202	0	0.0199601	0	0.239521	1.51697	0.0598802	0.818363	0	0.698603	0.738523	0.538922	1.65669	0.0399202	0	0.0399202	0.239521	0	0.399202	0.159681	0	0.0399202	0.0399202	0
s5.w10d6	4879	5.49293	60.9141	0	11.4368	0.061488	7.03013	2.78746	0	1.61918	0.594384	0	0	2.562	0	0.348432	1.06579	0	0	0.143472	0	0	0.040992	0	0	0.061488	0	0.676368	0	0.840336	0.799344	0	0.245952	0	0.20496	0.143472	0.122976	0.225456	0.368928	0	0	0.553392	0	0.942816	0.020496	0	0	0	0
s5.w10d7	5001	3.65927	49.2901	0	17.4965	0.019996	9.95801	4.53909	0	1.57968	0.59988	0	0	2.27954	0	0.59988	1.85963	0	0	0.159968	0	0	0	0	0	0.079984	0	0.479904	0	0.639872	1.69966	0.019996	0.09998	0	0.519896	0.19996	0.139972	0.319936	0.279944	0	0	1.09978	0	1.23975	0.019996	0	0	0.039992	0
s7.w1d1	7412	73.5024	0	0	0	23.5294	0	0	0	0.121425	0	0.0404749	0	0	0	0	0.0134916	0	0	0	0.175391	0.377766	0	0	0	0	0	0	0.323799	0.0134916	0	0.0809498	0	0.0269833	0	0	0.0269833	0.0944414	0.1619	0	0	0	0	0	0	0	0	0	0
s7.w1d2	8076	66.0228	0	0	0	32.2437	0	0	0	0.0123824	0	0	0	0	0	0	0.0123824	0	0	0	0	0.0495295	0	0	0	0	0	0	0.0742942	0	0	0	0	0.0123824	0	0	0	0	0	0	0	0	0	0	0	0	0	0	0
s7.w1d3	8370	64.4444	0.0238949	0	0	33.6798	0	0	0	0	0	0	0.0119474	0	0.0238949	0	0	0.0119474	0	0	0	0.0597372	0	0	0.167264	0	0	0	0	0	0	0	0	0	0	0	0.0119474	0.0238949	0	0	0	0	0	0	0.0477897	0	0	0	0
s7.w1d4	3630	23.168	0	0	0	9.00826	0	0	0	0.0826446	0	0	0	0	0	0	0	0	0	0	0.275482	0.165289	0.0275482	0	42.259	0	0.0550964	0	2.64463	0	0	0.0275482	0.0275482	0.413223	0	0	0	0	0.0275482	0	0.0550964	0	0	0	7.21763	0	0	0	0
s7.w1d5	1858	30.3014	0.0538213	0	0	11.7869	0	0	0	0.215285	0	0.161464	0	0	0	0.161464	0.0538213	0.0538213	0	0	0.968784	2.04521	0	0	19.3757	0	0	0	9.0958	0.107643	0	0.269107	0.484392	0.538213	0	0	0	0.215285	0.107643	0	0.107643	0	0	0	2.63724	0	0	0.0538213	0
s7.w1d6	5829	79.6535	0	0	0.0343112	2.04152	0	0	0	2.26454	0	0	0	0	0	0	0	0.0171556	0.0343112	0	0	0.085778	0	0	10.8767	0	0	0	0.205867	0	0	0	0	0	0	0	0	0	0.394579	0	0	0	0	0	2.21307	0	0	0	0
s7.w1d7	4439	84.0279	0	0	0.0225276	5.78959	0	0	0	1.5544	0	0	0	0	0	0	0.0225276	0	0	0	0.0675828	0.112638	0	0	5.09124	0	0	0	0.157693	0	0	0.0225276	0	0	0	0	0	0.0675828	0.112638	0	0	0	0	0	0.991214	0	0	0	0
s7.w2d1	9023	90.5685	0	0	0	8.52266	0	0	0	0.0110828	0	0	0	0	0.0110828	0	0.0110828	0	0	0	0	0.0664967	0	0	0.0443312	0	0	0	0.0110828	0	0	0	0	0	0	0	0	0.0332484	0	0	0	0	0	0	0.0221656	0	0	0	0
s7.w2d2	7952	80.0553	0	0	0	18.9261	0	0	0	0.0377264	0	0	0	0	0	0.0125755	0	0	0	0	0	0.0880282	0	0	0.0125755	0	0	0	0	0	0	0	0	0	0	0	0	0.0125755	0.0125755	0	0	0	0	0	0	0	0	0	0
s7.w2d3	8884	67.7285	0	0	0	30.0315	0	0	0	0	0	0	0	0	0.0112562	0.0112562	0.0112562	0	0	0	0.0112562	0.135074	0	0.0112562	0.0112562	0	0	0	0.112562	0	0	0.0112562	0	0	0	0	0	0.056281	0	0	0	0	0	0	0.0112562	0	0	0	0
s7.w2d4	8092	68.9323	0	0	0	27.1256	0	0.0247158	0	0.0247158	0	0.0123579	0.0123579	0	0.0123579	0.0617894	0.0370737	0	0	0.0123579	0.0494315	0.358379	0	0	0.778547	0	0	0	0.0370737	0.111221	0	0.0741473	0.0123579	0	0	0	0	0.321305	0.148295	0	0	0	0	0	0.148295	0	0	0.0123579	0
s7.w2d5	8037	63.8173	0.0124425	0	0	33.7439	0	0	0	0.0248849	0	0	0	0	0	0	0	0	0	0	0	0.111982	0	0	0.348389	0	0	0	0.0248849	0.0248849	0	0.0124425	0	0	0	0	0	0.0248849	0.0248849	0	0.0124425	0	0	0	0.124425	0	0	0	0
s7.w2d7	5008	25.4193	0	0	0	3.03514	0	0	0	0.219649	0	0	0	0	0	0	0	0.0998403	0.0199681	0	0.139776	0	0	0	36.3219	0	0.0798722	0	8.08706	0	0	0.0199681	0	0.0399361	0	0	0	0	0.0199681	0	0	0	0	0	18.9497	0	0	0	0
s7.w3d1	9248	93.9771	0.0108131	0	0	4.39014	0	0	0	0.216263	0	0	0	0	0	0.0108131	0.0108131	0	0	0.0216263	0	0.0108131	0	0	0.648789	0	0	0	0.0108131	0.0108131	0	0	0.0108131	0	0	0	0	0	0	0	0	0	0	0.0108131	0.20545	0	0	0	0
s7.w3d2	9154	95.1387	0.0218484	0	0	3.03692	0	0	0	0.142014	0	0	0	0	0	0	0.0109242	0.0546209	0.0109242	0	0.0546209	0.0655451	0.0546209	0	0.349574	0	0	0	0.0764693	0	0	0.0109242	0.0109242	0.0327726	0	0	0	0	0.0218484	0	0	0	0	0	0.33865	0	0	0	0
s7.w3d3	6646	74.511	0	0	0.0150466	23.4276	0	0	0	0.0300933	0	0	0	0	0	0.0300933	0.0300933	0.0300933	0	0	0.0300933	0.361119	0	0	0	0	0	0	0.0300933	0.0451399	0	0.0752332	0	0	0	0	0	0.105327	0.0300933	0	0.0150466	0	0	0	0	0	0	0	0
s7.w3d4	6727	85.5508	0	0	0	13.3641	0	0	0	0.0297309	0	0	0	0	0	0.0148655	0.0297309	0	0	0	0	0.0594619	0	0	0.0594619	0	0	0	0.0891928	0	0	0	0	0	0	0	0	0.0148655	0.0148655	0	0	0	0	0	0.0148655	0	0	0	0
s7.w3d5	5116	28.0297	0.039093	0	0	5.57076	0	0	0.0195465	0.0781861	0	0	0.0195465	0	0.0195465	0	0.0195465	0	0	0	0.0195465	0.0781861	0	0	48.0844	0	0	0	0.273651	0	0	0.039093	0	0.0195465	0	0	0	0.0195465	0	0	0	0	0	0	12.7443	0	0	0	0
s7.w3d6	4626	29.3126	0.0432339	0	0	4.12884	0	0	0	0.0864678	0	0	0	0	0	0	0	0.0216169	0.0432339	0	0.0864678	0.0216169	0.0216169	0	42.9529	0	0.0432339	0	0.583658	0	0	0.0432339	0	0.0864678	0	0	0.0216169	0	0.0432339	0	0	0	0	0	17.7907	0	0	0	0
s7.w3d7	8058	80.3797	0	0	0	3.5865	0	0	0	0.248201	0	0	0	0	0.01241	0	0	0	0	0	0	0.01241	0.01241	0	12.4473	0	0	0	0.0868702	0.01241	0	0	0	0	0	0	0	0	0	0	0	0	0	0	1.82427	0	0	0	0
s7.w4d1	8555	94.7867	0	0	0	3.61192	0	0	0	0.315605	0	0	0	0	0	0	0	0.0116891	0.0350672	0	0	0.0350672	0	0	0.420807	0	0	0	0.0584454	0.0116891	0	0.0116891	0	0	0	0	0	0.0116891	0.0116891	0	0	0	0	0	0.0701344	0	0	0	0
s7.w4d2	895	94.4134	0	0	0	4.46927	0	0	0	0	0	0	0	0	0	0	0	0	0	0	0	0.335196	0	0	0.111732	0	0	0	0	0	0	0	0	0	0	0	0.111732	0	0	0	0	0	0	0	0	0	0	0	0
s7.w4d3	9688	90.8856	0.0309661	0	0	8.08216	0	0.010322	0	0.010322	0	0	0	0	0	0	0.0206441	0	0.010322	0.0206441	0.0309661	0.165153	0	0	0.0206441	0	0	0	0	0	0	0.0206441	0	0.0412882	0	0	0	0.0206441	0.0206441	0	0	0	0	0	0	0	0	0	0
s7.w4d4	6724	64.8721	0	0	0	33.2986	0	0	0	0.0594884	0	0	0	0	0	0	0.0148721	0	0	0	0.0743605	0.178465	0	0	0.0297442	0	0	0	0.104105	0.0148721	0	0.0446163	0	0.0148721	0	0	0	0.0594884	0.0594884	0	0.0148721	0	0	0	0	0	0	0	0
s7.w4d5	4582	68.7473	0	0	0	17.0668	0	0	0	0.305543	0	0	0	0	0	0.0218245	0	0.109123	0.24007	0	0.130947	0.109123	0	0	1.02575	0	0	0	6.50371	0	0	0.109123	0	0.0218245	0	0	0.0218245	0.0436491	0.0218245	0	0.0218245	0	0	0	1.1567	0	0	0	0
s7.w4d6	4879	58.8235	0	0	0	1.41422	0	0	0	0.122976	0	0	0.020496	0	0	0.040992	0.040992	0.184464	0.430416	0	0.286944	0.266448	0	0	26.3784	0	0.020496	0	2.37754	0	0	0.040992	0.040992	0.020496	0	0	0	0	0.040992	0	0	0	0	0.020496	2.11109	0	0	0.020496	0
s7.w4d7	8302	68.5136	0	0	0	17.6584	0	0	0	0.301132	0	0	0	0	0	0	0.0120453	0.168634	0.337268	0	0.517947	0.0722717	0	0	1.0118	0	0	0	6.37196	0	0.0120453	0.0481812	0.0240906	0.0120453	0	0	0	0.0240906	0.0361359	0	0.0120453	0	0	0	0.879306	0.0120453	0	0	0
s7.w5d1	8801	71.4692	0.0113623	0	0	26.8606	0	0	0	0	0.0113623	0	0	0	0.0113623	0	0	0	0	0	0	0.0227247	0	0	0.0568117	0	0	0	0.136348	0	0	0.0454494	0	0	0	0	0	0	0	0	0.0113623	0	0	0	0	0	0	0	0
s7.w5d2	8832	82.6993	0	0	0	16.1232	0	0	0	0.0339674	0	0	0	0	0	0.0113225	0	0	0	0	0.0339674	0.0226449	0	0	0.0113225	0	0	0	0.101902	0.0113225	0	0.0226449	0.0113225	0.0113225	0	0	0	0	0	0	0	0	0	0	0.0113225	0	0	0	0
s7.w5d3	5051	57.9885	0	0	0.0197981	3.92002	0	0	0.0197981	0.197981	0	0	0	0	0.0197981	1.16809	1.48485	0.158384	0.158384	0.0197981	2.11839	12.8489	0.0197981	0	0.0593942	0	0.0197981	0	1.20768	0.455355	0	1.88082	0.217779	0	0	0	0.158384	2.53415	2.11839	0	0.197981	0	0	0.0395961	0	0	0	0	0
s7.w5d4	5239	39.2441	0	0	0	7.99771	0	0	0.0190876	0.0381752	0	0	0	0	0.0381752	1.52701	1.64153	0.553541	0.133613	0.0381752	2.67227	20.2138	0.0190876	0	0.114526	0	0	0	1.37431	0.515366	0	1.6988	0.381752	0.0381752	0	0	0.0954381	4.35198	2.19508	0	0.0381752	0	0	0	0	0	0	0.0381752	0
s7.w5d5	3737	14.5839	0	0	0.0267594	1.01686	0	0	0	0.0535189	0	0	0	0	0	3.45197	3.10409	0.561948	0.347873	0.0267594	2.114	34.5999	0.0267594	0	0.347873	0	0.0267594	0.0267594	3.74632	0.374632	0	1.9802	0.48167	0	0	0	0.133797	5.99411	3.34493	0	0.107038	0	0	0	0	0	0	0	0
s7.w5d6	4096	23.1445	0	0	0.0488281	6.54297	0	0	0	0.341797	0	0	0	0	0	4.66309	3.61328	0.341797	0.195312	0	1.5625	27.3193	0.0244141	0	0.244141	0	0.0732422	0	2.02637	0.708008	0	1.66016	1.2207	0.0488281	0	0	0.146484	5.17578	1.78223	0	0.219727	0	0	0	0.0488281	0	0	0.0488281	0
s7.w5d7	4171	38.7437	0.0479501	0	0.0479501	12.8027	0	0	0.0239751	0.551427	0	0	0.0239751	0	0	2.27763	1.5344	0.287701	0.0719252	0	2.68521	19.6356	0	0	0.0239751	0	0.0479501	0	0.503476	0.311676	0	1.3426	0.263726	0	0	0	0.0719252	3.97986	1.22273	0	0.215776	0	0.0239751	0	0	0	0	0.0959003	0
s7.w6d1	7535	85.4944	0	0	0	0.66357	0	0	0.0132714	0.75647	0	0	0	0	0	0	0	0.331785	0.57067	0	0.238885	0.145985	0	0	6.51626	0	0	0	1.64565	0	0	0.0265428	0.0132714	0	0	0	0	0.0398142	0.0265428	0	0	0	0	0	0.703384	0	0	0	0
s7.w6d2	7201	88.9876	0.0277739	0	0	0.444383	0	0	0	0.749896	0	0	0	0	0.013887	0	0	0.013887	0.333287	0	0.0555478	0.013887	0	0	6.8185	0	0	0	0.416609	0.0277739	0	0.013887	0	0	0	0	0.013887	0	0	0	0	0	0	0	0.888765	0	0	0	0
s7.w6d3	6122	70.3365	0.0163345	0	0	2.28683	0	0	0	1.96014	0	0	0	0	0.0163345	0.163345	0.0490036	0.294022	1.06174	0	0.849396	1.3721	0	0.0163345	5.73342	0	0	0	4.32865	0.0326691	0	0.261352	0.17968	0.0163345	0.0163345	0	0.0163345	0.245018	0.228683	0	0.0326691	0	0	0	0.833061	0	0	0	0
s7.w6d4	6371	93.2193	0	0.0156961	0	0.188353	0	0	0	0.439491	0	0	0	0	0	0	0	0	0.141265	0.0313922	0.0470884	0.0470884	0	0	4.19086	0	0	0	0.156961	0	0.0156961	0	0	0.188353	0	0	0	0.0313922	0.0313922	0	0.0156961	0	0	0	0.361011	0	0	0.0156961	0
s7.w6d5	9508	92.2066	0.0315524	0	0	0.452251	0	0.0105175	0	0.473286	0	0	0	0	0	0	0.0105175	0.0105175	0.210349	0	0.0105175	0.0736222	0	0	5.63736	0	0	0	0.0420698	0	0	0	0	0	0	0	0	0.0210349	0	0	0	0	0	0.0105175	0.567943	0	0	0	0
s7.w6d6	6718	93.6142	0	0	0	0.208395	0	0	0	0.431676	0	0	0	0	0	0	0	0	0.238166	0	0.0148854	0.0148854	0	0	4.45073	0	0	0	0.0297708	0.0148854	0	0.0148854	0	0	0	0	0	0.0446561	0.0148854	0	0.0148854	0	0	0	0.654957	0	0	0	0
s7.w6d7	6935	96.0923	0	0	0	0.793079	0	0	0	0.245133	0	0	0	0	0	0.0144196	0.0144196	0.0144196	0.158616	0.0288392	0.0288392	0.115357	0	0.0144196	1.45638	0	0	0	0.216294	0.0144196	0	0.0144196	0	0.0144196	0	0	0	0.0720981	0.0144196	0	0	0	0	0	0.288392	0	0	0	0
s7.w7d1	4213	48.3029	0.0474721	0	0	45.7156	0	0	0	0.11868	0	0	0.0474721	0	0	0.0474721	0	0	0.0474721	0	0.213624	1.25801	0	0.0237361	0.0237361	0	0	0	0.284833	0	0	0	0.0237361	0.261097	0	0	0	0.0474721	0.189888	0	0.0237361	0	0	0	0	0	0	0	0
s7.w7d2	6643	59.2804	0.0752672	0	0.0150534	38.2357	0	0.0150534	0	0.0903206	0	0	0	0.0150534	0	0	0	0	0.0150534	0	0.120428	0.240855	0.0150534	0	0.0602138	0	0	0	0.105374	0	0	0.0150534	0	0.0602138	0	0	0	0.0150534	0.0301069	0	0	0	0	0	0.0150534	0	0	0	0
s7.w7d3	6807	53.3421	0.0293815	0	0.0146908	43.6756	0	0	0	0.0146908	0	0	0	0	0	0.058763	0.0293815	0	0	0	0.0440723	0.279124	0.0146908	0	0.0146908	0	0	0	0.19098	0.0146908	0	0.0293815	0.0146908	0	0	0	0	0	0.0881446	0	0	0	0	0	0.0146908	0	0	0	0
s7.w7d4	5399	48.5275	0.0185219	0	0	46.5827	0.0185219	0	0	0.129654	0	0	0	0	0.0185219	0.0740878	0	0.0185219	0.0185219	0	0.129654	1.05575	0.0185219	0.0185219	0.0370439	0	0	0	0.240785	0	0	0.0740878	0.0555658	0.129654	0	0	0	0.0740878	0.0926097	0	0	0	0	0	0	0	0	0	0
s7.w7d5	8564	65.7053	0	0	0	31.1537	0	0.0233536	0	0.140121	0	0	0	0	0.0233536	0.0817375	0.0116768	0.0116768	0.175152	0	0.0934143	0.29192	0	0	0	0	0	0	0.303596	0	0	0	0.0350304	0.0467071	0	0	0	0.140121	0.0350304	0	0	0	0	0	0	0	0	0	0
s7.w7d6	5470	60.6033	0.0365631	0	0.0182815	28.8483	0	0	0	2.65082	0	0.0731261	0	0	0	0.0365631	0.274223	0.0182815	0.109689	0	0.347349	1.77331	0	0	0.0182815	0	0	0	0.274223	0.0365631	0	0.639854	0.0731261	0.0365631	0	0	0.0182815	1.15174	0.895795	0	0	0	0	0	0	0	0	0.0182815	0
s7.w7d7	6554	69.2707	0	0	0.0457736	9.59719	0	0	0	4.57736	0	0.0305157	0	0	0	0.137321	0.534025	0.0152579	0.183094	0.0152579	0.778151	4.11962	0.0305157	0	0	0	0	0	0.350931	0.183094	0	1.75465	0.106805	0.0152579	0	0	0.0762893	3.57034	1.48001	0	0.106805	0	0	0	0	0	0	0.0305157	0
s7.w8d1	5816	73.9512	0.0343879	0	0	21.5096	0	0	0	0.120358	0	0.0171939	0	0	0.0515818	0.103164	0.0343879	0.0171939	0.0171939	0	0.189133	0.945667	0	0	0	0	0	0	0.137552	0.0343879	0	0.223521	0.0515818	0.0859697	0	0	0.0171939	0.842503	0.240715	0	0.0171939	0	0	0	0	0	0	0.0171939	0
s7.w8d2	5381	63.7056	0.0743356	0	0	33.1351	0	0.0371678	0	0.0557517	0	0.0185839	0	0.0371678	0	0.130087	0.0929195	0	0	0	0.0557517	0.185839	0	0	0	0	0	0	0	0.130087	0	0.130087	0.0185839	0.0557517	0	0.0185839	0.0371678	0.167255	0.111503	0	0.0185839	0.0185839	0	0	0	0	0	0.0371678	0
s7.w8d3	2366	62.1302	0.295858	0	0	31.9527	0	0.0422654	0	0.0845309	0	0.0422654	0	0	0.0422654	0	0.126796	0	0	0	0.211327	0.972105	0	0.0422654	0	0	0	0	0.0845309	0.295858	0	0.591716	0	0.422654	0	0	0.0422654	0.169062	0.169062	0	0.211327	0	0	0	0	0	0	0	0
s7.w8d4	9965	91.2995	0.0401405	0	0.0100351	7.27546	0	0.0100351	0	0.150527	0	0.0301054	0	0	0.0100351	0.0100351	0.0200702	0	0	0.0100351	0.0301054	0.100351	0.0100351	0	0.0501756	0	0	0	0.0100351	0.0100351	0	0.130457	0.0301054	0.0401405	0	0	0.0100351	0.0100351	0.0401405	0	0.0602107	0	0	0.0100351	0.0301054	0.0100351	0.0100351	0	0
s7.w8d5	8550	91.1462	0.0467836	0	0.0350877	7.33333	0	0	0	0.0935673	0	0	0	0	0	0	0.0116959	0	0	0	0.0233918	0.152047	0.0116959	0.0233918	0.0818713	0	0	0	0.0350877	0.0233918	0	0.0701754	0	0.0233918	0	0	0	0.0116959	0.0116959	0.0116959	0	0	0	0	0.0467836	0	0	0.0116959	0
s7.w8d6	5520	76.2319	0.0362319	0	0.362319	6.25	0	0.0905797	0.0362319	3.51449	0	0.0362319	0	0	0	0.0181159	0.235507	0	0	0.0362319	0.199275	2.48188	0.0181159	0	0.0362319	0	0	0	1.10507	0.561594	0.0181159	1.30435	0	0.0543478	0	0	0.163043	3.75	1.28623	0	0.0181159	0	0	0.0362319	0	0	0	0.0181159	0
s7.w8d7	2473	67.0845	0.0404367	0	0.404367	9.50263	0	0.0404367	0	2.91144	0	0.0404367	0	0	0.0404367	0.0404367	0.283057	0.0404367	0.12131	0.0404367	0.323494	4.97372	0.0808734	0	0	0	0.0404367	0	2.99232	0.36393	0	1.05135	0	0.202184	0	0	0.0404367	2.58795	1.77922	0	0.0404367	0	0	0	0	0	0	0.0404367	0
s7.w9d1	2970	69.697	0	0	0.20202	4.78114	0	0	0	1.14478	0	0.3367	0	0	0	0.909091	1.3468	0.10101	0	0.0673401	0.505051	5.55556	0	0	0	0	0	0	0.47138	2.59259	0	2.76094	0.23569	0.0673401	0	0	0.3367	1.58249	1.14478	0	0.37037	0	0	0	0.0673401	0	0	0.03367	0
s7.w9d2	3833	69.3712	0.0260892	0	0.104357	9.02687	0	0.0521785	0	0.704409	0	0.0521785	0	0	0.0521785	0.991391	1.04357	0	0.0260892	0.0260892	0.33916	3.07853	0.104357	0.0521785	0.0260892	0	0	0	0.104357	2.29585	0	2.34803	0.0782677	0.0260892	0	0	0.365249	0.67832	1.14793	0	0.521785	0	0	0	0	0	0	0	0
s7.w9d3	7338	92.5865	0.0272554	0	0.0408831	3.10711	0	0.0136277	0	0.136277	0	0.0545108	0.0408831	0	0.0272554	0.122649	0.149905	0	0.0136277	0	0.0953938	0.8858	0	0	0.0136277	0	0.0136277	0	0.0272554	0.436086	0	0.340692	0	0.0545108	0.0136277	0.0136277	0.0817661	0.204415	0.163532	0	0.0545108	0	0	0.0272554	0	0	0	0	0
s7.w9d4	8334	84.1373	0.0599952	0	0.0719942	7.88337	0	0.0239981	0.011999	0.323974	0.011999	0.0239981	0	0	0.0239981	0.287977	0.347972	0.0359971	0	0	0.107991	1.2719	0.0719942	0	0.011999	0	0	0	0.0959923	0.911927	0	0.983921	0.011999	0.011999	0	0	0.191985	0.215983	0.275978	0	0.155988	0	0	0	0	0	0	0	0
s7.w9d5	5222	42.6656	0.076599	0	0.306396	1.72348	0	0.0382995	0.114899	1.95327	0	0.440444	0	0	0.0191498	0.536193	2.58522	0.0191498	0	0	0.80429	3.8491	0.612792	0	0	0	0	0	0.153198	8.82804	0	12.3133	0.076599	0.0574493	0.0191498	0	1.47453	0.306396	2.04902	0	2.54692	0	0	0	0	0	0	0.229797	0
s7.w9d6	5724	77.341	0.0349406	0	0.104822	5.1188	0.0174703	0	0	0.57652	0.0174703	0.157233	0	0	0	0.751223	0.663871	0.0698812	0	0.0349406	0.471698	3.54647	0.0698812	0.0174703	0.0349406	0	0	0	0.524109	1.34521	0.0174703	1.79944	0.0873515	0.209644	0	0	0.262055	0.943396	0.908456	0	0.209644	0	0	0	0.0349406	0	0	0.0174703	0.0174703
s7.w9d7	3747	81.3184	0.186816	0	0	16.1196	0	0.160128	0	0	0	0.026688	0	0	0.106752	0	0	0	0	0.0800641	0	0	0	0	0	0	0	0	0.026688	0	0	0	0	0.240192	0	0.026688	0	0.026688	0	0	0	0	0	0.026688	0	0	0	0	0
s7.w10d1	7785	81.5029	0.0770713	0	0.0385356	11.4836	0	0.0770713	0	0.244059	0	0.0513809	0	0	0.0899165	0.0385356	0.0899165	0	0.706487	0	0.154143	0.937701	0.0899165	0	0.526654	0	0	0	0.59088	0.0128452	0	0.308285	0.0256904	0.0128452	0	0	0.0128452	0.578035	0.411047	0	0	0	0	0	0.32113	0	0.0128452	0	0
s7.w10d2	699	70.8155	0.143062	0	0	19.0272	0	0	0	0	0	0	0	0	0.143062	0	0.143062	0	0.429185	0	0	0.858369	0.143062	0	0.858369	0	0	0	0.715308	0	0	0.429185	0	1.57368	0	0	0	0.715308	0.143062	0	0	0	0	0	1.71674	0	0	0	0
s7.w10d3	5531	79.8771	0.0542397	0	0.0180799	16.9228	0	0.108479	0.0180799	0	0	0.0361598	0	0	0.0903996	0.0180799	0	0	0.198879	0.0180799	0	0.108479	0.0723197	0.0542397	0.524317	0	0	0	0.343518	0	0	0.0542397	0	0.162719	0	0	0	0.0542397	0.0361598	0	0	0	0	0	0.470078	0	0	0	0
s7.w10d4	8391	86.4855	0.166845	0	0	10.1418	0	0.0476701	0	0.0476701	0	0.0357526	0.107258	0.0119175	0.0595877	0	0.0238351	0	0.583959	0.0119175	0.0119175	0.0595877	0.0119175	0	0.631629	0	0	0	0.345608	0.0119175	0.0119175	0.0595877	0	0.0238351	0.0119175	0	0.0119175	0.0476701	0.0715052	0	0	0	0	0	0.178763	0.0119175	0	0	0
s7.w10d5	2003	71.9421	0.998502	0	0	15.3769	0	0.149775	0.0499251	0.0499251	0	0.149775	0	0	0.149775	0.0998502	0.0998502	0	0.499251	0	0.449326	3.09536	0.149775	0.0499251	0.449326	0	0.0499251	0	1.34798	0	0	0.299551	0	0.649026	0	0	0	1.49775	0.0998502	0	0.0998502	0	0	0	0.249626	0.0499251	0	0	0
s7.w10d6	6512	81.0197	0.168919	0	0.0307125	15.2641	0.0153563	0.0153563	0	0.107494	0	0.0153563	0	0.0153563	0.0307125	0	0	0	0.399263	0.0153563	0.0767813	0.2457	0.107494	0.0153563	0.476044	0	0	0	0.460688	0	0	0.138206	0	0.107494	0	0	0	0.0614251	0.0460688	0	0	0	0	0.0153563	0.2457	0	0	0	0
s7.w10d7	4738	84.3394	0.295483	0	0.0633179	12.558	0	0	0	0	0.0422119	0	0	0	0.0844238	0	0	0	0.10553	0	0.0422119	0.253271	0.0844238	0.10553	0.401013	0	0	0	0.232165	0	0	0.021106	0	0.168848	0	0	0	0.147742	0	0	0	0	0	0	0.379907	0	0	0	0
s12.w1d1	4303	7.66907	68.673	0.0232396	4.9268	0	8.97049	0	0	2.16128	4.60144	0	0	0.302115	0	0	0.185917	0	0	0	0	0	0	0	0	0	0	1.2317	0	0	0.0232396	0	0	0	0.0464792	0.0232396	0	0	0.0697188	0	0	0.0232396	0.0232396	1.04578	0	0	0	0	0
s12.w1d3	9516	97.4359	0	0.577974	0	1.12442	0	0	0	0	0	0	0	0	0	0	0	0	0	0	0	0	0	0	0	0	0	0	0	0	0	0	0	0	0	0	0	0	0	0	0	0	0	0	0	0	0	0	0
s12.w1d4	10451	96.4979	0.0382738	1.13865	0.00956846	1.40656	0.0191369	0	0	0	0	0	0	0	0	0	0	0	0	0	0	0	0	0	0	0	0	0	0	0	0	0	0	0	0	0	0	0	0	0	0	0	0	0	0	0	0	0	0
s12.w1d5	5849	95.2983	0.0683878	2.17131	0	1.31646	0	0	0	0	0	0	0	0	0	0	0	0	0	0	0	0	0	0	0	0	0	0	0	0	0	0	0	0	0	0	0	0	0	0	0	0	0	0	0	0	0	0	0
s12.w1d6	9069	96.5597	0.0551329	1.5768	0	0.937259	0	0	0	0	0	0	0	0	0	0	0	0	0	0	0	0	0	0	0	0	0	0	0	0	0	0	0	0	0	0	0	0	0	0	0	0	0	0	0	0	0	0	0
s12.w1d7	8300	95.7349	0.0481928	1.61446	0	1.36145	0	0	0	0	0	0	0	0	0	0	0	0	0	0	0	0	0	0	0	0	0	0	0	0	0	0	0	0	0	0	0	0	0	0	0	0	0	0	0	0	0	0	0
s12.w2d1	9946	96.3603	0.0201086	1.59863	0	1.15624	0	0.0201086	0	0	0	0	0	0	0	0	0	0	0	0	0	0	0	0	0.0502715	0	0	0	0.0201086	0	0	0	0	0	0	0	0	0	0	0	0	0	0	0	0	0	0	0	0.0904886
s12.w2d2	8315	86.9032	11.1846	0.0120265	0	0	0	0	0	0.420926	0.432952	0.0120265	0	0	0	0	0	0	0	0	0	0	0	0	0.505111	0	0	0	0	0	0	0	0	0.0360794	0	0.0120265	0	0	0	0	0	0	0	0	0.0240529	0	0.0120265	0	0
s12.w2d4	8820	47.9819	0	26.644	0	19.9773	0	0	0	0	0	0	0	0	0	0	0	0	0	0	0	0	0	0	0.0113379	0	0	0	0.0113379	0	0	0	0	0	0	0	0	0	0	0	0	0	0	0	0	0	0	0	0
s12.w2d5	157	2.54777	2.54777	91.7197	0	1.91083	0.636943	0	0	0	0	0	0	0	0	0	0	0	0	0	0	0	0	0	0	0	0	0	0	0	0	0	0	0	0	0	0	0	0	0	0	0	0	0	0	0	0	0	0
s12.w2d6	176	0	3.40909	94.3182	0	1.13636	0	0	0	0	0	0	0	0	0	0	0	0	0	0	0	0	0	0	0	0	0	0	0	0	0	0	0	0	0	0	0	0	0	0	0	0	0	0	0	0	0	0	0
s12.w2d7	1138	0.175747	0.790861	96.4851	0	1.75747	0.0878735	0	0	0	0	0	0	0	0	0	0	0	0	0	0	0	0	0	0	0	0	0.0878735	0	0	0	0	0	0	0	0	0	0	0	0	0.0878735	0	0	0	0	0	0	0	0
s12.w3d1	5587	93.4491	0.0357974	6.12135	0	0.0715948	0.0178987	0	0	0	0	0	0	0	0	0	0	0	0	0	0	0	0	0	0	0	0	0	0	0	0	0	0	0	0.0178987	0	0	0	0.250582	0	0	0	0	0	0	0	0	0	0
s12.w3d2	3958	2.82971	22.2587	6.44265	4.26983	0.0505306	7.45326	9.90399	0	0.353714	2.04649	0	0	1.97069	2.09702	0	3.56241	0.0252653	0	3.38555	0	0	0.631632	0	0.101061	0	0	9.6766	0	13.6938	0.252653	0.960081	0.0252653	0	0.581102	0	0.783224	0.252653	0.85902	0	0.0252653	2.09702	0	0.555836	0	0	0	0	0.378979
s12.w3d3	2143	0	0.0466636	6.67289	0	0.186654	0.139991	0	0	0	0.0466636	79.7947	0	0	0	1.11993	0.139991	0.839944	0	0	0.139991	0.699953	0.139991	0	2.00653	0	0	0	0.746617	0	0	0.326645	0.326645	0	0	0	0.0466636	0	0.0466636	0	0.513299	0	0	0	0.0466636	0	0.139991	0.186654	3.26645
s12.w3d4	8344	99.4128	0	0.0119847	0	0	0	0	0	0	0	0	0	0	0	0	0	0	0	0	0	0	0.491371	0	0	0	0	0	0	0	0	0	0	0	0	0	0	0	0	0	0.035954	0	0	0	0	0	0	0	0
s12.w3d5	5726	0	0	90.6567	0	0	0	0	0	0	0	7.17779	0	0	0	0	0	0	0	0	0	0.0174642	0	0	0	0	0	0	0	0	0	0	0	0	0	0	0	0	0	0	0.104785	0	0	0	0	0	0	0	0
s12.w3d6	4069	87.9577	0	1.32711	0	0.761858	0	0	0	0.0245761	0	3.93217	0.270337	0	0	0.245761	0.0737282	0.270337	0	0	0.270337	1.27796	0	0	0.0491521	0	0	0	0.0245761	0.0983043	0	0.12288	0.172032	0.0245761	0	0.12288	0.0737282	0.172032	0.344065	0	0.196609	0	0.0491521	0	0	0	0.0983043	0.0983043	0.368641
s12.w3d7	4775	23.288	7.62304	0.816754	6.03141	4.41885	0	0	0	6.95288	0.125654	1.69634	0.167539	0	0	1.96859	0.188482	2.01047	0	0	0.356021	2.7644	0.0628272	0	0	0	0	0	0.0628272	1.21466	0	2.38743	0.0209424	0	4.23037	1.00524	0.209424	13.9267	5.06806	0.0209424	1.80105	0.0628272	3.18325	0	0.0418848	0	2.91099	0.167539	0.0209424
s12.w4d1	5402	32.3029	12.9397	0.44428	8.95964	2.64717	0	0	0	9.81118	0.425768	1.61051	0	0	0	0.66642	0.129582	0.0925583	0	0	0.055535	0.499815	0.0740466	0	0	0	0	0	0.0370233	1.20326	0	2.27693	0.055535	0	5.27582	0.536838	0.185117	10.7368	2.46205	0	0.981118	0	2.31396	0	0.0185117	0	0.610885	0.0370233	0
s12.w4d2	7162	90.0168	0.0279252	0.0279252	0.0139626	0	0	0	0	0.0279252	0	8.68472	0	0	0	0.0418877	0.0977381	0.0139626	0	0	0.0139626	0.0279252	0	0	0	0	0	0	0	0.0279252	0	0	0	0	0	0.0139626	0	0.0139626	0.0139626	0	0.0139626	0	0	0	0	0	0.0977381	0	0
s12.w4d3	9044	94.383	0.0552853	0.0442282	0	0.0552853	0	0	0	0.0331712	0.0221141	4.9425	0	0	0	0	0	0	0	0	0.0221141	0	0	0	0	0	0	0	0.0221141	0	0	0	0	0	0	0	0	0.0110571	0	0	0	0	0	0	0	0	0	0.0331712	0
s12.w4d4	8932	94.7268	0.0671742	0.190327	0.0111957	0.0223914	0	0	0	0.0111957	0.0111957	3.95208	0	0	0	0.0335871	0.0559785	0.0335871	0	0	0.0111957	0	0	0	0	0	0	0	0	0.0447828	0	0	0	0	0	0.111957	0	0	0.0223914	0	0	0	0	0	0	0	0.0447828	0	0
s12.w4d5	7097	76.8916	0.0422714	0.183176	0.0140905	0	0	0	0	0.521347	0	11.9769	0.0281809	0	0	0.338171	0.0140905	0.112724	0.408623	0	0.324081	4.10032	0	0	0	0	0	0	0.0140905	0.211357	0	0.169086	0	0	0.0422714	0	0.2959	0.789066	0.507257	0	0	0	0	0	0	0	0	0.0986332	0
s12.w4d6	9578	96.398	0.052203	0.156609	0	0	0	0	0	0.0313218	0	2.76676	0	0	0	0	0	0	0	0	0.052203	0.0417624	0	0	0	0	0	0	0	0	0	0	0	0	0	0	0	0.0313218	0.0104406	0	0	0	0	0	0	0	0	0	0
s12.w4d7	157	87.2611	0	4.4586	0	0	0	0	0	0	0	3.82166	0	0	0	0	0.636943	1.27389	0	0	0	0.636943	0	0	0	0	0	0	0	0	0	0	0	0	0	0	0	0.636943	0	0	0	0	0	0	0	0	0	0	0
s12.w5d2	2024	10.0296	0.296443	0.296443	0.0988142	0	0	0	0	0.247036	0	0.197628	1.87747	0	0	4.59486	0.642292	25.1976	0.395257	0	11.0672	4.24901	0	0	0	0	0	0	0.247036	0.444664	0	0.543478	0.543478	0	0	16.1067	0.0494071	0.197628	0.148221	0	0.197628	0	0	0	0	0	14.2787	0.0988142	0.296443
s12.w5d3	2663	8.74953	0.22531	0.262861	0.0375516	0	0	0	0	0.0751033	0	0.112655	1.91513	0	0	9.42546	9.01239	14.0068	0.0375516	0	2.10289	3.68006	0.187758	0	0	0	0	0	0.112655	3.4172	0	1.2392	0.938791	0	0.0375516	16.5978	0.22531	0.187758	0.826136	0	0.638378	0	0	0	0	0	12.5422	0.22531	0
s12.w5d4	9069	97.7837	0.551329	0.396957	0.0110266	0.0551329	0	0	0	0.110266	0.0110266	0.584408	0.0110266	0	0	0.0220531	0.0551329	0	0	0	0.0551329	0.0110266	0	0	0	0	0	0	0	0.0220531	0	0	0	0.0110266	0	0.0441063	0	0.0110266	0.0110266	0	0.0110266	0	0.0110266	0	0	0	0.0661594	0	0
s12.w5d5	4741	38.8737	11.6009	1.01244	0	0.0210926	0	0	0	0.548408	0.210926	0.274204	0.358574	0	0	2.53111	5.44189	2.23582	0	0	1.05463	1.05463	0.0210926	0	0	0	0	0	0	3.81776	0	1.91943	0.780426	0	0.0632778	12.0439	0.464037	0.126556	0.885889	0	0.590593	0	0	0	0	0	5.84265	0.232019	0.0210926
s12.w5d6	10337	98.8294	0.0386959	0.00967399	0	0.0386959	0.00967399	0	0	0.0386959	0	0.638483	0	0	0	0.00967399	0.019348	0.00967399	0.00967399	0	0.0386959	0.0580439	0	0	0	0	0	0	0	0	0	0	0	0	0	0	0	0	0.019348	0	0.029022	0	0	0	0	0	0	0.00967399	0.029022
s12.w5d7	9259	98.9632	0.0108003	0.270008	0	0.0216006	0	0	0	0.0108003	0	0.259207	0	0	0	0	0.0324009	0.0108003	0	0	0.0648018	0.0432012	0	0	0	0	0	0	0.0108003	0.0108003	0	0.0108003	0.0108003	0	0	0.0108003	0.0108003	0.0216006	0	0	0.0216006	0	0.0108003	0	0	0	0.0108003	0	0
s12.w6d1	3273	98.7779	0.152765	0.30553	0	0.061106	0	0	0	0.061106	0	0.183318	0	0	0	0	0	0	0	0	0	0.061106	0	0.061106	0	0	0	0	0.030553	0	0	0	0	0	0	0	0	0	0	0.030553	0	0	0	0	0	0	0	0	0
s12.w6d2	9967	99.0268	0.0401324	0.150497	0	0.0200662	0	0	0	0.0200662	0	0.461523	0.0100331	0	0	0	0	0	0	0	0.0401324	0.0401324	0	0	0	0	0.0100331	0	0.0401324	0	0	0	0	0	0	0	0	0.0100331	0.0100331	0	0.0100331	0	0	0	0	0	0	0	0.0100331
s12.w6d3	7486	97.5554	0.160299	0.0400748	0.0267165	0.0267165	0	0	0	0.0667913	0.0133583	1.26904	0.0400748	0	0	0.0267165	0	0	0	0	0.173657	0.0400748	0	0	0	0	0.0133583	0	0.0801496	0.0133583	0	0	0	0	0	0.0267165	0	0.0133583	0.0133583	0	0	0	0.0133583	0	0	0	0	0.0267165	0.0133583
s12.w6d4	5862	95.4794	0.0682361	0.0852951	0.017059	0.0511771	0	0	0	0.0682361	0	3.7871	0	0	0	0	0.017059	0.034118	0	0	0	0.0852951	0	0	0	0	0	0	0.017059	0.0511771	0	0.017059	0	0	0	0.017059	0	0	0	0	0.017059	0	0	0	0	0	0	0	0
s12.w6d5	8408	95.2664	0.249762	0.214082	0.0118934	0.0118934	0	0	0	0.083254	0	3.23501	0	0	0	0.0356803	0.0475737	0.0356803	0	0	0.130828	0.083254	0.0237869	0	0	0	0.0118934	0	0.0237869	0.083254	0	0.0356803	0	0	0	0.0594672	0	0.0356803	0	0	0.0118934	0	0.0118934	0	0	0	0.0237869	0	0
s12.w6d6	7895	96.0608	0.0759975	0.0759975	0	0	0	0	0	0.0633312	0.0379987	3.0019	0	0	0	0	0	0	0	0	0.139329	0.050665	0	0	0	0	0	0	0.0126662	0	0	0	0	0.0126662	0.0379987	0	0	0.0253325	0	0	0.0633312	0	0	0	0.0379987	0	0	0.0126662	0.0253325
s12.w6d7	8941	94.7545	0.0447377	0.167766	0.0223689	0	0	0	0	0.0223689	0	3.80271	0.0111844	0	0	0	0.0111844	0.0447377	0	0	0.178951	0.0223689	0.0223689	0	0	0	0	0	0.0335533	0.0223689	0	0.0223689	0	0.0223689	0	0.0111844	0	0	0	0	0.0559222	0	0	0	0	0	0	0.0223689	0.0671066
s12.w7d1	9322	96.6745	0.0214546	0.300365	0.0107273	0.0214546	0	0	0	0.0321819	0	2.44583	0.0214546	0	0	0	0	0.0107273	0	0	0.0321819	0.0214546	0	0	0	0	0	0	0	0.0321819	0	0	0	0	0	0.0107273	0	0.0214546	0.0214546	0	0.0321819	0	0	0	0	0	0.0536366	0	0.0107273
s12.w7d2	5796	94.0131	0.15528	0.0517598	0.0172533	0.0172533	0	0	0	0.0690131	0	4.84817	0.0172533	0	0	0.0172533	0	0.0172533	0	0	0.0862664	0.0172533	0	0	0	0	0.0172533	0	0	0.0345066	0	0	0	0	0.0345066	0.0345066	0	0.0345066	0	0	0.0517598	0	0	0	0.0172533	0	0	0	0
s12.w7d3	2520	91.5476	0.15873	0.0396825	0	0.0793651	0	0	0	0.277778	0	6.26984	0.0396825	0	0	0.0396825	0	0	0	0	0.0396825	0.238095	0	0	0	0	0	0	0	0.119048	0	0.0396825	0	0	0	0.0793651	0	0.0396825	0.0793651	0	0.0396825	0	0	0	0	0	0	0.15873	0
s12.w7d4	3164	89.981	0.0632111	0.28445	0.0316056	0.221239	0	0	0	0.316056	0	8.43869	0	0	0	0	0	0	0	0	0.0316056	0.0316056	0	0	0	0	0	0	0	0	0	0	0	0	0.0316056	0.0632111	0.0316056	0.0632111	0	0	0	0	0.0316056	0	0	0	0	0	0
s12.w7d5	6742	87.6001	0.118659	0.133492	0	0.0148324	0	0	0	0.489469	0	7.99466	0	0	0	0	0	0.0148324	0.0444972	0	1.21626	0.0444972	0	0	0	0.0296648	0	0	0.237318	0	0	0	0.0296648	0	0.074162	0.0148324	0	0	0.0444972	0	0.074162	0	0.0296648	0	0	0	0	0.0296648	0.0296648
s12.w7d6	4510	72.1508	0.155211	0.288248	0	0.0443459	0	0	0	2.21729	0	7.09534	0.199557	0	0	0.0221729	0.0221729	0.243902	0.37694	0	7.02882	0.110865	0	0	0	0	0	0	1.68514	0.0443459	0	0	0	0.177384	0	0.0443459	0.0221729	0.0221729	0.177384	0	0	0	0	0	0	0	0.0443459	0	0.576497
s12.w7d7	7558	86.8881	0.119079	0.304313	0.026462	0.013231	0	0	0	2.50066	0	8.73247	0.119079	0	0	0.0529241	0.039693	0.0793861	0	0	0.0793861	0.0926171	0	0	0	0	0	0	0	0.039693	0	0.0529241	0	0	0.026462	0.105848	0.026462	0.039693	0.0793861	0	0.026462	0	0.039693	0	0	0	0.119079	0	0.013231
s12.w8d1	8455	97.2206	0.248374	0.0236546	0	0.035482	0	0	0	0.272028	0	0.591366	0	0	0	0.0827912	0	0.153755	0.0118273	0	0.0709639	0.532229	0	0	0	0	0	0	0.0236546	0.0473093	0	0.0827912	0.0118273	0	0	0.035482	0.0236546	0.165582	0.141928	0	0.0236546	0	0.0118273	0	0	0	0.0236546	0.0118273	0.0118273
s12.w8d2	5721	77.2592	1.94022	0.279671	0	0.0524384	0	0	0	1.29348	0.0524384	3.3211	0.0873973	0	0	0.524384	0.279671	0.524384	0	0	2.27233	2.74428	0.0349589	0	0	0	0	0	0.0524384	0.611781	0	0.244712	0.454466	0	0	0.402028	0.157315	0.681699	1.34592	0	0.839014	0	0	0	0.0174795	0	0.454466	0.681699	0.0873973
s12.w8d3	4325	41.7572	2.40462	0.184971	0	0	0	0	0	4.78613	0.115607	1.84971	0.786127	0	0	4.11561	1.10983	2.77457	0.0231214	0	0.67052	10.6127	0	0.0231214	0	0	0.0231214	0	0.485549	1.87283	0	1.2948	0.67052	0	0	2.49711	0.786127	3.72254	4.69364	0	1.38728	0	0.0231214	0	0	0	1.36416	2.82081	0.0231214
s12.w8d4	2770	68.7004	4.25993	0.469314	0.180505	0.0722022	0.0361011	0	0	2.81588	0.108303	2.85199	0.252708	0	0	0.649819	0.288809	0.433213	0	0	3.4296	2.49097	0.0361011	0	0	0	0	0	0.144404	0.794224	0	0.32491	0.361011	0	0	0.433213	0.252708	1.48014	2.05776	0	0.758123	0	0.0722022	0	0	0	0.613718	0.830325	0.0722022
s12.w8d5	1600	78	6	0.25	0.125	0	0	0	0	3.5	0	1.6875	0	0	0	0.125	0.375	0.1875	0	0	1.1875	0.875	0	0	0	0	0	0	0.0625	0.5	0	0.125	0.25	0.0625	0.0625	0.5	0.1875	0.875	0.75	0	1.0625	0	0.0625	0	0	0	0.25	0.375	0
s12.w8d6	2300	75.6957	3	0.391304	0	0.0434783	0	0	0	1.73913	0.0869565	2.34783	0.304348	0	0	0.478261	0.347826	0.521739	0	0	2.95652	2	0.0869565	0	0	0	0	0	0.130435	0.695652	0	0.434783	0.478261	0	0.0434783	0.391304	0.130435	1.43478	1.82609	0	0.434783	0	0	0	0	0	0.304348	0.26087	0
s12.w8d7	1672	83.4928	2.33254	1.07656	0	0.0598086	0	0	0	1.61483	0.0598086	2.45215	0.538278	0	0	0.179426	0.0598086	0.478469	0.358852	0	1.61483	0.478469	0	0	0	0	0	0	0.179426	0.358852	0	0	0.0598086	0	0	0.239234	0.119617	0.41866	0.837321	0	0.777512	0	0	0	0	0	0.41866	0.0598086	0.0598086
s12.w9d1	2901	3.13685	0.0344709	0.79283	0.137883	0.172354	0	0	0	0.896243	0	0.137883	0.827301	0	0	6.30817	3.96415	10.617	0.0344709	0	11.5477	11.9959	0	0	0	0	0	0	0.137883	3.86074	0	1.75801	1.24095	0.586005	0.0689417	9.37608	1.0686	2.7232	1.10307	0	2.10272	0	0.0344709	0	0	0	13.9262	1.99931	0.723888
s12.w9d2	4209	30.0546	32.9294	0.261345	0.0712758	0.118793	0	0	0	13.2098	0.974103	1.23545	0.0237586	0	0	1.0929	0.142552	1.44928	0	0	5.77334	3.75386	0.0237586	0	0	0	0	0	0.0237586	0.142552	0	0.308862	0.356379	0.0237586	0.142552	1.56807	0.0712758	0.926586	0.760276	0	0.285103	0	0.475172	0	0.0237586	0	0.332621	0.593965	0.16631
s12.w9d3	4391	32.2478	30.312	0.387156	0.0455477	0.0910954	0	0	0	12.3434	1.02482	1.41198	0.159417	0	0	1.00205	0.182191	1.77636	0.0455477	0	4.85083	3.55272	0.0455477	0	0.0227739	0	0	0	0.0910954	0.227739	0	0.227739	0.409929	0.0455477	0.113869	1.84468	0.0910954	1.63972	0.751537	0	0.204965	0.0227739	0.751537	0	0.0455477	0	0.227739	0.227739	0.501025
s12.w9d4	4172	36.0738	32.3586	0.071908	0	0.0239693	0	0	0	13.4468	0.790988	1.2464	0.215724	0	0	1.15053	0.191755	0.862895	0	0	2.39693	2.20518	0	0	0.0239693	0	0	0	0.0479386	0.575264	0	0.215724	0.119847	0.0239693	0.0958773	0.838926	0.167785	0.886865	0.743049	0	0.599233	0	0.407478	0	0.0239693	0	0.383509	0.623202	0.215724
s12.w9d5	5163	52.9537	27.4065	0.0581058	0.116212	0.116212	0	0	0	12.5508	0.658532	1.7238	0.290529	0	0	0.0581058	0.0193686	0.116212	0	0	0.852218	0.0581058	0	0	0.0193686	0	0	0	0.0193686	0.232423	0	0.0581058	0	0.0193686	0.232423	0.193686	0	0.213054	0.174317	0	0.0193686	0	0.581058	0	0	0	0.0581058	0.0193686	0.0968429
s12.w9d6	5060	48.0237	24.6838	0.0988142	0.13834	0.0592885	0	0	0	12.6087	0.494071	1.08696	0.118577	0	0	0.434783	0.0592885	0.612648	0	0	1.93676	2.05534	0.0197628	0	0	0	0	0	0.0988142	0.55336	0	0.237154	0.0592885	0.0197628	0.13834	0.810277	0	0.810277	0.454545	0	0.237154	0	0.41502	0	0.0197628	0	0.197628	0.217391	0.474308
s12.w9d7	5989	71.6313	16.1797	0.233762	0.0166973	0.0333946	0	0	0	6.1613	0.534313	0.684588	0.0667891	0	0	0.0333946	0.0834864	0.150276	0	0	0.400735	0.584405	0	0	0	0	0.0166973	0	0.0333946	0.0500918	0	0.0166973	0.0166973	0	0.0834864	0.133578	0.0166973	0.333946	0.283854	0	0.116881	0	0.333946	0	0	0	0.100184	0	0.567707
s12.w10d1	5857	68.2602	15.2809	0.307325	0.0170736	0.0512208	0	0	0	6.72699	0.42684	1.07564	0.0853679	0	0	0.290251	0.0341472	0.273177	0	0	0.853679	0.921974	0	0	0.0170736	0	0.0170736	0	0.290251	0.0170736	0	0.102442	0.0512208	0	0.0853679	0.443913	0.0170736	0.324398	0.136589	0	0.0512208	0	0.392693	0	0	0	0.119515	0.0512208	1.46833
s12.w10d2	7784	90.3649	0.192703	0.346865	0.0513875	0.308325	0	0	0	0.167009	0	2.81346	0.0256937	0	0	0.231244	0.231244	0.346865	0	0	0.308325	1.34892	0.0256937	0	0	0	0.0128469	0	0.102775	0.0899281	0	0.0513875	0.115622	0.0385406	0.0899281	0.179856	0.115622	0.436793	0.385406	0.0128469	0.0899281	0	0.102775	0	0	0	0.0513875	0.167009	0.167009
s12.w10d3	9081	93.1946	0.05506	0.11012	0.033036	0.209228	0	0	0	0.033036	0	1.55269	0.05506	0	0	0.231252	0.077084	0.352384	0	0	0.352384	1.16727	0	0	0	0	0	0	0.033036	0.121132	0	0.088096	0.044048	0	0.066072	0.088096	0.022024	0.462504	0.253276	0	0.088096	0	0.121132	0	0.011012	0	0.011012	0.077084	0.319348
s12.w10d4	6781	96.6967	0.0294942	0.10323	0	0.235953	0	0	0	0.0442413	0	2.10883	0.0294942	0	0	0.0294942	0	0	0	0	0.10323	0.0442413	0	0	0	0	0	0	0	0.0147471	0	0	0.0294942	0	0.0147471	0	0	0.0737354	0.0294942	0	0	0	0	0	0	0	0	0	0.0884825
s12.w10d5	8976	95.4323	0.0779857	0.0222816	0.0222816	0.345365	0	0	0	0.0222816	0	3.42023	0.0111408	0	0	0.0111408	0	0.0111408	0	0	0.0111408	0.0668449	0	0	0	0	0	0	0.0111408	0	0	0.0111408	0	0	0.0334225	0.0222816	0	0.0111408	0.0445633	0	0	0	0	0	0	0	0.0111408	0.0111408	0.0445633
s12.w10d6	225	41.3333	3.55556	44.4444	1.33333	3.11111	0	0	0	1.33333	0	0.888889	0	0	0	0	0	0	0	0	0	0	0	0	0	0	0	0	0	0	0	0	0	0	0.444444	0	0	1.33333	1.33333	0	0	0	0.444444	0	0	0	0	0	0
s12.w10d7	8214	96.0312	0.0852204	0.292184	0.146092	0.267835	0	0	0	0.0973947	0	2.65401	0.0243487	0	0	0	0	0	0	0	0.0121743	0	0	0	0	0	0	0	0	0	0	0.0121743	0	0	0.036523	0	0	0.036523	0	0	0.0243487	0.0121743	0	0	0	0	0	0	0
s15.w1d1	5889	79.7419	13.313	0	0.458482	0	4.1603	0.135846	0	0.83206	0.0509424	0	0	0.0339616	0	0	0.0169808	0.0169808	0	0.0169808	0.101885	0.0339616	0	0	0.0169808	0.0339616	0	0.118866	0.0169808	0.20377	0	0.101885	0	0	0.0169808	0	0	0	0.0509424	0	0	0.186789	0.0679232	0	0	0	0	0	0
s15.w1d2	5753	61.6722	27.3249	0	1.32105	0	7.59604	0.139058	0	0.869112	0.15644	0	0	0.0347645	0	0.0173822	0	0	0	0	0	0.0173822	0.0173822	0	0	0.0521467	0	0.434556	0	0	0	0.0347645	0	0	0	0	0	0	0	0	0	0.104293	0	0	0	0	0	0	0
s15.w1d3	6489	26.6143	64.4475	0	3.09755	0	1.47943	1.1558	0	0.755124	0.21575	0	0	0.940052	0	0	0	0.0154107	0	0.0770535	0	0.0308214	0.0308214	0	0	0.277393	0	0.400678	0	0.0616428	0	0.0770535	0.0154107	0	0	0.0154107	0	0	0	0	0	0	0	0.0308214	0.0308214	0	0	0	0
s15.w1d4	5739	35.4069	49.1898	0	2.75309	0	7.16153	1.01063	0	1.32427	0.331068	0	0	0.48789	0	0.0174246	0.0174246	0	0	0.0522739	0.0174246	0.0696986	0.0348493	0	0	0.609862	0	0.801533	0	0.243945	0.0174246	0.0696986	0	0.0174246	0.0174246	0	0	0	0.0348493	0	0.0174246	0.0348493	0	0.0522739	0.0174246	0	0	0	0
s15.w1d5	6638	26.5893	58.2856	0	4.5345	0	3.22386	1.25038	0	2.07894	0.210907	0	0	0.632721	0	0.0451943	0.0301296	0	0	0.105453	0	0.0903887	0	0	0	1.91323	0	0.331425	0	0.0903887	0.0301296	0.180777	0.0150648	0	0.0451943	0.0150648	0	0.0150648	0.0150648	0	0	0.0150648	0	0.0602591	0.0451943	0	0	0	0
s15.w1d6	4648	21.5792	60.9079	0	4.4105	0	3.27022	1.39845	0	2.34509	0.172117	0	0	1.09725	0	0.258176	0.0215146	0	0	0.27969	0.0645439	0.473322	0.0215146	0	0	1.16179	0	0.150602	0	0.580895	0	0.193632	0.0645439	0	0.150602	0.0860585	0.150602	0.0430293	0.107573	0	0.150602	0.0430293	0	0.0430293	0.0430293	0	0	0.150602	0
s15.w1d7	5954	15.4854	71.6493	0	3.47665	0	0.789385	1.27645	0	0.604636	0.235136	0	0	1.27645	0	0.100773	0.0839772	0	0	0.0671817	0	0.0671817	0	0	0	3.59422	0	0.235136	0	0.167954	0.0671817	0.0839772	0.0167954	0	0.0839772	0.0503863	0.0671817	0	0.0671817	0	0.0167954	0.0167954	0	0.0503863	0.0503863	0	0.0167954	0.0503863	0
s15.w2d1	5150	1.59223	82.6602	0	6.38835	0	0.349515	1.12621	0	0.757282	0.427184	0	0	1.96117	0	0.368932	0.038835	0	0	0.15534	0.038835	0.15534	0	0	0	2.67961	0	0.0970874	0	0.0194175	0	0.23301	0.116505	0	0.271845	0.0194175	0.0194175	0	0	0	0.0194175	0	0	0.116505	0.135922	0	0	0.0776699	0
s15.w2d2	6072	60.9025	17.309	0	1.08696	0	18.8076	0.0494071	0	0.477602	0.0658762	0	0	0.115283	0	0.0329381	0	0	0	0.0988142	0	0.016469	0	0	0	0.329381	0	0.0658762	0	0.16469	0	0	0	0	0	0	0	0.016469	0.0658762	0	0	0.0658762	0.016469	0	0.016469	0	0.016469	0	0
s15.w2d3	5636	2.60823	75.0532	0	11.3733	0	0.550035	2.35983	0	0.337119	0.354862	0	0	2.09368	0	0.354862	0.0709723	0	0	0.798439	0	0	0.0177431	0	0.0177431	2.28886	0	0.106458	0	0	0.0354862	0.301632	0.0709723	0	0.337119	0.0177431	0	0	0	0	0.124202	0.0532292	0	0.212917	0.212917	0	0	0	0
s15.w2d4	5450	4.82569	74.4404	0	9.10092	0	0.0917431	1.55963	0	1.88991	0.348624	0	0	2.58716	0	0.53211	0.0183486	0	0	0.293578	0.0917431	1.46789	0.0366972	0	0	0.678899	0	0.0550459	0	0	0	0.275229	0.256881	0.0183486	0.311927	0.12844	0	0.0183486	0	0	0.0183486	0.0183486	0	0.0366972	0.110092	0	0.0183486	0.0550459	0
s15.w2d5	4912	6.90147	71.8445	0	7.7158	0	1.99511	2.99267	0	1.75081	0.386808	0	0	1.05863	0	0.305375	0.305375	0	0	0.36645	0	0	0.0203583	0	0	2.01547	0	0.2443	0	0.101792	0.0814332	0.285016	0.101792	0	0.549674	0.12215	0	0	0.0203583	0	0.0814332	0.162866	0	0.203583	0.0610749	0	0	0	0
s15.w2d6	5443	3.87654	79.4599	0	6.68749	0	1.52489	1.24931	0	1.37792	0.238839	0	0	1.17582	0	0.202094	0.0183722	0	0	0.110233	0	0.0734889	0	0	0.0183722	2.90281	0	0.110233	0	0.0918611	0.0734889	0.275583	0.0183722	0	0.183722	0.0367444	0.0183722	0	0	0	0	0.0551167	0	0.0367444	0	0	0	0	0
s15.w2d7	5507	88.669	7.46323	0	0.41765	0.0181587	2.72381	0.127111	0	0.236063	0.0726348	0	0	0	0	0	0	0	0	0	0.0181587	0.0181587	0	0	0	0.0181587	0	0	0	0.0181587	0.0181587	0.0181587	0	0	0.0181587	0	0	0	0	0	0.0363174	0	0	0	0.0363174	0	0	0	0
s15.w3d1	5515	8.88486	66.2013	0	12.6383	0	0.417044	1.8495	0	1.81324	0.235721	0	0	4.85947	0	0.108794	0.0362647	0	0	0.525839	0	0.145059	0	0	0	0.0362647	0	0.217588	0	0.0181324	0	0.0362647	0.145059	0	0	0.0725295	0	0.0181324	0.0181324	0	0	0.145059	0	0.271985	0	0	0.725295	0	0
s15.w3d2	6052	2.85856	76.7515	0	10.7568	0	0.0660939	1.09055	0	0.90879	0.297422	0	0	5.12227	0	0.0660939	0.0165235	0	0	0.793126	0	0.0165235	0.0660939	0	0	0.115664	0	0.0660939	0	0.0165235	0.0165235	0.0165235	0.115664	0	0	0.0826173	0	0	0	0	0.0165235	0.0495704	0	0.0330469	0.0165235	0	0.181758	0.0165235	0
s15.w3d3	4741	0.885889	70.5336	0	8.28939	0	0.126556	1.87724	0	0.147648	0.379667	0	0	6.62308	0	1.85615	0	0	0	4.36617	0	0	0.253111	0	0	2.29909	0	0	0	0	0.0210926	0.0421852	0.126556	0	0.253111	0.147648	0	0	0	0	0.0421852	0	0	0.147648	0.126556	0	0.0843704	0	0
s15.w3d4	5163	1.43328	63.2191	0	8.13481	0	0.116212	4.66783	0	0.174317	0.290529	0	0	6.64342	0	1.49138	0.116212	0	0	5.88805	0.0387372	0.0193686	0.174317	0	0	1.9756	0	0.0968429	0	0	0.116212	0.116212	0.0387372	0.0193686	0.522952	0.154949	0	0	0.0193686	0	0.0387372	0	0	1.39454	0.232423	0	0.348635	0	0
s15.w3d5	5473	3.56295	82.3497	0	5.40837	0	0.109629	0.767404	0	0.109629	0.401973	0	0	3.43504	0	0.584688	0.0913576	0	0	1.27901	0	0.23753	0.0548145	0	0	0.164444	0	0	0	0.0182715	0.0730861	0.0548145	0.310616	0.0182715	0.23753	0.200987	0	0	0.0182715	0	0	0	0	0.0182715	0.0730861	0	0.0548145	0	0
s15.w3d7	5295	19.0557	56.2795	0	4.47592	0	6.77998	2.00189	0	0.1322	0.339943	0.0188857	0	2.3796	0	0.642115	0.661001	0	0	0.642115	0.0188857	0.113314	0.113314	0	0	0.396601	0	1.35977	0	0.339943	0.2644	0.88763	0.434372	0	0.2644	0.415486	0	0	0.226629	0	0.0944287	0.207743	0	0.528801	0.188857	0	0	0.0566572	0
s15.w4d1	6057	8.83276	75.9122	0	4.24302	0	3.50008	1.32079	0	0.0825491	0.478785	0.0165098	0	1.45286	0	0.544824	0.247647	0	0	0.610863	0.0330196	0.132079	0.0165098	0	0	0.247647	0	0.132079	0	0.0495295	0.214628	0.231138	0.445765	0.0330196	0.231138	0.247647	0	0	0.0495295	0	0	0.115569	0	0.198118	0.0165098	0	0.0495295	0	0
s15.w4d2	4821	6.11906	77.6602	0	6.40946	0	0.518565	0.622278	0	1.30678	0.622278	0	0	2.65505	0	0.186683	0.103713	0	0	0.705248	0.0207426	0.165941	0.0207426	0	0	1.78386	0	0.0622278	0	0.124456	0.0207426	0.269654	0	0	0.124456	0.0207426	0	0	0.0414852	0	0	0.124456	0	0.0829703	0.0207426	0	0	0	0
s15.w4d3	5188	7.03547	75.2506	0	6.82344	0	0.713184	1.23362	0	1.67695	0.655359	0.0385505	0	2.19738	0	0.154202	0.077101	0	0	0.443331	0.0192753	0.308404	0	0	0	1.52274	0	0.0192753	0	0.539707	0.154202	0.0578258	0.0578258	0	0.154202	0.0192753	0	0	0.077101	0	0.0385505	0.134927	0	0.115652	0.0192753	0	0	0	0
s15.w4d4	5228	5.27927	78.8829	0	6.86687	0	0.191278	0.803366	0	1.33894	0.401683	0	0	1.49197	0	0.229533	0.0382555	0	0	0.153022	0.0382555	0.229533	0.0382555	0	0	2.39097	0	0.0765111	0	0.0573833	0.0765111	0.0573833	0.0382555	0	0.3443	0.0956389	0	0	0.0382555	0	0.0191278	0.0382555	0	0.0956389	0.133894	0	0	0	0
s15.w4d5	5488	11.516	69.898	0	5.44825	0.0728863	2.98834	1.36662	0	1.4395	0.601312	0.0728863	0.0546647	1.31195	0	0.327988	0.510204	0.0364431	0	0.200437	0.109329	1.05685	0	0	0.0182216	1.00219	0	0.163994	0	0.0728863	0.163994	0.200437	0.0728863	0.0546647	0.218659	0.0364431	0	0	0.218659	0	0.0182216	0.0546647	0	0.23688	0.0546647	0	0	0.0546647	0
s15.w4d6	5749	47.8692	28.1788	0	1.49591	0.052183	9.86258	0.260915	0	1.13063	0.173943	0.0173943	0	0.139155	0	1.25239	0.208732	0.260915	0	0.0869716	0.243521	4.22682	0.052183	0	0	0.678379	0	0.295704	0	0.434858	0.104366	0.313098	0.052183	0.0347887	0.0173943	0.0173943	0.0173943	0.504436	0.260915	0	0.0869716	0.243521	0	0.12176	0	0	0.278309	0.208732	0
s15.w4d7	5836	22.0185	61.0692	0	2.46744	0.10281	5.00343	0.668266	0	0.856751	0.3427	0.0856751	0	0.668266	0	0.651131	0.10281	0.154215	0	0.10281	0.0685401	2.12474	0.017135	0	0	1.42221	0	0.376971	0	0.23989	0.154215	0.222755	0.03427	0	0.13708	0.017135	0.017135	0.0685401	0.0514051	0	0	0.10281	0	0.119945	0.03427	0	0	0.03427	0
s15.w5d1	5326	2.9478	81.3556	0	5.29478	0.0187758	0.469395	1.07022	0	3.07923	0.525723	0.0187758	0.0187758	1.35186	0	0.262861	0.0187758	0	0	0.0187758	0	0.187758	0.0751033	0	0.0563275	2.44086	0	0.0187758	0	0	0.0938791	0.168982	0.0563275	0	0.0187758	0	0	0	0	0	0.0375516	0.0375516	0	0.0563275	0.0187758	0	0	0	0
s15.w5d2	6928	6.42321	82.5491	0	3.76732	0	1.1836	0.433025	0	2.46824	0.404157	0.0144342	0	0.404157	0	0.0577367	0.0433025	0	0	0	0	0.259815	0	0	0	1.35681	0	0.0288684	0	0.115473	0.0144342	0.101039	0	0	0	0	0.0288684	0	0	0	0	0.0144342	0	0.0577367	0	0	0	0	0
s15.w5d3	5202	10.0154	69.7232	0	4.72895	0.0576701	5.28643	0.807382	0	3.49865	0.211457	0.0192234	0	1.21107	0	0.134564	0.0576701	0	0	0.11534	0.0192234	0.211457	0	0	0	2.34525	0	0.442138	0	0.17301	0.0384468	0.249904	0	0	0.0384468	0	0.0576701	0	0.0192234	0	0.0192234	0.0961169	0	0.0192234	0.0384468	0	0	0	0
s15.w5d5	2087	3.64159	82.1275	0	5.36655	0	1.10206	0.527072	0	2.53953	0.479157	0.0479157	0	0.910398	0	0.0479157	0	0	0	0	0	0.287494	0	0	0	2.15621	0	0.143747	0	0.0958313	0	0.0958313	0	0	0	0	0	0	0	0	0.143747	0	0	0	0	0	0	0	0
s15.w5d6	5790	54.8014	28.0138	0	1.69257	0.103627	10.0173	0.259067	0	1.00173	0.0690846	0	0.0345423	0.0690846	0	0.0345423	0.0518135	0	0	0.0172712	0	0.345423	0.0172712	0	0.0172712	1.19171	0	0.74266	0	0.483592	0.0518135	0.207254	0.0172712	0.0172712	0	0	0	0	0.138169	0	0	0.138169	0	0.0345423	0	0	0.0172712	0	0
s15.w5d7	5182	4.32266	78.8885	0	6.69626	0	1.09996	0.63682	0	3.45426	0.385951	0	0	0.7912	0	0.0964878	0.0192976	0	0	0.0385951	0.0192976	0.250868	0	0	0	2.45079	0	0.0964878	0	0	0	0.135083	0	0	0.0578927	0.0192976	0.0192976	0	0	0	0.135083	0.0578927	0	0	0.0192976	0	0	0.0385951	0
s15.w6d1	2231	80.5917	13.8503	0	0.627521	0	2.91349	0	0	0.313761	0.0896459	0.358584	0	0.0448229	0	0	0	0	0	0	0	0.179292	0.224115	0	0	0.313761	0	0	0	0.0448229	0.0448229	0	0.0448229	0	0	0	0	0	0.0448229	0	0.0448229	0	0	0	0	0	0	0	0
s15.w6d2	6954	55.5651	31.8234	0	0.905953	0.0862813	9.33276	0.0575209	0	0.877193	0.129422	0.0431406	0.0143802	0.0287604	0	0.0143802	0	0	0	0	0.0575209	0.0575209	0.0431406	0	0	0.503307	0	0.0287604	0	0.0575209	0.0143802	0.0143802	0	0	0	0	0	0	0.0431406	0	0.0143802	0.0575209	0	0	0	0	0	0	0
s15.w6d3	5765	67.667	24.1631	0	0.988725	0.0173461	4.94363	0.156114	0	0.641804	0.156114	0.0346921	0	0.0693842	0.0346921	0	0.0173461	0.0520382	0	0	0.0693842	0	0.0346921	0	0	0.277537	0	0.0346921	0	0.173461	0	0.0173461	0	0	0.0173461	0	0	0	0.0867303	0	0.0173461	0.0346921	0	0	0	0	0	0	0
s15.w6d4	5919	77.7496	16.5569	0	0.625106	0.0506842	2.85521	0.0337895	0	0.439263	0.067579	0.0168947	0	0.0506842	0	0.0337895	0	0.0168947	0	0.0168947	0.152053	0.118263	0.0506842	0	0.0506842	0.185842	0	0.0337895	0	0.0844737	0.0168947	0.0337895	0.0506842	0	0	0.0337895	0	0.067579	0.185842	0	0	0	0	0	0.0168947	0	0	0	0
s15.w6d5	5560	80.8453	15.8094	0	0.359712	0.0179856	1.63669	0.0179856	0	0.341727	0.0719424	0	0	0.0179856	0	0	0.0179856	0	0	0	0.0359712	0.143885	0.0359712	0	0	0.161871	0	0.0179856	0	0.0359712	0.0179856	0	0	0.0179856	0	0	0	0	0.0359712	0	0	0	0	0	0	0	0.0359712	0	0
s15.w6d6	5594	74.0615	17.5545	0	1.03683	0	4.48695	0.0715052	0	0.643547	0.0715052	0	0	0.0893815	0	0.14301	0.0536289	0.0178763	0	0	0.0715052	0.48266	0.0178763	0	0	0.160887	0	0	0	0.125134	0	0.0178763	0	0.0536289	0	0	0	0.0536289	0.14301	0	0	0.107258	0	0	0	0	0.0357526	0	0
s15.w6d7	5578	70.0251	21.6744	0	0.950161	0.340624	5.57548	0.143421	0	0.340624	0.161348	0.161348	0	0.0179276	0	0	0.0358551	0.0179276	0	0	0.0179276	0.0537827	0.0179276	0	0	0.0537827	0	0	0.0179276	0.0717103	0	0	0.0179276	0.0179276	0.0179276	0	0	0.0358551	0.0179276	0	0	0.0358551	0	0	0	0	0	0	0
s15.w7d3	9082	90.4977	1.56353	0.0440432	0.242237	0	0.121119	0.0880863	0	0.209205	0.0110108	1.23321	0.616604	0.0770755	0	0.0220216	0.0110108	0.0220216	0.055054	0	0.69368	1.66263	0.055054	0	0	0	0.0110108	0	0.0660647	0	0	0.0440432	0.0770755	0.110108	0	0	0.0110108	0.319313	0.176173	0	0	0	0.396388	0.0110108	0	0	0.0220216	0	0
s15.w7d4	11816	93.2464	1.38795	0	0.160799	0	0.0930941	0.126947	0	0.186188	0	0.693974	0.516249	0.0253893	0	0.0423155	0.0169262	0.0169262	0.0423155	0	0.583954	1.13406	0.0592417	0	0	0	0.0084631	0.0253893	0.0084631	0.0169262	0	0	0.0338524	0.11002	0	0	0	0.084631	0.0169262	0	0.0084631	0.0084631	0.24543	0	0.0084631	0	0.0084631	0	0
s15.w7d5	14274	93.1904	1.90556	0.0210172	0.126103	0	0.133109	0.0980804	0	0.252207	0	0.434356	0.973799	0.0490402	0	0.0210172	0.0140115	0.0140115	0.0840689	0	0.273224	1.00883	0.0140115	0	0	0	0	0.00700574	0.028023	0.0210172	0	0	0.0350287	0.0630517	0.00700574	0.00700574	0	0.147121	0.00700574	0	0.00700574	0.028023	0.238195	0.0140115	0	0	0.00700574	0.00700574	0
s15.w7d6	4268	93.1818	1.59325	0	0.328022	0	0.304592	0.304592	0	0.0702905	0	0.562324	0	0.0234302	0	0.0234302	0.0468604	0	0	0	0.140581	0.0937207	0	0	0.0468604	0	0	0.0234302	0	0	0	0.0234302	0	0.0937207	0	0	0	0.210872	0.0234302	0	0.0468604	0	0	0	0	0	0	0	0
s15.w7d7	3916	94.4331	0.81716	0.0510725	0.280899	0	0	0.0766088	0	0	0	0.536261	0	0.153218	0	0	0.0255363	0	0	0	0.178754	0.0766088	0	0	0	0	0	0	0.0255363	0	0	0.0766088	0	0.0766088	0.0255363	0	0	0.331971	0	0	0	0	0	0	0	0	0	0	0
s15.w8d2	1730	81.9075	3.98844	0.520231	0.809249	0	1.04046	0.289017	0	0.115607	0	2.02312	0.17341	0.578035	0	0.115607	0	0	0.0578035	0	0.693642	2.19653	0.231214	0	0	0	0	0.115607	0	0	0	0.0578035	0.0578035	0.115607	0.231214	0.115607	0	1.84971	0.0578035	0	0.115607	0.0578035	0	0.0578035	0	0	0	0.0578035	0
s15.w8d3	1817	67.694	8.47551	0.110072	1.32086	0	0.330215	3.79747	0	0.110072	0	1.10072	0.110072	0.550358	0	0.38525	0	0	0.110072	0	0.880572	1.48597	0.165107	0	0	0	0	0	0	0	0	0.110072	0.0550358	0.990644	0.330215	0.0550358	0	6.93451	0.110072	0	0.220143	0.0550358	0	0	0	0	0	0.220143	0
s15.w8d4	3566	72.7145	3.28099	0.196298	0.701066	0	0.392597	0.476725	0	0.0280426	0.0280426	2.66405	0.0280426	0.0841279	0	0.168256	0.280426	0	0.0280426	0	5.44027	2.52384	0.0280426	0	0	0	0	0.0280426	0	0.168256	0	0.11217	0.0280426	0.336511	0.0560852	0.0280426	0.0560852	4.48682	0.252384	0	0.0560852	0	0	0.0280426	0	0	0	0.0560852	0
s15.w8d5	2880	86.4236	2.32639	0.104167	0.243056	0	0.868056	0.555556	0	0.277778	0.0347222	0.659722	0.138889	0.104167	0	0.277778	0.0347222	0	0	0	0.659722	1.04167	0	0	0	0	0	0	0	0.0694444	0	0.0694444	0	0.208333	0	0.104167	0.0347222	2.88194	0.0694444	0	0.243056	0.0347222	0.0347222	0	0	0	0.104167	0	0
s15.w8d6	3197	56.8033	5.66156	1.72036	0.500469	0	0.781983	0.625586	0	0.0312793	0.0312793	7.2568	0.093838	0.250235	0	0.0312793	0.437911	0	0.375352	0	1.56397	1.87676	0.0625586	0	0	0	0	0.0312793	0	0.125117	0	0.218955	0.0625586	0.187676	0	0.093838	0	12.5117	0.656866	0	0.312793	0	0	0.0625586	0	0	0	0	0
s15.w9d1	5223	85.3915	2.6996	0.114877	0.650967	0	0.153169	0.0574383	0	0.382922	0	2.52728	0.727551	0.114877	0	0.0382922	0.0765843	0	0.134023	0	1.14877	1.74229	0.172315	0	0	0	0	0.0191461	0.172315	0.0191461	0	0.134023	0.0574383	0.593529	0.0191461	0	0.114877	0.574383	0.153169	0	0.0574383	0	0.306337	0.0191461	0.0191461	0	0.0574383	0.0382922	0
s15.w9d2	7956	49.0447	20.0729	0.113122	5.39216	0	15.2841	0.100553	0	2.04877	0.263952	0	1.64656	0.452489	0	0.276521	0.0377074	0.0125691	0	0	0.0377074	0.351936	0	0	0	0	0	0.904977	0	0.276521	0	0.213675	0.263952	0.0125691	0.0251383	0.678733	0.0251383	0.377074	0.263952	0	0.100553	0.13826	0.276521	0	0	0	0.0879839	0.0125691	0
s15.w9d3	10404	52.3549	18.118	0.0192234	2.94118	0	14.5617	0.336409	0	1.4802	0.11534	0	3.13341	0.595925	0	0.17301	0.211457	0	0	0	0.0576701	0.201845	0.0288351	0	0	0	0	1.13418	0.00961169	0.240292	0.0288351	0.0961169	0.163399	0	0.00961169	0.422914	0.00961169	0.663206	0.307574	0	0.0961169	0.288351	0.79777	0.0576701	0	0	0.0576701	0	0
s15.w9d4	2825	38.9027	23.9646	0	6.37168	0	14.9735	0.637168	0	1.20354	0.106195	0	1.59292	0.530973	0	1.09735	0.141593	0	0	0	0.106195	1.9115	0.141593	0.0707965	0	0	0	1.48673	0	0.778761	0	0.60177	0.212389	0.0353982	0	0.424779	0.176991	0.318584	0.283186	0	0.707965	0.389381	0.672566	0.0353982	0	0	0.247788	0.176991	0
s15.w9d5	5835	45.1071	22.7078	0	3.95887	0.017138	15.7155	0.548415	0	1.86804	0.291345	0.017138	1.74807	0.428449	0	0.599829	0.119966	0.017138	0	0	0.342759	0.565553	0.0342759	0	0	0	0	0.394173	0	0.308483	0.0856898	0.0856898	0.462725	0.154242	0.017138	0.66838	0.017138	0.342759	0.188518	0	0.119966	0.205656	0.788346	0.017138	0	0	0.102828	0.119966	0
s15.w9d6	9784	49.0597	22.4857	0.0102208	3.148	0	12.1014	0.480376	0	1.56378	0.26574	0.102208	1.44113	0.378168	0	0.695012	0.112428	0	0.0102208	0.0204415	0.235078	0.940311	0.0511038	0	0	0	0	0.735895	0.0204415	0.39861	0.0511038	0.204415	0.53148	0.183974	0.0204415	0.735895	0.0204415	0.439493	0.316844	0	0.204415	0.183974	0.766558	0.0306623	0	0	0.143091	0.163532	0
s15.w9d7	9867	45.2823	22.9958	0	3.9323	0	15.4961	0.456066	0	1.59116	0.192561	0.0304044	0.922266	0.395257	0	0.50674	0.212831	0	0.0101348	0	0.344583	1.06415	0.0304044	0	0	0	0	0.537144	0	0.668896	0.0709435	0.141887	0.364853	0.0405392	0	0.952671	0.0405392	0.192561	0.243235	0	0.192561	0.304044	0.557414	0.101348	0	0	0.050674	0.2331	0
s15.w10d1	10122	48.6169	16.9729	0.00987947	4.21853	0	16.2814	0.493974	0	1.66963	0.207469	0	0.978068	0.484094	0	0.227228	0.296384	0	0	0	0.0691563	0.632286	0.0197589	0	0	0	0	4.21853	0	0.503853	0.0197589	0.276625	0.128433	0.0197589	0	0.227228	0.0197589	0.701442	0.405058	0	0.0889152	0.237107	0.36554	0.0493974	0	0	0.128433	0.0790358	0
s15.w10d3	6833	1.03908	66.9838	0	18.3375	0	0.248793	2.19523	0	0.204888	0.160983	0	0	5.88321	0	0.131714	0.365872	0	0	0	0.0585394	0.556125	0.102444	0	0	0	0	0.190253	0	0.0146349	0.0146349	0.0731743	0.204888	0.0292697	0.0292697	0.54149	0.278062	0.0146349	0.0292697	0	0.0439046	0.0585394	0	0.424411	0	0	0.102444	0	0
s15.w10d5	7169	3.29195	57.3302	0	17.3385	0	5.34245	2.60845	0	0.167387	0.306877	0	0	5.06347	0	0.0976426	1.22751	0	0	0	0.0697447	1.01827	0.139489	0	0	0	0	0.418468	0	0.488213	0.0697447	0.181336	0.167387	0.0139489	0.153438	0.348724	0.195285	0.0139489	0.0976426	0	0.0418468	0.613754	0	0.976426	0	0	0.125541	0.0139489	0
s15.w10d6	2909	22.3444	39.395	0	11.7566	0	12.2723	2.09694	0	0.103128	0.584393	0	0	2.61258	0	0.137504	1.51255	0	0	0	0.17188	0.17188	0	0	0	0	0	1.40942	0	1.06566	0.0687521	0.343761	0.137504	0	0.103128	0	0	0	0.275009	0	0.0343761	1.30629	0	0.756274	0	0	0	0	0
s15.w10d7	5419	0.424433	68.8872	0	20.6127	0	0.184536	1.0334	0	0.0553608	0.147629	0	0	5.27773	0	0.110722	0.0553608	0	0	0	0	0.572061	0.0922679	0	0	0	0	0.0553608	0	0.0738144	0.0184536	0.0553608	0.184536	0	0	0.5167	0.332165	0.0369072	0	0	0	0.0369072	0	0.369072	0	0	0	0	0
s15.w11d1	3027	2.34556	58.9362	0	23.0591	0	0.66072	3.50182	0	0.396432	0.16518	0	0	4.75719	0	0.099108	0.363396	0	0	0	0.033036	0.792864	0.198216	0	0	0	0	0.033036	0	0.231252	0	0.16518	0.231252	0.099108	0.231252	0.561612	0.33036	0.033036	0.066072	0	0	0.198216	0	0.759828	0	0	0.033036	0.033036	0
s15.w11d2	6521	6.02668	49.885	0	18.9388	0	7.16148	2.65297	0	0.322036	0.567398	0	0	4.32449	0	0.506057	0.782089	0	0	0	0.107345	0.736083	0.0920104	0	0	0	0	1.28815	0	1.47217	0.122681	0.322036	0.168686	0	0.153351	0.414047	0.184021	0.0920104	0.536727	0	0	0.598068	0	0.981445	0	0	0.0613403	0	0
s17.w1d1	7563	3.67579	53.4973	0	6.80947	0	1.45445	20.7854	0	0.462779	0.264445	0	0	1.41478	0	1.75856	0.224779	0	0	0	0	0	0.436335	0	0	0.0264445	0	0	0	0.965225	0.0661113	1.428	0.0264445	0.0132223	0.780114	0.0396668	0.0661113	1.82467	0.171889	0	0.0264445	0.251223	0	0.0793336	0	0	0	0.0396668	0
s17.w1d2	5050	3.48515	57.4653	0	5.9604	0	0.772277	20	0	0.277228	0.178218	0	0	2.43564	0	2	0.039604	0	0	0	0	0.019802	0.49505	0	0	0	0	0	0	0.118812	0.019802	1.26733	0.019802	0.019802	1.50495	0	0.019802	0.970297	0.158416	0	0	0.19802	0	0.019802	0.019802	0	0	0	0
s17.w1d3	6074	3.01284	65.6898	0	7.80375	0	0.428054	13.1544	0	0.329272	0.329272	0	0	1.94271	0	2.70003	0.0987817	0	0	0	0	0.0493908	0.246954	0	0	0	0	0	0	0.0164636	0.0493908	0.675008	0.0164636	0	1.16892	0.0164636	0.0164636	0.345736	0.0823181	0	0.0164636	0.0164636	0	0.148173	0.0329272	0	0	0	0
s17.w1d5	7656	4.46708	62.2388	0	9.78318	0.0130617	0.522466	13.0225	0	0.509404	0.169801	0	0	3.08255	0	2.02456	0.0783699	0	0	0	0.0130617	0.0653083	0.326541	0	0	0	0	0	0	0.0783699	0.0130617	0.300418	0	0	0.731452	0.0783699	0.23511	0.783699	0.143678	0	0.039185	0.0130617	0	0.0130617	0.0130617	0	0	0	0
s17.w1d6	4849	0.453702	60.7754	0.0206228	8.20788	0	1.05176	21.7777	0	0.433079	0.247474	0	0	1.64982	0	1.09301	0.123737	0	0	0	0.0206228	0	0.288719	0	0	0	0	0	0	0.0824912	0.0618684	0.845535	0.0412456	0	0.536193	0.0206228	0.0412456	0.371211	0.0824912	0	0	0.247474	0	0.0206228	0	0	0	0	0
s17.w1d7	7427	1.15794	62.5286	0	7.76895	0	0.673219	20.5601	0	0.175037	0.134644	0	0	1.5888	0	1.10408	0.0942507	0	0	0	0	0.0134644	0.498182	0	0	0	0	0.0134644	0.0269288	0.0807863	0.0538575	0.363538	0.0538575	0	1.00983	0.0269288	0.134644	0.403932	0.0942507	0	0	0.0807863	0	0.134644	0	0	0	0	0
s17.w2d1	6301	1.07919	64.5453	0	10.1254	0	0.841136	13.4106	0	0.190446	0.142834	0	0	2.38057	0	2.45993	0.190446	0	0	0	0	0.0158705	0.269798	0	0	0	0	0	0	0.206316	0.0476115	0.507856	0.0476115	0.0158705	0.983971	0.0793525	0.222187	0.460244	0.0793525	0	0	0.126964	0	0.174575	0.031741	0	0	0	0
s17.w2d2	6968	10.1607	44.9483	0	5.69747	0	8.15155	17.4799	0	0.818025	0.243972	0	0	1.24856	0	1.07635	0.301378	0.0143513	0	0	0.043054	0.516648	0.373134	0	0	0	0	0	0	0.43054	0.186567	1.23421	0.043054	0.0143513	0.444891	0.143513	0.0861079	1.0333	0.473594	0	0.0717566	0.990241	0	0.846728	0	0	0.0574053	0.0287026	0
s17.w2d3	5785	3.2325	55.7822	0	5.68712	0	0.605013	19.6197	0	0.121003	0.121003	0	0	3.38807	0	2.21262	0.242005	0	0	0	0.190147	0.259291	0.639585	0	0	0	0	0	0	0.155575	0.0691443	1.50389	0.103717	0	0.777874	0.172861	0.0345722	0.155575	0.172861	0	0.103717	0.155575	0	0.674157	0	0	0.0864304	0	0
s17.w2d4	3129	0.735059	48.4819	0.0319591	11.8568	0	0.415468	17.226	0	0.127836	0.159795	0	0	10.6743	0	2.84436	0.191755	0	0	0	0.0319591	0	0.223714	0	0	0	0	0	0	0.0639182	0.0639182	0.735059	0.0958773	0	2.23714	0.319591	0	0.0639182	0.223714	0	0.127836	0.223714	0	0.35155	0.0319591	0	0.0319591	0	0
s17.w2d5	1470	0.952381	46.1905	0	11.6327	0	0.204082	19.3197	0	0	0.0680272	0	0	7.27891	0	2.38095	0.340136	0	0	0	0	0.0680272	0.748299	0	0.0680272	0	0	0	0	0.136054	0.340136	0.408163	0.272109	0	4.14966	0.544218	0	0	0	0	0.272109	0.0680272	0	0.408163	0	0	0.204082	0	0
s17.w2d6	7025	0.469751	50.7473	0	15.4733	0	0.185053	19.3167	0	0.0996441	0.256228	0	0	6.76157	0	1.28114	0.213523	0	0	0	0	0.270463	0.498221	0	0	0	0	0	0	0.0427046	0.0711744	0.256228	0.0996441	0.0142349	1.70819	0.170819	0	0.0427046	0.170819	0	0.0996441	0.0996441	0	0.128114	0	0	0.142349	0	0
s17.w2d7	2974	0.369872	44.62	0.0336247	11.8695	0	0.672495	28.9173	0	0.0336247	0.100874	0	0	4.43847	0	1.31137	0.403497	0	0	0	0	0.100874	0.975118	0	0	0	0	0	0	0.0336247	0.470746	0.302623	0.0336247	0	2.32011	0.0336247	0	0.0672495	0.403497	0	0.0336247	0.235373	0	0.235373	0	0	0	0	0
s17.w3d1	5293	1.11468	52.5033	0	10.5233	0	0.302286	25.3542	0	0.0377858	0.170036	0	0	4.30758	0	1.8515	0.245607	0	0	0	0.0188929	0	0.491215	0	0.0188929	0	0	0	0	0.0377858	0	0.510108	0.0377858	0	0.699036	0.0377858	0	0.0566786	0.415643	0	0.0188929	0.0944644	0	0.0377858	0	0	0	0.0188929	0
s17.w3d2	6734	1.7226	45.842	0	6.35581	0	0.801901	37.3181	0	0.04455	0.1188	0	0	1.91565	0	1.0098	0.31185	0	0	0	0	0	0.920701	0	0	0	0	0	0	0.0297	0.1485	0.653401	0.01485	0	0.668251	0.01485	0.01485	0.1782	0.16335	0	0.04455	0.2376	0	0.13365	0	0	0	0	0
s17.w3d3	7037	0.824215	50.7461	0	6.38056	0.0142106	0.625266	32.5423	0	0.0142106	0.170527	0	0	3.14054	0	1.25053	0.184738	0	0	0	0	0.0142106	0.682109	0	0	0	0	0	0	0.0426318	0.0142106	0.667898	0.0142106	0.0284212	0.611056	0.113685	0.0426318	0.270001	0.270001	0	0.0426318	0.298423	0	0.0568424	0.0142106	0	0	0	0
s17.w3d4	4632	4.31779	50.3886	0	7.46978	0.0215889	1.98618	27.785	0	0.151123	0.215889	0	0	1.51123	0	1.20898	0.215889	0.0215889	0	0	0	0	0.755613	0	0	0	0	0	0	0.194301	0.129534	0.474957	0	0	0.669257	0.0431779	0	0.712435	0.237478	0	0.0431779	0.367012	0	0.172712	0	0	0	0	0
s17.w3d5	2730	1.97802	43.956	0.0732601	5.93407	0	0.622711	36.7033	0	0.03663	0.10989	0	0	2.23443	0	0.586081	0.10989	0	0	0	0	0.25641	0.769231	0	0	0	0	0	0	0.03663	0.03663	0.915751	0	0	1.06227	0.03663	0	1.06227	0.14652	0	0.03663	0.21978	0	0.14652	0	0	0	0	0
s17.w3d6	8724	2.3613	65.4631	0	7.24438	0	0.263641	15.5777	0	0.114626	0.171939	0	0.0114626	3.26685	0	1.76525	0.137552	0	0	0	0	0.0114626	0.263641	0	0	0	0	0	0	0.0229253	0.0687758	0.332416	0.0229253	0.0343879	0.848235	0.0343879	0	0.515818	0.137552	0	0	0.0917011	0	0.126089	0	0	0	0	0
s17.w3d7	5392	3.04154	61.5171	0	8.21588	0	0.426558	13.9095	0	0.18546	0.204006	0	0	4.91469	0	1.72478	0.166914	0	0.037092	0	0	0	0.37092	0.018546	0	0	0	0	0	0.111276	0.074184	0.853116	0.018546	0	1.18694	0.09273	0	0.964392	0.129822	0	0.018546	0.129822	0	0.055638	0.018546	0	0	0	0
s17.w4d1	2302	1.99826	46.7854	0.086881	10.9036	0	0.651607	22.5891	0	0.173762	0.0434405	0	0	5.4735	0	2.82363	0.304083	0	0	0	0	0	0.521286	0	0	0	0	0	0	0.130321	0.0434405	0.347524	0.0434405	0	2.21546	0.173762	0	2.08514	0.434405	0	0.173762	0.304083	0	0	0	0	0	0	0
s17.w4d2	5702	2.94633	48.825	0.0175377	7.64644	0	0.526131	26.7625	0	0.210452	0.175377	0.0350754	0	3.2094	0	1.98176	0.192915	0	0	0	0	0.0175377	0.420905	0	0	0	0	0	0	0.105226	0.0350754	0.596282	0.0175377	0.0175377	1.2101	0.0526131	0.0526131	2.4202	0.368292	0	0.140302	0.280603	0	0.22799	0.0175377	0	0	0	0
s17.w4d3	3118	2.66196	45.3496	0.0320718	7.24824	0	0.801796	23.5407	0	0.449006	0.160359	0	0	4.97114	0	3.23926	0.416934	0	0	0	0	0.160359	0.801796	0	0	0	0	0	0	0.0962155	0	0.801796	0.0962155	0	2.75818	0.160359	0.128287	2.85439	0.35279	0	0.128287	0.160359	0	0.0962155	0	0	0	0	0
s17.w4d4	8456	3.54778	60.9508	0	7.6632	0	0.0946074	14.6168	0	0.591296	0.201041	0.0118259	0	3.72517	0	3.74882	0.0946074	0	0	0	0.0118259	0.0591296	0.342952	0	0	0	0	0	0	0.130085	0.0946074	0.26017	0.0118259	0	1.0052	0.0827815	0.366604	0.756859	0.236518	0	0.0827815	0.106433	0	0.118259	0	0	0	0	0
s17.w4d5	7652	1.96027	55.9592	0	7.22687	0	0.679561	22.0204	0	0.60115	0.156822	0	0	2.69211	0	1.60742	0.43126	0	0	0	0	0	0.378986	0	0	0	0	0	0	0.0522739	0.0653424	1.35912	0	0	0.60115	0.0522739	0.104548	0.993204	0.274438	0	0.0392054	0.274438	0	0.0784109	0	0	0	0	0
s17.w4d6	5324	2.77986	44.1022	0	6.34861	0	0.864012	29.6769	0	0.375657	0.169046	0	0	2.76108	0	1.50263	0.676183	0	0	0	0	0.0187829	0.676183	0	0	0	0	0	0	0.150263	0.244177	2.42299	0.0375657	0.0187829	1.10819	0.112697	0.150263	1.27724	0.413223	0	0.0187829	0.244177	0	0.13148	0.0375657	0	0	0	0.0375657
s17.w4d7	6880	5.82849	50.8576	0	6.35174	0	0.988372	22.8779	0	0.479651	0.247093	0	0	1.80233	0	0.901163	0.159884	0	0	0	0	0.0145349	0.523256	0	0	0	0	0	0	0.174419	0.0290698	2.1657	0.174419	0	0.56686	0.203488	0.232558	1.42442	0.203488	0	0.0581395	0.218023	0	0.218023	0.0145349	0	0	0	0
s17.w5d1	3580	2.59777	39.8883	0	6.11732	0	1.34078	24.3296	0	0.111732	0.195531	0	0	4.21788	0	3.04469	0.418994	0	0	0	0	0	0.363128	0	0	0	0	0	0	0.167598	0.0837989	2.65363	0.139665	0.027933	3.07263	0.418994	0.810056	3.54749	0.167598	0	0.223464	0.335196	0	0.307263	0	0	0.027933	0.027933	0
s17.w5d4	6891	1.32056	36.7726	0	6.06588	0	1.88652	37.3531	0	0.116093	0.203164	0	0	2.40894	0	0.885213	1.52373	0	0	0	0	0.0290234	0.754607	0	0	0	0	0	0	0.594979	0.101582	2.77173	0	0.0145117	0.696561	0.0290234	0.17414	0.406327	0.217675	0	0.0725584	0.725584	0	0.290234	0	0	0	0	0
s17.w5d5	2047	3.41964	46.5559	0.048852	8.84221	0	1.1236	21.788	0	0.439668	0.341964	0	0	1.80752	0	1.80752	1.319	0	0	0	0	0.048852	0.537372	0	0	0	0	0	0	0.928188	0.048852	2.14949	0.097704	0	1.27015	0.24426	0.293112	0.439668	0.586224	0	0.048852	0.439668	0	0.24426	0	0	0	0	0
s17.w5d6	3440	2.99419	49.0116	0.145349	8.60465	0	4.09884	19.5349	0	0.581395	0.0581395	0	0	1.13372	0	0.726744	1.22093	0	0	0	0	0.0290698	0.523256	0	0	0	0	0	0	0.988372	0.0872093	2.18023	0.0872093	0	1.22093	0.0872093	0.116279	0.348837	0.959302	0	0.0581395	0.465116	0	0.232558	0.0290698	0	0	0	0
s17.w5d7	6520	0.981595	44.2331	0.0153374	9.12577	0	1.53374	24.3252	0	0.843558	0.245399	0.138037	0	1.56442	0	3.28221	1.27301	0	0	0	0.0306748	0.0920245	0.613497	0	0	0	0	0	0	0.184049	0.368098	1.15031	0.168712	0	1.24233	0.797546	0.0153374	0.0460123	0.276074	0	0.0306748	0.398773	0	1.27301	0.0306748	0	0.0613497	0	0
s17.w6d1	554	1.98556	56.8592	0.180505	10.2888	0	2.52708	18.4116	0	0.180505	0.180505	0	0	1.08303	0	2.16606	0.541516	0.902527	0	0	0	0	0.541516	0	0	0	0	0	0	0.180505	0	0.722022	0.180505	0	0.180505	0.180505	0	0.180505	0.361011	0	0	0.722022	0	0	0	0	0.180505	0	0
s17.w6d2	4280	0.257009	45.4907	0.0233645	13.4346	0	0.420561	24.3925	0	0.046729	0.116822	0	0	5.3972	0	2.28972	0.560748	0	0	0	0	0.046729	0.420561	0	0	0	0	0	0	0.0233645	0.233645	0.607477	0.0700935	0	2.45327	0.21028	0.0233645	0.0934579	0.0700935	0	0.046729	0.373832	0	0.0700935	0.0233645	0	0.0700935	0	0
s17.w6d3	3670	2.12534	53.1063	0.0817439	6.86649	0	0.790191	21.6076	0	0.163488	0.0544959	0	0	5.42234	0	1.44414	0.926431	0	0	0	0	0	0.408719	0	0	0	0	0	0	0.0817439	0.217984	0.681199	0.108992	0	1.63488	0.381471	0	0	0.245232	0	0.0817439	0.217984	0	0.027248	0.027248	0	0.027248	0	0
s17.w6d4	3760	9.76064	38.1383	0	5.58511	0	1.70213	28.617	0	0.106383	0.132979	0	0	3.21809	0	2.4734	0.824468	0	0	0	0	0	0.611702	0	0	0	0	0	0	0.0531915	0.292553	1.2766	0.0797872	0	1.99468	0.159574	0.0265957	0.0797872	0.558511	0	0.0265957	0.345745	0	0.132979	0.0531915	0	0	0	0
s17.w6d5	2553	1.64512	43.7524	0.0391696	7.28555	0	2.54602	34.6651	0	0.156678	0.235018	0	0	2.35018	0	0.900901	0.626714	0	0	0	0	0	0.509205	0	0	0	0	0	0	0.313357	0.313357	0.705053	0.0391696	0.0391696	0.900901	0	0	0	0.548374	0	0	0.626714	0	0.0783392	0	0	0	0	0
s17.w6d6	5359	2.23922	44.2993	0	7.10954	0	2.33252	33.551	0	0.093301	0.130621	0	0	2.23922	0	1.17559	0.653107	0	0	0	0	0.0186602	0.765068	0	0	0	0	0	0	0.111961	0.130621	0.98899	0	0.0186602	0.690427	0.0186602	0.0186602	0.205262	0.522486	0	0	0.765068	0	0.0373204	0.0186602	0	0.0186602	0	0
s17.w6d7	5980	3.64548	45.8194	0.0334448	5.55184	0	3.97993	31.5886	0	0.117057	0.183946	0	0	1.33779	0	0.568562	0.401338	0	0	0	0	0.0334448	0.819398	0	0	0	0	0	0	0.384615	0.183946	1.05351	0	0	0.401338	0	0	0.434783	0.351171	0	0.0501672	0.953177	0	0.083612	0	0	0	0	0
s17.w7d1	6447	4.96355	43.6017	0.0465333	7.92617	0	13.5567	21.8706	0	0.0930665	0.1396	0	0	0.729021	0	0.341244	0	0	0	0	0	0	0.434311	0	0	0	0	0	0	0.403288	0.108578	0.558399	0	0	0.294711	0	0	1.396	0.170622	0	0	1.73724	0	0.201644	0	0	0	0	0
s17.w7d2	7412	4.27685	37.6282	0.0269833	7.54182	0	13.8019	24.5548	0	0.107933	0.188883	0	0	1.01187	0	0.876956	0.1619	0	0	0	0	0.0269833	0.445224	0	0	0	0	0	0	0.74204	0.242849	0.998381	0.0269833	0.0134916	0.458716	0.0134916	0	2.26659	0.350783	0	0.0539665	1.88883	0	0.377766	0	0	0	0	0
s17.w7d5	1809	91.7081	6.6335	0.0552792	0.165837	0	0.110558	0.66335	0	0.0552792	0	0	0	0	0	0	0	0	0	0	0	0	0.221117	0	0	0	0	0	0	0	0	0.0552792	0	0	0	0	0	0	0	0	0	0	0	0	0	0	0	0	0
s17.w8d2	7972	99.8746	0	0.0250878	0	0	0	0	0	0	0	0.0125439	0	0.0125439	0	0	0	0.0125439	0	0	0	0.0125439	0	0	0	0	0	0	0	0	0	0	0	0	0	0	0	0	0	0	0.0125439	0	0	0	0	0	0	0.0125439	0
s17.w8d5	4284	98.6928	0.513539	0.0233427	0.0933707	0	0.070028	0.0933707	0	0	0	0	0	0	0	0.0466853	0	0	0	0	0	0.0466853	0	0	0.0233427	0	0	0.0466853	0	0	0	0	0	0	0	0	0	0	0.0466853	0	0.0233427	0	0.0233427	0	0	0	0	0	0
s17.w8d6	4429	98.1034	1.10634	0.0451569	0.158049	0	0.0903138	0	0	0	0	0	0.0225785	0	0	0	0	0	0	0	0	0.112892	0.0903138	0	0	0	0	0	0	0	0	0	0.0903138	0	0	0	0	0	0	0	0.0677354	0	0	0	0	0	0	0	0
s17.w8d7	2467	98.5813	0.486421	0	0.24321	0	0.0405351	0.16214	0	0	0	0	0	0.121605	0	0.0405351	0	0.0405351	0	0	0	0	0	0	0	0	0	0	0	0	0	0	0	0	0	0	0	0	0	0	0.202675	0.0405351	0	0	0	0	0	0	0
s17.w9d1	4609	97.7652	0.932957	0.0216967	0.347147	0	0	0.173573	0	0.0433934	0	0.0216967	0	0.173573	0	0.0216967	0	0.108483	0	0	0.0433934	0.108483	0	0	0	0	0	0	0	0	0	0.0433934	0	0.0433934	0	0	0	0	0	0	0	0	0	0	0.0433934	0	0	0	0
s17.w9d2	3657	98.0585	0.820345	0	0.0820345	0	0.109379	0.218759	0	0	0	0	0	0	0	0	0	0.0546896	0	0	0.0273448	0	0	0	0	0	0	0	0	0	0	0	0	0.0273448	0	0.0273448	0	0	0	0	0.164069	0.0273448	0.0820345	0	0	0	0	0	0
s17.w9d3	6345	98.3924	0.598897	0.126084	0.126084	0	0.110323	0.236407	0	0	0	0.0157604	0.0315209	0.0157604	0	0	0	0	0	0	0.0157604	0.0157604	0	0	0	0	0	0	0	0	0	0	0	0.0630418	0	0.0157604	0	0.0472813	0.0157604	0	0.0157604	0	0.0157604	0	0.0157604	0	0	0	0
s17.w9d4	5342	99.2512	0.0374392	0.0561587	0	0	0	0	0	0.0374392	0	0	0	0	0	0.112317	0	0.0187196	0	0	0	0.224635	0	0	0	0	0	0	0.0935979	0	0	0	0	0	0	0	0	0	0	0	0.0187196	0	0	0	0	0	0.0561587	0	0
s17.w9d5	1569	99.4901	0.12747	0	0	0	0	0	0	0	0	0	0	0	0	0	0	0.0637349	0	0	0	0.12747	0	0	0	0	0	0	0	0	0	0	0	0	0	0	0	0	0	0	0	0	0	0	0	0	0	0	0
s17.w9d6	4946	99.3126	0.222402	0	0.0404367	0	0.0808734	0.0202184	0	0	0	0	0	0	0	0	0	0	0	0	0.0202184	0.141529	0	0	0	0	0	0	0	0	0	0	0	0.0202184	0	0	0	0.0202184	0	0	0.0404367	0	0	0	0	0	0.0202184	0	0
s17.w9d7	7779	96.8248	0.617046	0.0128551	0.102841	0	1.97969	0.0642756	0	0.0385654	0.0128551	0	0.0128551	0.0257102	0	0.0257102	0	0.0128551	0	0	0	0.0257102	0	0	0	0	0	0.0128551	0	0	0	0	0	0.0128551	0	0	0	0.0514205	0.0128551	0	0	0.0257102	0.0128551	0	0	0	0	0	0
s17.w10d4	10876	98.4185	0.597646	0	0.165502	0	0.0275837	0.147113	0	0.0183891	0.00919456	0.0275837	0.0367782	0.0643619	0	0.0183891	0.00919456	0.00919456	0	0	0.0367782	0.110335	0.00919456	0	0	0	0	0	0	0	0	0	0.00919456	0.00919456	0.0183891	0	0	0.0643619	0	0	0.0643619	0	0	0	0	0	0	0	0
s17.w10d5	2502	97.562	1.1191	0	0.159872	0	0.0799361	0.359712	0	0.0799361	0	0	0.0799361	0.0799361	0	0	0	0	0	0	0	0.159872	0.039968	0	0	0	0	0	0	0	0.039968	0	0	0	0	0.039968	0.039968	0	0.039968	0	0	0.039968	0	0	0	0	0	0	0
s17.w10d6	5712	94.5378	1.2605	0	0.192577	0	2.67857	0.280112	0	0.070028	0.017507	0.105042	0.052521	0.035014	0	0.017507	0.035014	0.052521	0	0	0.017507	0.035014	0	0	0	0	0	0	0	0.035014	0	0	0.035014	0	0.035014	0.017507	0	0.070028	0	0	0.070028	0.035014	0.017507	0	0	0	0	0	0
s17.w10d7	16521	80.2796	6.63398	0	1.26506	0	9.04909	0.0544761	0	0.381333	0.0363174	0	0.0060529	0.217904	0	0.193693	0.0242116	0	0	0	0	0.351068	0	0	0	0	0	0	0	0	0	0.0242116	0	0	0.193693	0	0	0.514497	0.163428	0	0	0.108952	0	0	0	0	0	0.0060529	0
s17.w11d1	8611	42.9567	23.7371	0	16.2002	0.0232261	0.545813	0	0	2.58971	0.162583	0	0	4.59877	0	2.81036	0.325165	0.0232261	0	0	0	1.44002	0.0116131	0	0	0	0	0	0.0696783	0.0348392	0.0232261	0.0580653	0.0348392	0	1.32389	0	0.116131	1.40518	0.0232261	0	0.0232261	0.0696783	0	0	0	0	0.278713	0.0812914	0
s17.w11d2	13664	19.3721	33.9359	0	29.3033	0.0365925	0.600117	0.0219555	0	0.885539	0.241511	0	0	5.11563	0.0073185	3.24941	0.226874	0.029274	0	0	0.0073185	1.21487	0.014637	0	0	0	0	0	0	0.117096	0.087822	0.0951405	0.102459	0.0073185	0.980679	0	0.468384	0.863583	0.526932	0	0.0951405	0.14637	0	0	0	0	0.365925	0.219555	0
s23.w1d1	2907	0.894393	8.80633	0	1.37599	0	0.137599	10.3199	0	0	0.0343997	0	0	0.378397	7.73994	0.378397	0	0	0	7.84314	0	0	0.0687994	0	0.0343997	0	0	0	0	0.687994	0.894393	0.275198	0.584795	0	0.0687994	2.85518	0.0687994	0.206398	0.859993	0	0	0.343997	0	4.91916	0	0.0687994	0.0687994	0.206398	0
s23.w1d2	3353	0.14912	12.9138	0	1.16314	0	0.238592	11.3033	0.328064	0.0894721	0.029824	0	0.0596481	0.357888	8.08231	1.81927	0.029824	0	0	6.23322	0.14912	1.04384	5.66657	0.328064	0.268416	0	0	0	0.029824	0.0894721	1.04384	1.07367	0.208768	0	0.029824	0	0	0.715777	0.894721	0	0.984193	0.268416	0.029824	2.71399	0.238592	0.536833	0.328064	0.0596481	0
s23.w1d4	3334	0.389922	13.3773	0	1.52969	0	0.209958	16.1068	0	0.089982	0.119976	0	0.74985	0.629874	20.6059	0.539892	0	0	0.029994	6.29874	0	0.29994	2.18956	7.64847	0	0.029994	0	0	0	0.059988	0.659868	4.67906	0.029994	0.029994	0.629874	0.179964	0.059988	0.59988	1.82963	0.239952	0.089982	0.209958	0.089982	1.55969	0	1.4997	0.089982	0.059988	0
s23.w1d5	3645	1.59122	22.0027	0	1.64609	0	0.109739	11.2483	0	1.20713	0.0823045	0	18.7929	0.85048	8.28532	0.576132	0	0.219479	0.219479	1.86557	0.90535	0.219479	0.740741	2.52401	0.137174	0.0274348	0	0	1.06996	0.384088	1.28944	2.46914	0.219479	0.0548697	1.893	0.823045	0	0.109739	2.16735	0.219479	0.192044	0.164609	1.59122	1.53635	0.0548697	0.713306	0.0548697	0.0274348	0
s23.w1d6	2786	2.62024	37.7243	0	0.681981	0	0	8.75808	0.358938	0.143575	0.179469	0	0.466619	0.466619	9.97846	1.07681	0.0358938	0.107681	0.179469	0.933238	0.179469	0.717875	6.3173	1.00503	0.251256	0	0	0	0.0717875	0.502513	0.825556	3.40991	0.251256	0	0.610194	0.610194	0.143575	0.107681	1.25628	0.0717875	0.789663	0.502513	0.0717875	0.825556	0.215363	1.83058	0.0358938	0	0.0358938
s23.w1d7	2914	1.407	33.9053	0	1.75017	0	0.274537	9.26561	0	0.480439	0.308854	0	0.377488	0.652025	13.2121	1.6129	0.0343171	0.446122	0.137268	0.995196	0.82361	2.36788	1.2011	4.87303	0.377488	0.0343171	0	0	0.205903	0.102951	0.686342	4.11805	0.102951	0.480439	0.652025	0.0686342	0.24022	0.102951	2.43651	0.274537	0.686342	0.652025	0.480439	0.789293	2.05903	1.88744	0.411805	0.0686342	0.0343171
s23.w2d1	2352	9.14116	24.1071	0	7.9932	0	0.892857	1.23299	0	1.06293	1.23299	0	0	0.340136	6.20748	0.212585	0	0.042517	0.510204	0.765306	1.06293	0.680272	3.95408	14.5408	0	0.467687	0	0	0.085034	0.297619	0.595238	5.14456	0.042517	0.297619	1.31803	0.085034	0.127551	0	0.637755	0.042517	0.255102	0.467687	0	0.170068	9.14116	2.5085	0.042517	0	0.170068
s23.w2d2	2759	7.53896	9.8224	0	4.63936	0.28996	1.8485	0.036245	0	3.84197	0.108735	0	0	0	15.6216	2.82711	0.616165	0.253715	0.036245	0.906125	0.65241	4.31316	4.13193	14.1356	0.036245	2.1747	0	0	0	2.42842	0.036245	1.63103	0.50743	0.108735	0.65241	3.80573	0.7249	2.21095	1.48605	0	0.326205	0.543675	0	0	4.27691	0.108735	0.50743	0.14498	0
s23.w2d3	2926	3.96446	14.5933	0	3.96446	0.478469	0.0341763	0	0	2.08476	0.0683527	0	0.0341763	0.0341763	27.8195	0.170882	13.1237	0.0341763	0.0341763	0.683527	0.0341763	0.888585	3.31511	13.0895	0	1.33288	0	0.102529	0.0341763	0.478469	0.0683527	3.55434	0.102529	0.0341763	1.02529	0.0341763	0.341763	3.72522	1.50376	0	0.136705	0.444293	0	0	0.239234	0.307587	0.273411	0.0683527	0
s23.w2d4	2155	12.9466	13.6427	0	3.8051	1.16009	0.185615	0	0	2.5522	0.278422	0	0.556845	0.0928074	22.6914	0.324826	9.37355	0.0464037	0.0464037	0.742459	0.185615	1.2529	2.13457	6.49652	0	5.19722	0	0.510441	0	0.603248	0	3.61949	0.0464037	0	1.67053	0.139211	0.417633	5.10441	1.67053	0.0464037	0	0.139211	0	0	0.0928074	0.324826	0.139211	0.0928074	0
s23.w2d5	2442	21.6626	29.525	0	4.95495	1.4742	0.0819001	0.0819001	0	4.54545	0.12285	0	0	0.28665	14.1278	0.12285	1.18755	0.04095	0.28665	0.1638	0.04095	0.3276	1.5561	5.61016	0.614251	0.4095	0	0.982801	0.2457	0.12285	0	1.26945	0.04095	0.28665	1.43325	0.04095	0.1638	0.778051	1.26945	0	0	0.45045	0	0.04095	1.8837	0.3276	0.04095	0.04095	0
s23.w2d6	3265	12.2511	28.6677	0	4.25727	0.520674	0.0306279	0.0306279	0.0306279	2.66462	0.153139	0	0	0.275651	19.0505	0.183767	2.11332	0.0918836	0.0612557	1.1026	0.214395	1.01072	1.80704	4.37979	0.275651	0.0306279	0	7.07504	0.0612557	0.275651	0.0612557	2.69525	0.245023	0	1.47014	0.796325	0.245023	0.306279	2.45023	0.0306279	0.0306279	0.490046	0	0	0.459418	0.520674	0	0.153139	0.0306279
s23.w2d7	3156	16.8885	26.2991	0.0316857	3.16857	0.665399	0.095057	0.0633714	0	5.03802	0.0316857	0	0	0.411914	8.14322	0.2218	0.506971	0.190114	0.0316857	0.190114	0.285171	0.823828	1.48923	5.89354	0.665399	0.475285	0	12.9911	0.126743	1.39417	0.0316857	3.13688	0.0633714	0.0633714	1.26743	0.506971	0.285171	0.126743	1.52091	0	0.0633714	0.285171	0	0	2.47148	0.380228	0.0633714	0.0316857	0
s23.w3d1	2870	17.8397	34.2509	0	2.02091	0	0.313589	0.0348432	0	5.43554	0.0696864	0	0	0.592334	7.70035	0.10453	0.348432	0.139373	0.0348432	0.243902	0.592334	0.905923	0.836237	3.17073	0.0348432	0.557491	0	11.7422	0.0696864	0.592334	0	3.3101	0.209059	0.0348432	1.25436	0.836237	0.209059	0.174216	1.67247	0	0.0696864	0.383275	0	0	0.243902	0.174216	0.139373	0.0696864	0
s23.w3d2	3039	4.7055	28.562	0	3.98157	0	0.197433	0.0658111	0	3.61961	0.0329056	0	0	1.02007	10.5956	0.559395	0.0329056	0	0.0658111	0.526489	0.329056	0.691017	2.43501	8.09477	0	0.263244	0	15.2024	0.131622	0.427772	0	3.68542	0.0329056	0.0658111	1.38203	0.0987167	0.197433	0.0658111	2.00724	0	0.0658111	0.691017	0	0.0329056	6.02172	0.855545	0	0.0329056	0.0329056
s23.w3d3	2528	3.36234	58.1487	0	27.8481	0.316456	0.039557	0.197785	0	0.356013	0.118671	0	0	0.90981	0.949367	0.276899	0.039557	0	0	2.8481	0.237342	0.197785	0.118671	0.356013	0.118671	0	0	0.356013	0	0.039557	0	0.276899	0.039557	0	0.118671	0.474684	0.118671	0	0.276899	0.118671	0.0791139	0.118671	0	0	0.039557	0.118671	0.039557	0	0
s23.w3d4	3654	6.45868	18.7466	0	3.03777	0.574713	0.218938	0.273673	0	4.29666	0.0821018	0	0	0.875753	9.60591	1.01259	0.410509	0.136836	0	0.656814	0.684182	2.79146	2.07991	8.04598	0.0547345	0.109469	0	13.711	0.0273673	0.656814	0.0273673	5.96606	0.547345	0.60208	1.14943	0.191571	0.383142	0.465244	3.03777	0.0273673	0.246305	0.246305	0	0.0273673	4.32403	1.88834	0.383142	0.0273673	0
s23.w3d5	4154	10.5922	2.07029	0	0.0722195	1.08329	0	0	0	0.45739	0.0240732	0	60.8811	0	0.0481464	0.674049	0	2.86471	0.288878	0	0.409244	1.01107	2.50361	0	0.0962927	0	0	0.0481464	0.144439	0	0	0.0962927	0.216659	0.144439	0.505537	1.6129	0	0.337025	0.385171	0	0.0962927	0	0	0	3.61098	0	0.288878	0	0
s23.w3d6	6214	62.6167	11.4419	0	0.6598	1.04603	0	0	0	1.22304	0.0643708	0	1.91503	0	5.43933	0.885098	0.193112	0.675893	0.0321854	0.0160927	0.0804635	0.772449	0.0321854	0.0160927	0	0	0	1.14258	0.0160927	0.852913	0	0.514966	0.225298	0.0804635	0.772449	2.02768	0.0160927	2.46218	0.772449	0	0.0160927	0.0482781	0.0160927	0	1.67364	0.0160927	0.209205	0	0
s23.w3d7	4788	39.5363	13.325	0	1.46199	1.00251	0.146199	0.0417711	0	2.46449	0.0626566	0	0.0626566	0.543024	12.8864	0.835422	1.56642	0.501253	0	0.772765	0.0208855	0.75188	0.104428	0.355054	0.250627	0	0	6.62072	0.0417711	4.80368	0	1.67084	0.0208855	0	1.25313	0.522139	0.0417711	2.46449	1.56642	0	0.0417711	0.271512	0	0	0.0208855	0.0626566	0.0417711	0.0208855	0
s23.w4d1	3368	13.9252	15.5879	0	2.13777	0.653207	0.0296912	0.564133	0	0.623515	0.178147	0	0	0.356295	23.7233	0.712589	4.98812	0.118765	0.0296912	2.55344	0.0296912	0.415677	0.356295	1.0095	1.15796	0	0	15.9145	0.118765	0.445368	0.0296912	4.0677	0.0296912	0.0296912	0.861045	0.653207	0.504751	0.23753	1.98931	0	0.0593824	0.178147	0	0.0296912	0.356295	0.0593824	0.534442	0.0593824	0
s23.w4d2	3921	1.70875	1.58123	0	0.153022	0.102015	0	0.178526	0	0.0510074	0.0255037	0	0	0	0.918133	9.02831	5.81484	0.0255037	0.0255037	0.969141	0.255037	2.34634	0.229533	0.0510074	0.153022	0	0	1.83627	0	0.459067	0	3.49401	12.5733	0.127518	0.127518	4.53966	0.127518	0.127518	1.93828	0	3.11145	0	0	0	0.153022	0	1.19867	1.3517	0
s23.w4d3	2350	0.212766	11.3191	0	1.10638	0	0	0.297872	0	0.212766	0.382979	0	0.0425532	0.638298	3.2766	5.44681	3.95745	0	0	2.04255	0.978723	1.31915	0.765957	1.61702	0.0425532	0	0	6.7234	0.170213	0.468085	0.0425532	1.53191	10.3404	0.0851064	0.340426	9.70213	0.297872	0.170213	1.95745	0.0425532	3.02128	0.12766	0	0	0.468085	0	2.21277	0.93617	0
s23.w4d4	3892	0.385406	4.13669	0	0.745118	0.0256937	0	0.20555	0	0.0256937	0.154162	0	0.488181	0.128469	1.59301	8.22199	3.49435	0.0770812	0	1.46454	0.539568	1.05344	0.385406	0.0770812	0	0.0770812	0	10.4317	0.0513875	0.256937	0.0256937	2.28674	15.8273	0.231244	0.102775	4.36793	0.179856	0	2.36382	0	5.24152	0.0256937	0	0.128469	0.128469	0.0256937	5.3443	1.84995	0
s23.w4d5	4209	0.451414	5.36945	0	0.570207	0.0237586	0.0475172	0.261345	0	0.0237586	0.285103	0	0.190069	0.308862	4.25279	2.77976	2.01948	0.0237586	0.0950344	2.39962	0.190069	0.85531	0.427655	0.0950344	0	0.0475172	0	16.1083	0	0.142552	0.0475172	1.30672	9.36089	0.0475172	0.142552	10.3825	0.237586	0.0475172	2.20955	0	3.06486	0.0712758	0	0.0237586	0.0475172	0	7.41269	0.593965	0
s23.w4d6	145	0	39.3103	0	6.2069	0.689655	0	4.13793	0	1.37931	4.13793	0	9.65517	0.689655	6.89655	2.75862	0	0.689655	0	1.37931	1.37931	1.37931	0.689655	3.44828	0.689655	0.689655	0	3.44828	0	0	0	0	0.689655	0	0.689655	0	0.689655	0	0	0.689655	2.06897	0	0.689655	0	0	0.689655	0	0	0
s23.w4d7	169	1.77515	53.8462	0	14.2012	0	0	1.77515	0	0	0.591716	0	1.18343	0.591716	0.591716	2.95858	0	1.77515	0	1.18343	1.18343	2.36686	1.18343	0.591716	0	0	0	0.591716	0	0	0	0.591716	0.591716	6.50888	0	0	0.591716	0	0	0.591716	1.77515	0.591716	0	0	0	0	0	0	0
s23.w5d1	3498	0.25729	45.4545	0	1.31504	0	0	0.0285878	0	0.457404	1.54374	0	17.8674	0.371641	0.77187	0.600343	0.0857633	1.02916	0.686106	0.200114	2.51572	1.08634	0.485992	0.171527	0.114351	0.0571755	0	5.43168	1.77244	0	0	0.0857633	1.6295	0.114351	0.285878	2.48714	0.0571755	0.114351	0.714694	0	0.25729	0.0857633	0.200114	0.0285878	0.428816	0	1.05775	0.142939	0.0857633
s23.w5d2	2450	0.530612	59.4694	0	3.34694	0	0	0.204082	0	0.571429	1.95918	0	0.244898	0.938776	6.85714	1.59184	0.204082	0.408163	0	0.326531	0.938776	2.73469	0.285714	0.612245	0	0.0408163	0	10.2857	0.0408163	0	0	0.0408163	0.571429	0.122449	0.285714	1.42857	0.0816327	0.0408163	0.653061	0	0.0816327	0.367347	0.0408163	0.204082	0.44898	0	0.408163	0.0408163	0
s23.w5d3	3886	0.283067	25.8106	0	4.63201	0	0	0.772002	0	0.437468	1.33814	0	0.0257334	2.13587	11.5286	1.8528	0.128667	0.205867	0	1.158	0.849202	0.591868	0.617602	4.42615	0	0	0	22.3109	0	3.57694	0.617602	0.386001	0.257334	0.386001	0.566135	0.0772002	0.1544	0	1.05507	0	0.0514668	1.158	0	1.20947	5.01801	0.308801	0.0514668	0.0772002	0
s23.w5d4	3458	0.347021	34.7311	0	3.49913	0	0.0289184	0.491614	0	0.404858	1.30133	0	0.144592	0.983227	9.57201	1.417	0.0289184	0.0578369	0	0.954309	0.115674	0.0289184	1.90862	13.2736	0	0	0	18.0451	0.0289184	2.08213	0.433777	0.347021	0.202429	0.0578369	0.722961	0.144592	0.115674	0	0.722961	0.347021	0	0.722961	0	4.22209	0.0289184	0.115674	0	0.0289184	0.0289184
s23.w5d5	3752	1.1194	35.581	0	3.8113	0	0	0.453092	0	0.879531	1.22601	0	1.17271	1.78571	9.22175	1.97228	0.133262	0.373134	0.239872	0.692964	1.46588	0.266525	0.959488	4.85075	0.10661	0.0533049	0	16.0981	0.239872	1.38593	0.479744	0.133262	0.373134	0.613006	0.906183	0.426439	0	0.133262	1.01279	0.0266525	0.0533049	0.692964	0.0533049	3.99787	0.959488	0.373134	0.0533049	0.0533049	0.0533049
s23.w5d6	3707	0.53952	56.8384	0	20.3129	0	0	0.80928	0	0.161856	1.99622	0	0.377664	2.07715	0.80928	2.91341	0.053952	0.053952	0.053952	3.39897	0.215808	1.61856	0.647424	0.323712	0	0	0	1.4567	0	0.026976	0.026976	0.080928	0.566496	0	0.026976	0.485568	0.107904	0	0.188832	0.26976	0.26976	0.161856	0.026976	0.377664	0	0	0.701376	0	0
s23.w5d7	3462	1.18429	31.4847	0	4.41941	0	0	1.53091	0	0.519931	0.808781	0	0.462161	1.96418	9.67649	1.29983	0.11554	0.202195	0.17331	0.606586	0.375505	0.0577701	2.513	11.554	0	0.144425	0	19.353	0	0.0866551	0.28885	0.317735	0	0.11554	0.462161	0	0.028885	0.028885	1.3576	0.751011	0.259965	0.606586	0	3.63951	0.028885	1.3576	0.17331	0.028885	0
s23.w6d1	278	0.359712	54.6763	0	20.5036	0	0	1.43885	0	0	1.43885	0	0	1.07914	0	2.15827	0	1.43885	0	0.359712	4.31655	5.39568	0.719424	0	0	0	0	1.79856	0	0	0	0	0.719424	0	0	0	0.719424	0	0.359712	0.359712	0.359712	0.359712	0	0	0.719424	0.359712	0	0.359712	0
s23.w6d2	4732	0.147929	78.0431	0.0211327	13.3981	0	0	0.972105	0	0.316991	0.612849	0	0	0.972105	0.126796	0.422654	0.105664	0.0211327	0	0.253593	1.73288	0.253593	0.126796	0.0845309	0	0.169062	0	0.211327	0	0.0633981	0	0.0845309	0.147929	0	0.338123	0.0845309	0.126796	0.0211327	0	0.0845309	0.0633981	0.0211327	0	0.0211327	0.0211327	0.0633981	0.0211327	0.105664	0
s23.w6d3	4200	0.261905	70.2619	0	19.5	0	0	2.33333	0	0.285714	0.428571	0	0.047619	0.785714	0.309524	0.452381	0.0238095	0.0952381	0	0.333333	0.928571	0.047619	0.285714	0.285714	0	0.309524	0	0.547619	0	0	0	0.119048	0.214286	0	0.404762	0.119048	0.285714	0.0238095	0	0.119048	0.0238095	0.0952381	0	0.0714286	0	0.238095	0.0714286	0	0
s23.w6d4	4623	0.88687	46.6796	0	10.1233	0	0.129786	4.19641	0	0.324465	0.346096	0	0.021631	1.03829	10.8371	0.540774	0.843608	0.021631	0.043262	0.346096	0.302834	0.237941	2.01168	7.80878	0	0.129786	0	3.28791	0	0.584036	0	0.389358	0.194679	0.043262	0.713822	0.173048	0.281203	0	1.2546	0.281203	0.108155	1.23297	0	1.44928	0.021631	1.44928	0.043262	0.021631	0.021631
s23.w6d5	4215	3.3452	44.5314	0	8.44603	0	0.0948992	2.3013	0	0.54567	0.332147	0	0	0.759193	16.5125	0.427046	0.54567	0.0474496	0.0711744	0.0948992	0.521945	0.118624	1.35231	6.07355	0	0.118624	0	5.38553	0	0.688019	0.0474496	0.332147	0.308422	0.0711744	0.806643	0.0474496	0.118624	0	0.972716	0.0474496	0.0948992	1.42349	0	0.830368	0.0711744	1.44721	0	0	0.0237248
s23.w6d6	5602	3.35594	39.593	0.0178508	1.1603	0	0	0.142806	0	0.535523	0.339165	0	35.88	0.410568	1.41021	0.553374	0.178508	3.24884	1.07105	0.0714031	1.85648	1.62442	0.0535523	0.142806	0.0357015	0	0	0.785434	0.0535523	0.107105	0	0.0892538	1.0889	0.142806	0.660478	1.39236	0.0357015	0.0357015	0.142806	0.0178508	0.0535523	0.178508	0.142806	1.2317	0	0.0892538	0.446269	0	0.0535523
s23.w6d7	5050	5.76238	64.6733	0	3.20792	0	0.019802	0.950495	0	0.673267	0.792079	0	1.9802	0.594059	6.27723	0.891089	1.08911	0.594059	0.158416	0.19802	0.158416	0.891089	0.19802	0.356436	0	0.0792079	0	2.23762	0	0.19802	0	0.29703	0.534653	0.0792079	0.574257	0.930693	0.118812	0	0.39604	0.039604	0.118812	0.475248	0.217822	2.51485	0.019802	0.178218	0.257426	0.039604	0.019802
s23.w7d1	5279	0.227316	53.0593	0	4.16746	0	0	2.50047	0	0.132601	0.663004	0	24.266	1.66698	0.284145	1.40178	0.0568289	0.0568289	3.94014	1.25024	0.340974	1.30707	0.568289	0.113658	0.151544	0.037886	0	0.18943	0	0.018943	0	0.0568289	0.132601	0.018943	0.170487	0.0947149	0.18943	0	0.0947149	0.303088	0.170487	0.0568289	0	0.018943	0	0.0947149	0.0757719	0.018943	0.018943
s23.w7d2	4431	0.225683	58.1584	0	7.87633	0	0	7.74092	0	0.0451365	0.767321	0	3.99458	1.80546	1.24125	1.08328	0.180546	0	2.05371	3.47551	0.180546	0.293387	1.03814	0.0677048	0.586775	0.112841	0	0.0225683	0	0	0.0225683	0.270819	0.0451365	0.0225683	0.338524	0.0451365	0.722185	0	0.203114	0.157978	0.0677048	0.0902731	0	0.270819	0	0.248251	0.0451365	0	0.0902731
s23.w7d3	3829	0.208932	55.1319	0	11.0995	0	0.0261165	7.02533	0	0.261165	0.705145	0	0.0261165	3.9697	0.992426	1.7498	0.208932	0.156699	0.261165	2.8467	2.50718	1.59311	1.14913	0.287281	0.0261165	0.0783494	0	0.0261165	0	0.052233	0.0261165	0.261165	1.09689	0.365631	0.261165	0.44398	1.7498	0	0.313398	0.679028	0.757378	0.287281	0	0.0783494	0.0783494	0.261165	0.88796	0.130582	0.052233
s23.w7d4	1099	0.181984	54.3221	0	18.0164	0	0	8.00728	0	0.545951	0.909918	0	0.0909918	3.45769	0.454959	1.36488	0.0909918	0.0909918	0.0909918	2.63876	0.909918	1.18289	1.0919	0.181984	0	0	0	0.0909918	0	0	0	0.0909918	0.181984	0.0909918	0.454959	0.454959	1.0919	0	0	0.272975	0.0909918	0.272975	0	0.0909918	0.363967	0.272975	0.181984	0	0
s23.w7d5	4218	0.355619	50.0948	0	19.559	0	0	4.76529	0	0.379327	0.355619	0	0.0711238	1.82551	0.592698	2.51304	0.0948317	0.284495	0.0948317	1.2091	0.924609	5.95069	0.68753	0.189663	0	0	0	0.68753	0	0.0474158	0.0237079	0.260787	1.51731	0.11854	0.213371	0.474158	0.663822	0	0	0.11854	0.213371	0.189663	0	0.308203	0.0948317	1.09056	1.04315	0.189663	0
s23.w7d6	3328	0.661058	56.3101	0	24.8798	0	0	3.72596	0	0.240385	0.450721	0	0	1.68269	0.240385	0.78125	0.0300481	0.450721	0.0600962	0.871394	1.59255	1.38221	0.600962	0.15024	0	0	0	0.240385	0	0	0	0.0600962	0.751202	0.120192	0.0600962	0.180288	0.811298	0	0.0901442	0.240385	0.120192	0.15024	0	0	0.15024	0.0300481	0.240385	0.0901442	0
s23.w7d7	2295	6.23094	31.4161	0	9.41176	0	0	4.53159	0	0.348584	0.087146	0	0.130719	1.87364	15.8606	0.305011	0.043573	0.043573	0	0.784314	0.305011	0.261438	1.30719	5.35948	0	0	0	5.3159	0.043573	0	0.348584	1.56863	0	0.130719	0.784314	0.174292	1.04575	0	1.74292	0.130719	0.130719	3.13725	0	0.566449	0.305011	2.70153	0.174292	0	0.043573
s23.w8d1	5440	1.28676	20.4228	0	0.9375	0	0	0.772059	0	0.165441	0.294118	0	55.6618	0.569853	0.165441	0.974265	0.0183824	0.514706	12.261	0.128676	0.753676	2.38971	0.0183824	0.0183824	0.0551471	0	0	0	0.0367647	0	0	0	0.367647	0	0.0735294	0.753676	0.202206	0	0.0183824	0.0735294	0.0551471	0	0	0.0183824	0	0.0183824	0.147059	0.0551471	0
s23.w8d2	4401	0.249943	64.6217	0	11.0884	0	0	4.06726	0	0.136333	0.74983	0	0.0227221	1.90866	0.0681663	2.11316	0.0227221	0.795274	0.0227221	0.86344	3.56737	1.93138	0.386276	0.0908884	0.0454442	0	0	0.272665	0	0	0.0227221	0.0908884	0.613497	0	0.204499	0.227221	1.31788	0	0.0681663	0.249943	1.15883	0.0454442	0	0	0.113611	0.0227221	0.272665	0.204499	0
s23.w8d3	4269	0.140548	46.7323	0	5.92645	0	0	0.960412	0	0.0936988	0.445069	0	0.0936988	1.21808	2.81096	8.50316	0.0936988	1.38206	0.0468494	1.38206	1.92082	10.0726	0.819864	0.0936988	0.0702741	0.0702741	0	0.117123	0	0.0234247	0.0234247	0	3.74795	0.0234247	0.187398	0.632467	1.8974	0.0234247	0.140548	0.538768	0.74959	0.0234247	0	0	0	0.0936988	5.22371	0.374795	0
s23.w8d4	5272	0.132777	3.43323	0	0.796662	0	0	0.0758725	0	0	0.0189681	0	0.0948407	0.0569044	0.929439	16.673	0.739757	5.31108	0.0569044	0.132777	4.24886	6.92337	0.341426	0	0	0	0	0.0189681	0.0569044	0.0758725	0.0948407	1.49848	30.9181	0.0758725	0.0379363	1.15706	0.322458	0	0.30349	0.0189681	4.40061	0	0	0	0.208649	0.0379363	6.20258	2.71244	0.0379363
s23.w8d5	4267	0.0937427	2.67167	0	0.632763	0	0	0.304664	0	0.0234357	0.0468713	0	0.16405	0.0234357	0.749941	21.2093	1.3124	0.0234357	0	0.351535	4.64026	3.72627	0.0937427	0	0	0	0	0.210921	0	0.0234357	0	0.86712	40.6843	0.117178	0.0234357	0.843684	0.398406	0	0.726506	0.0468713	3.49191	0	0.0234357	0	0	0.070307	3.86689	3.25756	0
s23.w8d6	4210	0.118765	28.0048	0	1.90024	0	0	1.33017	0	0	1.75772	0	0	0.380048	0.190024	8.52732	0.0712589	0	0.023753	1.06888	0.285036	3.25416	0.522565	0.023753	0.023753	0	0	0.0475059	0	0	0	0.0475059	37.2209	0	0.0475059	1.99525	0.166271	0	0	0.023753	2.54157	0.023753	0.023753	0	0	0	2.13777	2.23278	0
s23.w8d7	4013	0.199352	11.064	0	1.49514	0	0	0.897084	0	0	0.473461	0	0.024919	0.49838	0.897084	10.6903	0.622975	0.024919	0	0.598056	4.11164	2.94044	0.323947	0.049838	0	0	0	1.49514	0.024919	0.049838	0.0996761	0.0996761	39.8704	0.024919	0.024919	1.02168	0.299028	0	0.224271	0	5.1084	0.0996761	0	0	0.124595	0.348866	2.99028	3.11488	0
s23.w9d1	5644	0.407512	71.9348	0	8.5932	0	0	0.885897	0	0.0708717	0.372077	0	0	0.779589	0.460666	1.64777	0.0354359	0	0	0.992204	0.372077	1.63005	0.372077	0.0708717	0	0	0	0.106308	0	0	0	0.0177179	6.69738	0.0177179	0.0708717	0.620128	0.194897	0	0	0	0.815025	0.0708717	0	0	0	0.0354359	0.478384	0.60241	0
s23.w9d2	3856	0.233402	37.9668	0	17.7127	0	0.103734	6.639	0	0.0778008	0.0778008	0	0	0.700207	18.2054	1.19295	0.181535	0	0.28527	2.12656	0.855809	0.466805	1.06328	0.985477	0.0259336	0.28527	0	0.803942	0.0778008	0.0518672	0.233402	0.129668	0.700207	0.233402	0.0778008	0.492739	0.28527	0	0.570539	0.0259336	0.414938	0.492739	0.0259336	0.440871	0.0259336	2.61929	0.518672	0.0518672	0.0518672
s23.w9d3	3863	0.621279	54.6466	0	6.39399	0	0	5.48796	0	0.310639	0.336526	0	0.0776598	1.68263	0.595392	3.77945	0.0776598	0.15532	0.0517732	0.258866	0.336526	6.05747	0.517732	0.0517732	0.0258866	0.465959	0	0.543619	0	0.310639	0	1.11312	2.38157	0.0776598	0.207093	0.983691	1.03546	0	0.517732	0	5.17732	0.15532	0.0776598	0.0776598	0	0.284753	0.647165	0.414186	0
s23.w9d5	4878	0.533005	81.9393	0	7.42107	0	0	1.33251	0	0.0205002	0.471505	0	0	0.430504	0.902009	0.635506	0.143501	0.0820008	0	0.205002	0.369004	0.246002	0.943009	0.0205002	0	0.307503	0	0.0615006	0	0.0410004	0.0410004	0.0410004	0.184502	0.0205002	0.0615006	0.184502	0.164002	0	0.164002	0.0205002	0.123001	0.0410004	0	0.0410004	0	0.594506	0	0.0205002	0
s23.w9d6	5143	0.44721	69.8619	0	14.1163	0	0	2.3916	0	0.0583317	0.369434	0	0.0583317	0.408322	1.69162	0.836088	0.44721	0.0388878	0	0.89442	0.524985	1.24441	0.486098	0.155551	0.0194439	0.252771	0	0.291659	0	0.291659	0	0.0777756	0.44721	0	0.34999	0.388878	0.544429	0.0194439	0.0194439	0.0583317	0.136107	0.116663	0	0.0388878	0	1.32219	0.661093	0.0583317	0
s23.w9d7	5197	2.13585	55.5128	0.0384837	12.1416	0	0.0384837	4.09852	0	0.0769675	0.211661	0	0	1.13527	8.56263	1.26996	0.250144	0	0	1.36617	0.0769675	0.461805	1.03906	3.23263	0.0384837	0.558014	0	0.538772	0	0.30787	0.0192419	0.173177	0.192419	0.0769675	0.673465	0.211661	0.423321	0	0.211661	0.269386	0.0384837	0.711949	0	0.211661	0	2.82855	0.173177	0	0
s23.w10d1	4369	3.27306	69.7642	0.0228885	6.3859	0	0.0228885	0.984207	0	0.228885	0.389105	0	0.0686656	0.595102	6.29435	0.755322	0.320439	0	0.0915541	0.686656	0.0457771	0.183108	0.411994	2.38041	0	0.457771	0	0.61799	0	0.183108	0	0.228885	0.16022	0.114443	0.389105	0.0686656	0.411994	0	0.389105	0.183108	0.183108	0.503548	0	0.0915541	0	1.85397	0.0686656	0	0.0686656
s23.w10d2	4193	1.38326	42.1417	0	10.8753	0	0.0238493	0.238493	0	0.310041	0.238493	0	0	0.214643	18.4832	1.97949	1.21631	0	0.0476985	0.97782	0.166945	0.97782	1.5979	7.53637	0	1.6456	0	0.548533	0.0238493	0.238493	0	0.715478	0.810875	0.0238493	0.286191	0.286191	0.405438	0	0.381588	0.143096	0.405438	0.572383	0	0.0715478	0	2.45648	0.476985	0	0
s23.w10d3	3594	0.862549	51.4747	0	4.39622	0	0.0278242	0.584307	0	1.33556	0.250417	0	0.0278242	0.166945	0.779076	3.14413	0.500835	0.194769	0.111297	1.83639	0.779076	10.0723	0.33389	0.222593	0	12.3261	0	0.389538	0	0.0834725	0	0.584307	2.03116	0	0.361714	0.445186	0.862549	0.0556483	0.33389	0.111297	1.11297	0.250417	0	0.0278242	0	0.139121	0.417362	0.278242	0
s23.w10d4	3081	0.097371	40.4739	0	2.72639	0	0	0.129828	0	4.02467	0.32457	0	6.55631	0.227199	10.5161	0.811425	2.7913	3.27816	0.551769	0.32457	2.40182	1.29828	1.07108	7.27037	0	0.454398	0	1.00617	0.162285	0.032457	0	0.941253	0.64914	0.681597	1.00617	1.00617	0.162285	0.097371	0.64914	0.227199	0.389484	0.454398	0	0	0.032457	0.227199	0.227199	0.032457	0.032457
s23.w10d5	4505	0.510544	53.7625	0	5.83796	0	0	0.17758	0	2.39734	0.310766	0	0.732519	0.266371	14.0954	0.9101	1.50943	0.399556	0	0.621532	0.17758	0.199778	1.26526	5.86016	0	1.7758	0	3.41842	0	0.466149	0.0221976	0.288568	0.155383	0.0221976	0.732519	0.421754	0.133185	0	0.599334	0.0443951	0.0665927	0.310766	0	0	0	0.155383	0.110988	0.0221976	0
s23.w10d6	3489	0.315277	37.9192	0	6.21955	0	0	0.315277	0	3.21009	0.601892	0	3.61135	0.343938	20.3497	1.23244	5.81829	2.43623	0.0286615	0.257954	1.69103	0.229292	0.286615	1.31843	0.0286615	0.601892	0	1.71969	0	0.802522	0.0286615	0.515907	0.773861	0.171969	1.28977	1.54772	0.057323	0.0286615	0.257954	0.0286615	0.057323	0.515907	0	0.544569	0	0.0286615	0.057323	0	0.143308
s23.w10d7	3862	0.517866	33.6354	0	7.87157	0	0	3.1072	0	0.725013	0.725013	0	0.0258933	1.21699	12.4029	2.27861	8.05282	0.129467	0.0517866	1.68307	0.284827	0.258933	1.65717	10.2538	0	1.29467	0	1.39824	0	0.647333	0.181253	0.828586	0.103573	0.0517866	0.85448	0.258933	0.207147	0	2.14915	0.103573	0.23304	2.58933	0	2.30451	0	0.0517866	0	0.0258933	0
s27.w1d1	3316	0.392039	40.8323	0.66345	17.5211	0	0	12.3945	0	0.392039	2.20145	0	0	2.98552	2.77443	4.58384	0.965018	0	0	0	0	0.0301568	1.14596	6.06152	0	0	0	0.482509	0	0.542823	0	0.180941	0	0	0.693607	0.422195	2.98552	0	0.0603136	0	0.0603136	0.331725	0	0	0	0	0	0.0301568	0
s27.w1d2	4526	1.03844	53.6235	0.817499	16.0848	0	0	4.4852	0	0.154662	2.89439	0	0	0.861688	3.13743	2.91648	1.635	0	0	0	0	0.0883783	0.927972	5.52364	0	0	0	1.45824	0	0.53027	0	0.0662837	0.110473	0	0.0883783	1.01635	1.28148	0	0.0662837	0	0.0441891	0.287229	0	0	0	0	0	0	0
s27.w1d3	4011	4.41286	44.6273	0.149589	6.45724	0	0	4.53752	0	0.17452	2.96684	0	0.0249314	1.52082	7.10546	2.56794	3.19122	0	0	0	0.249314	0.423834	1.42109	9.37422	0	0	0	2.99177	0.0249314	0.723012	0.0747943	0.0498629	0.772875	0	0.423834	3.5652	0.274246	0	0.124657	0	0.17452	0.274246	0	0	0	0	0.0997258	0	0
s27.w1d4	4571	4.0035	52.6799	0.328156	8.44454	0	0	5.00984	0	0.175016	2.88777	0	0.0218771	1.22511	8.24765	1.31262	1.9033	0.0218771	0	0	2.03457	1.64078	0.809451	2.27521	0	0	0	1.31262	0	0.809451	0.109385	0.0656312	0.37191	0	0.109385	1.53139	0.175016	0	0.262525	0	0.0437541	0.350033	0	0	0	0	0.0875082	0.0218771	0
s27.w1d5	4477	0.2457	56.8684	0	18.7179	0	0	5.40541	0	0.0446728	3.30579	0	0	3.39513	0.379719	4.62363	0.111682	0	0	0	0.111682	0.0893455	0.201027	0.0223364	0	0	0	0.134018	0	0	0	0	0.290373	0	0.290373	2.2113	1.36252	0	0	0	0.111682	0.0446728	0	0	0	0	1.25084	0.0223364	0
s27.w1d6	4985	1.10331	39.5587	0	16.5095	0	0	9.80943	0	0.0601805	1.80542	0	0	5.89769	2.70812	4.6339	0.922768	0.0200602	0	0	0.220662	0.702106	0.682046	1.06319	0	0	0	0.601805	0.0200602	0.220662	0	0.0401204	0.361083	0.0401204	0.521565	2.20662	4.55366	0	0.100301	0	0.441324	0.0601805	0	0	0	0	3.22969	0.0802407	0
s27.w1d7	3960	0.732323	49.4192	0.0505051	19.0404	0	0	6.13636	0	0.151515	3.28283	0	0	5.22727	1.28788	1.33838	0.984848	0.0252525	0	0	0.126263	0.378788	0.277778	0.252525	0	0	0	0.277778	0	0.10101	0	0	0.454545	0	0.378788	1.81818	2.34848	0	0	0	0.252525	0.0757576	0	0	0	0	3.20707	0.0505051	0
s27.w2d1	4507	0.954071	40.1154	0	23.0308	0	0	6.81163	0	0.110939	1.48658	0	0	5.08099	1.06501	1.13157	2.48502	0	0	0	0.28844	0.332816	0.599068	1.24251	0	0	0	0.843133	0	0.0887508	0.0221877	0.0221877	0.532505	0	0.28844	2.5294	3.21722	0	0.0221877	0	1.0872	0.0665631	0	0	0.0221877	0	1.84158	0.110939	0
s27.w2d2	4052	0.567621	61.0316	0.0246792	15.0049	0	0	5.84896	0	0.246792	3.13425	0	0	3.23297	1.40671	0.29615	0.962488	0	0	0	0	0.123396	0.567621	0.962488	0	0	0	0.394867	0	0.172754	0	0	0.197433	0	0.740375	0.468904	1.80158	0	0.0246792	0	0.518263	0.0987167	0	0	0	0	0.172754	0.0493583	0
s27.w2d3	2593	0.539915	37.4855	0	21.4423	0	0	14.6163	0	0.269958	1.58118	0	0	3.85654	0.887003	1.34979	2.93097	0	0	0	0	0	0.809873	0.964134	0	0	0	0.925569	0	0.0771307	0	0.115696	0	0	1.8897	0.732742	3.93367	0	0	0	1.61975	0.192827	0	0	0	0	0.115696	0.347088	0
s27.w2d4	6057	66.0228	25.97	0.643883	1.46937	0	0	0.561334	0	0.330196	1.1722	0	0	0.214628	1.50239	0	0.429255	0	0	0	0.0165098	0.0330196	0.0825491	0.412746	0	0	0	0.181608	0.0165098	0.0330196	0	0	0.0330196	0	0.0990589	0	0.0495295	0	0.0660393	0	0	0.214628	0	0	0	0	0	0	0
s27.w2d5	8081	83.5045	10.1968	0.742482	1.73246	0	0	0.185621	0	0.111372	0.433115	0	0	0.0494988	0.965227	0.0371241	0.0494988	0.0123747	0	0	0.482614	0.123747	0.0866229	0.395991	0	0	0	0.0742482	0.0371241	0.0123747	0	0	0.0247494	0	0.0123747	0	0.0123747	0	0.0247494	0	0.0123747	0.173246	0	0	0	0	0	0.0123747	0
s27.w2d6	473	77.167	10.9937	0.422833	4.65116	0	0	1.90275	0	0.845666	0.422833	0	0	0.211416	0.634249	0.422833	0	0	0	0	0	0	0.211416	0	0	0	0	0.634249	0	0	0.422833	0.211416	0	0	0.211416	0	0.211416	0	0	0	0	0.211416	0	0	0	0	0	0	0
s27.w2d7	8466	52.2325	25.2894	0.354359	5.17364	0	0	0.649657	0	0.696905	0.826837	0	0	0.129931	12.1427	0.0236239	0.0590598	0	0	0	0.0354359	0.011812	0.200803	0.472478	0	0	0	0.141743	0.011812	0.248051	0	0.011812	0	0	0.0826837	0	0.0354359	0	0.0590598	0	0.011812	0.42523	0	0	0	0	0	0	0
s27.w3d1	5993	32.321	38.8954	0.884365	5.38962	0	0	1.61855	0	1.51844	1.60187	0	0	0.150175	12.1809	0	0.0333723	0	0	0	0	0	0.400467	2.71984	0	0.0333723	0	0.483898	0	0.166861	0	0	0	0	0.0333723	0	0.0500584	0	0.0667445	0	0.0333723	0.650759	0	0	0	0	0	0	0
s27.w3d2	6350	59.7795	29.1496	0.346457	2.8189	0	0	0.409449	0	1.88976	1.25984	0	0	0.110236	1.14961	0	0	0	0.0314961	0	0.015748	0	0.0787402	0.23622	0.0629921	0	0	0.188976	0.251969	0.188976	0	0.015748	0	0	0.0787402	0	0.110236	0	0.188976	0	0	0.23622	0	0	0.0314961	0	0	0	0
s27.w3d3	5495	30.5369	51.6106	0.0545951	4.89536	0	0	1.05551	0	2.80255	2.16561	0	0.0181984	0.272975	2.65696	0	0.0727934	0	0.0181984	0	0	0.0181984	0.0727934	0.181984	0.163785	0	0	0.964513	0	0.254777	0	0	0	0	0.254777	0	0	0	0.0909918	0	0	0.272975	0	0.0181984	0	0	0	0	0
s27.w3d4	5098	11.4162	55.002	0.0588466	14.9863	0	0	3.33464	0	1.31424	1.96155	0	0.0196155	0.804237	4.74696	0.235386	0.706159	0	0	0	0.0196155	0	0.313849	0.941546	0	0	0	1.31424	0	0.647313	0.0196155	0.0196155	0	0	0.196155	0	0.0588466	0	0.137309	0	0	0.392311	0	0.0196155	0	0	0	0	0
s27.w3d5	4148	1.92864	37.4879	0.12054	25.5545	0	0	8.34137	0	1.22951	1.35005	0	0	6.55738	0.554484	3.97782	1.4947	0.024108	0	0	0.265188	1.39826	0.675024	1.13308	0	0	0	0.650916	0	0.072324	0	0.048216	0.024108	0	2.02507	0	2.33848	0	0	0	0.12054	0.313404	0	0	0	0	0.385728	0	0
s27.w3d6	2430	1.76955	38.3128	0.123457	22.4691	0	0	10.4938	0	1.60494	1.52263	0	0	6.66667	0.0823045	3.58025	0.288066	0	0	0	0.205761	0.493827	0.37037	0.617284	0	0	0	0.781893	0.0411523	0.0411523	0	0.0411523	0.0823045	0	3.66255	0	4.4856	0	0.0411523	0	0.164609	0.123457	0	0	0	0	0.0823045	0	0
s27.w4d1	3726	0.0268384	36.3124	0	32.5013	0	0	11.7284	0	0.456253	1.3956	0	0	3.56951	1.3956	0.644122	2.17391	0	0	0	0.0805153	0	0.966184	2.4423	0	0	0	0.724638	0	0.0805153	0.0268384	0.0268384	0.0268384	0	1.50295	0.0268384	2.20075	0	0.0536769	0	0.0268384	0.456253	0	0	0	0	0	0	0
s27.w4d2	3750	0.08	38.8267	0	37.3067	0	0	8.85333	0	0.266667	2.13333	0	0	4.77333	0.906667	0.533333	0.426667	0	0	0	0	0	0.32	0.106667	0	0	0	0.186667	0	0.0266667	0	0	0.0266667	0	1.84	0	1.97333	0	0	0	0	0.266667	0	0	0.0266667	0	0	0.0266667	0
s27.w4d3	4464	0.134409	46.371	0	30.69	0	0	6.2276	0	0.380824	2.62097	0	0	7.19086	0.358423	0.47043	0.515233	0	0	0	0	0.0224014	0.246416	0.134409	0	0	0	0.47043	0	0	0	0.0224014	0	0	0.739247	0	2.10573	0	0	0	0.0224014	0.0896057	0	0	0.0672043	0	0	0	0
s27.w4d4	4075	0.0736196	44.3436	0	35.1902	0	0	6.99387	0	0.319018	2.08589	0	0	4	0.294479	0.564417	0.957055	0	0	0	0.122699	0.0736196	0.441718	0	0	0	0	0.736196	0	0	0	0.0245399	0.0245399	0	0.907975	0	1.57055	0	0	0	0.0245399	0.196319	0	0	0.0245399	0	0	0	0
s27.w4d5	5790	0.0518135	56.0449	0	23.2297	0	0	6.68394	0	0.189983	1.86528	0	0	4.3696	0.138169	0.587219	1.10535	0.0172712	0.0172712	0	0.0863558	0.0863558	0.29361	0.310881	0	0	0	0.172712	0	0.0345423	0	0.0690846	0	0.0172712	0.846287	0	2.40069	0	0.0172712	0	0.0345423	0.172712	0	0	0	0	0	0	0
s27.w4d6	1201	0.249792	41.965	0	34.8876	0	0	6.2448	0	0.41632	2.33139	0	0	5.66195	0.0832639	0.999167	0.915903	0	0	0	0.0832639	0	0.249792	0	0	0	0	0.0832639	0	0.0832639	0	0	0	0	0.999167	0	2.9975	0	0.166528	0	0	0.333056	0	0	0	0	0	0	0
s27.w4d7	4549	0	38.6678	0	29.9846	0	0	11.2332	0	0.725434	1.34095	0	0	5.36382	0.505606	1.09914	2.19829	0	0	0	0.0439657	0.0219829	0.549571	0.46164	0	0	0	0.395691	0	0.0439657	0.0219829	0.0659486	0.0219829	0	2.06639	0.0219829	3.40734	0	0.0219829	0	0	0.329743	0	0	0	0	0	0	0
s27.w5d1	2765	0.216998	24.1953	0	14.6474	0	0	16.528	0	0.542495	1.15732	0	0	3.83363	4.77396	1.04882	8.31826	0	0	0	0.0361664	0	2.49548	10.7776	0	0	0	1.69982	0.0361664	1.73599	0.108499	0.144665	0	0.0723327	2.35081	0	1.98915	0	0.650995	0	0	1.12116	0	0	0	0	0	0	0
s27.w5d2	3316	0.0301568	25.6936	0	29.1315	0	0	17.5513	0	0.271411	1.26659	0	0	3.89023	0.603136	4.07117	6.03136	0	0	0	0.120627	0.0904704	0.934861	0.331725	0	0	0	0.633293	0	0.120627	0.0603136	0.120627	0.271411	0	1.77925	0.331725	3.31725	0	0.0904704	0	0.0301568	0.572979	0	0.0904704	0	0	0	0.0301568	0
s27.w5d3	3321	0.511894	42.9088	0	16.8022	0	0	10.4185	0	0.301114	2.46914	0	0	4.84794	1.02379	6.14273	0.813008	0	0	0	0.0301114	0.150557	0.451671	0.331226	0	0	0	0.180668	0	0.511894	0.0903342	0.0301114	0.301114	0	3.04125	0.451671	5.78139	0	0.120446	0	0.331226	0.481783	0	0.0602228	0	0	0	0.0602228	0
s27.w5d5	4436	2.8404	52.0739	0	7.48422	0	0	1.1046	0	0.586114	2.14157	0	0	1.87106	10.6177	4.89179	2.50225	0.0901713	0	0.0225428	0.563571	0.87917	0.586114	1.69071	0	0	0	0.563571	0	0.450857	0.202885	0.0450857	2.0514	0	0.360685	2.34445	0.563571	0	0	0.0450857	0.766456	0.338142	0	0	0	0.0225428	0.518485	0.293057	0
s27.w5d6	3807	0.60415	60.6514	0	9.77147	0	0	3.20462	0	0.210139	2.75808	0	0	1.75992	4.22905	3.44103	1.10323	0.10507	0	0.0525348	0.236407	1.0507	0.341476	0.262674	0	0	0	0.630418	0	0.262674	0.0788022	0	0.788022	0.0262674	0.499081	3.5461	0.630418	0	0.10507	0.0262674	0.236407	0.210139	0	0.0262674	0	0	1.02443	0.0262674	0
s27.w5d7	4809	0.374298	68.6629	0	9.46143	0	0	1.97546	0	0.062383	3.45186	0	0	2.72406	0.914951	2.5785	0.14556	0.0207943	0	0.0207943	0.686213	1.01892	0.311915	0.103972	0	0	0	0.33271	0	0.873362	0.0831774	0	0.561447	0	0.0831774	1.99626	0.665419	0	0.270326	0	0.124766	0.103972	0	0.0207943	0	0	0.436681	0	0
s27.w6d1	3931	0.305266	52.1496	0	16.5861	0	0	0.839481	0	0.101755	2.84915	0	0.279827	6.51234	0.585093	3.536	0	0.203511	0	0	0.330705	1.45001	0.101755	0.101755	0	0	0	0.330705	0	0.508776	0.127194	0.0254388	0.63597	0	0.0508776	2.59476	2.46757	0	0.0508776	0	0.43246	0	0	0.0508776	0	0	2.36581	0.0254388	0
s27.w6d2	6324	0.142315	71.5686	0	10.8634	0	0	1.75522	0	0.0632511	1.75522	0	0.0474383	3.52625	0.253004	0.632511	0.126502	0.0158128	0.0316256	0.0316256	0.0790639	0.0948767	0.300443	0.0316256	0	0.0474383	0	0.0316256	0	0.110689	0	0.0316256	0.474383	0	0.110689	2.2296	1.73941	0	0.0158128	0	0.347881	0.0316256	0	0	0	0	1.24921	0.0632511	0
s27.w6d3	4148	0.168756	34.8843	0	25.0723	0	0	2.38669	0	0	1.88042	0	0.168756	12.0781	0.458052	0.795564	0	0	0.024108	0	0.313404	0.433944	0.409836	0.072324	0	0	0	0.289296	0	0.168756	0	0.024108	0.795564	0	0.168756	3.25458	6.6297	0	0.096432	0	1.37416	0	0	0	0	0	4.72517	0.289296	0
s27.w6d4	3773	0.0265041	33.8192	0	30.6653	0	0	2.41187	0	0.159025	1.82878	0	0	8.93188	0.318049	0.477074	0.212033	0	0	0	0.0795123	0.106016	0.530082	0.0795123	0	0	0	0.424066	0	0.132521	0.106016	0	0.954148	0	0.318049	3.39253	5.43334	0	0.0530082	0	1.48423	0.0530082	0	0	0	0	1.66976	0.265041	0
s27.w6d5	4338	0	49.7695	0	21.9225	0	0	7.60719	0	0.230521	2.7893	0	0	3.61918	0.576302	0.299677	0.484094	0	0	0.0230521	0.0461042	0.0230521	0.530198	0.599355	0	0.0230521	0	0.43799	0	0.0461042	0.0691563	0	0.0691563	0	0.945136	0.55325	3.3195	0	0.0691563	0	1.38313	0.0691563	0	0	0	0	0.507146	0.276625	0
s27.w6d6	3545	0.141044	47.6446	0	24.0339	0	0	5.1622	0	0.112835	2.28491	0	0	4.71086	0.366714	0.366714	0.705219	0	0	0.0282087	0.141044	0.0282087	0.564175	0.112835	0.0282087	0	0	0.761636	0	0	0.0282087	0.0282087	0.310296	0	0.310296	0.733427	4.31594	0	0	0	3.49788	0.0282087	0	0	0	0	0.112835	0.366714	0
s27.w6d7	4832	0.0206954	51.3659	0	14.8593	0	0	7.03642	0	0.144868	2.75248	0	0	1.7798	5.87748	0.186258	1.63493	0	0	0	0.186258	0.0827815	1.49007	6.25	0	0	0	0.931291	0	0.26904	0.0413907	0.0413907	0.124172	0.0413907	0.289735	0.144868	1.53146	0	0.0827815	0	0.393212	0.827815	0	0.0413907	0	0.0827815	0	0.0206954	0
s27.w7d1	3806	0.105097	42.5906	0	13.1897	0	0	8.98581	0	0.262743	2.15449	0	0	1.26117	6.38466	0.315292	4.44036	0	0	0	0	0.0525486	1.44509	9.01209	0	0	0	3.38939	0	0.814503	0.105097	0.0525486	0.289017	0	0.499212	0.315292	0.919601	0	0.289017	0.0525486	0.262743	1.31372	0	0	0	0	0	0.0262743	0
s27.w7d2	5139	0.311345	50.3211	0	12.0646	0	0	10.43	0	0.19459	1.26484	0	0.175131	0.992411	7.76416	0.622689	1.51781	0.019459	0	0.019459	0.019459	0	1.20646	4.88422	0	0	0	1.90699	0.019459	1.187	0.155672	0.0583771	0.233508	0.019459	0.700525	0.291886	1.01187	0	0.155672	0	0.19459	0.914575	0	0	0	0.019459	0.019459	0.0972952	0
s27.w7d3	4130	1.30751	36.3196	0	14.2373	0	0	6.70702	0	0.411622	1.71913	0	0.121065	0.338983	15.569	0.217918	3.94673	0	0	0	0.0968523	0	1.6707	8.8862	0	0.0484262	0	2.20339	0	1.16223	0.169492	0.0726392	0.145278	0	0.484262	0.121065	0.217918	0	0.0726392	0.0242131	0.0484262	2.37288	0	0.0242131	0	0	0.0242131	0	0
s27.w7d4	3647	5.31944	47.2717	0	18.3164	0	0	5.56622	0	2.41294	1.94681	0	0.137099	0.466137	5.15492	0.219358	1.59035	0.0274198	0.137099	0.0274198	0.164519	0.0548396	0.767754	2.65972	0.109679	0	0	0.411297	0.109679	0.850014	0.191939	0.0548396	0.0274198	0	0.411297	0.0548396	0.109679	0	1.15163	0.0548396	0.0274198	1.91939	0	0	0.0548396	0	0	0	0
s27.w7d5	4987	5.93543	42.0493	0	14.3373	0	0	3.97032	0	0.822138	1.8849	0	0.0200521	0.160417	14.4977	0.220573	0.66172	0	0	0.0401043	0.100261	0.100261	1.10287	6.67736	0	0.0200521	0	2.32605	0	1.26328	0.0401043	0.0200521	0.0200521	0.0200521	0.360938	0.0802085	0.0200521	0	0.240626	0	0.0401043	1.60417	0	0	0	0	0	0	0
s27.w7d6	3143	1.1454	65.1289	0	12.2813	0	0.0954502	3.59529	0	0.477251	2.22717	0	0.127267	0.222717	6.29971	0.159084	0.477251	0	0	0.0318167	0.1909	0.0318167	1.17722	2.41807	0	0	0	0.318167	0	0.540885	0.0636335	0	0	0	0.254534	0.127267	0.0954502	0	0.127267	0	0	0.763602	0	0	0	0	0	0.0318167	0
s27.w7d7	3166	2.40051	56.1592	0	10.0758	0	0.0315856	4.95894	0	0.758054	2.21099	0	0.442198	0.631712	5.87492	0.442198	1.01074	0.0315856	0.221099	0	0.189514	0.0631712	2.8427	7.16993	0	0.0315856	0	0.28427	0	0.600126	0.0947568	0.0315856	0	0.0315856	0.0631712	0.0947568	0.126342	0	0.252685	0	0	1.35818	0	0	0	0	0	0.0315856	0
s27.w8d1	2858	0.769769	39.5031	0	9.62211	0	0.0349895	9.83205	0	1.36459	1.11966	0	0.0349895	0.944717	9.86704	1.0147	3.53394	0	0	0	0.069979	0.069979	3.324	9.51714	0	0.069979	0	0.69979	0.0349895	2.55423	0.0349895	0.069979	0.139958	0	0.769769	0.244927	0.244927	0	0.349895	0	0	2.44927	0	0	0	0	0	0.104969	0
s27.w8d2	3288	6.0219	53.5584	0.0912409	12.2263	0	0.0912409	3.95377	0	2.0073	2.31144	0	0.212895	0.851582	1.73358	0.699513	3.83212	0	0	0	0.243309	0.0608273	1.67275	4.37956	0.547445	0.182482	0	0.456204	0	1.49027	0.0608273	0.0608273	0	0.0608273	0.182482	0	0.182482	0	0.243309	0	0	1.36861	0	0.0608273	0.0304136	0	0	0.0912409	0
s27.w8d3	3382	21.437	32.052	0.384388	14.2815	0	0	3.87345	0	2.24719	1.09403	0	0	0.827912	7.30337	0.916617	2.69072	0	0	0	0.295683	0.147842	0.887049	2.48374	0.118273	0.0295683	0	0.739208	0	1.8628	0.118273	0.0591366	0.118273	0	0.798344	0.0887049	0.0295683	0	0.443525	0	0	1.98108	0	0.0295683	0	0	0	0.0295683	0
s27.w8d4	2443	11.3795	34.4249	0.3684	17.9288	0	0	8.06386	0	2.53786	1.80106	0	0	4.17519	4.66639	2.61973	1.88293	0	0	0	0.1228	0.0818666	1.14613	1.80106	0	0	0	0.777732	0	0.941465	0.1228	0.1228	0.3684	0.0409333	0.777732	0.3684	0.532133	0	0.2456	0.163733	0	0.613999	0	0.0818666	0	0	0	0.0409333	0
s27.w8d5	1146	1.39616	23.0366	0.08726	20.4188	0	0	18.6736	0	2.00698	0.69808	0	0	5.2356	0.61082	7.06806	5.49738	0	0	0	0.26178	0.17452	1.22164	1.22164	0	0	0	1.13438	0	0.08726	0	0.17452	0.26178	0	4.62478	0.17452	2.70506	0	0.78534	0.08726	0	0.69808	0	0.08726	0	0	0	0	0
s27.w8d6	2998	1.36758	44.7965	0	23.6157	0	0.100067	8.93929	0	0.833889	0.9006	0	0.433622	5.57038	0.100067	4.33622	0.500334	0	0	0	0.133422	0.333556	0.333556	0.667111	0	0	0	0.233489	0	0.0667111	0	0	0.100067	0	2.30153	0.133422	3.03536	0	0	0.100067	0.0333556	0.0333556	0	0	0	0	0	0	0
s27.w8d7	2815	0.53286	47.9929	0.142096	14.6004	0	0.071048	8.7389	0	0.781528	1.42096	0	0.142096	4.79574	2.16696	1.95382	1.81172	0	0	0	0.284192	0.035524	1.95382	6.0746	0	0	0	0.248668	0	0.390764	0.106572	0.035524	0.035524	0	1.06572	0.248668	2.27353	0	0.213144	0.035524	0.035524	0.639432	0	0	0	0	0	0.035524	0
s27.w9d1	2943	0.781515	20.7951	0.0339789	25.3483	0	0.0339789	19.1301	0	1.56303	0.815494	0	0.475705	8.46075	1.83486	3.29596	2.48046	0	0.203874	0.0679579	0.169895	0.135916	1.1213	1.66497	0	0.0679579	0	0.407747	0	1.18926	0.509684	0.0339789	0.135916	0	2.07271	0.271831	3.90758	0	0.985389	0	0	0.203874	0	0.101937	0	0	0	0.0679579	0
s27.w9d2	3201	0.312402	31.6776	0	24.711	0	0	21.6807	0	0.968447	1.24961	0	0.0624805	2.8741	0.749766	2.59294	4.15495	0	0.0312402	0	0.124961	0.249922	1.46829	0.656045	0	0.0312402	0	0.749766	0	0.187441	0.0624805	0.124961	0.187441	0	2.12434	0.156201	1.59325	0	0.0312402	0	0	0.406123	0	0	0	0	0	0	0
s27.w9d3	2857	0.525026	29.5065	0	20.896	0	0.245012	18.3059	0	1.9251	0.770039	0	0.455023	4.48022	0.59503	3.85019	2.83514	0	0	0	0.59503	0.525026	0.770039	0.910046	0	0.140007	0	0.630032	0	0.315016	0.0700035	0.105005	0.210011	0	4.93525	0.350018	2.90515	0	0.175009	0.0700035	0	0.280014	0	0.0700035	0	0	0	0.0350018	0
s27.w9d5	3020	0.496689	45.2318	0.198675	21.6887	0	0.0331126	12.7815	0	1.92053	1.52318	0	0	3.1457	0.13245	3.21192	0.529801	0	0	0.0331126	0.0662252	0	0.629139	0.397351	0	0	0	0.430464	0	0.331126	0.0331126	0.0993377	0.165563	0	1.68874	0.298013	3.50993	0	0.0331126	0.0331126	0	0.0993377	0	0.0331126	0	0	0	0	0
s27.w9d6	3398	0.117716	55.827	0.0294291	18.5403	0	0.0294291	7.5927	0	0.735727	1.64803	0	0	2.7369	0.32372	3.9435	0.64744	0	0	0	0.0294291	0.117716	0.353149	0.441436	0.0294291	0	0	0.147145	0	0.0294291	0	0	0.294291	0	1.23602	0.441436	3.14891	0	0.117716	0.117716	0.0294291	0.0882872	0	0	0	0	0	0	0
s27.w9d7	2818	0.141945	53.5131	0	14.5848	0	0.354862	5.71327	0	0.248403	1.66785	0	0.390348	1.2775	1.17104	5.60681	0.816182	0	0	0	0.212917	0	1.24202	3.79702	0.0354862	0	0	0.106458	0	0.390348	0.141945	0.106458	0.496806	0	0.283889	0.46132	3.97445	0	0.0709723	0.46132	0.0354862	0.354862	0	0	0	0	0.0354862	0.248403	0.0709723
s27.w10d1	1970	0.609137	26.4467	0	9.49239	0	0	2.38579	0	0.761421	0.913706	0	0.152284	2.48731	7.00508	5.68528	5.93909	0	0.0507614	0.0507614	0.203046	0.101523	4.51777	10.6599	0	0.152284	0	2.43655	0	2.84264	0.862944	0.101523	1.37056	0.0507614	0.812183	7.15736	0.558376	0	0.456853	0.609137	0.0507614	0.558376	0	0.203046	0	0	0	0.964467	0.0507614
s27.w10d2	2807	0.320627	16.2807	0.0712504	3.8119	0	0.0356252	2.20876	0	0.178126	0.676879	0	29.1771	1.31813	0.285002	3.59815	1.24688	0.0356252	22.8358	0	2.63627	0.427503	0.427503	1.24688	0	0	0	1.03313	0.463128	0.249377	1.92376	0	1.06876	0	0.106876	3.49127	0.320627	0	0.356252	0.498753	0	0.285002	0	0.213751	0	0	0.0356252	0.463128	0
s27.w10d3	2952	0.406504	43.9024	0	22.1883	0	0.135501	2.81165	0	0.440379	1.15176	0	0.304878	2.2019	0.813008	3.11653	0.711382	0.101626	0.0338753	0.0338753	1.62602	2.26965	0.813008	0.677507	0	0.304878	0	0.338753	0	0.0677507	0.203252	0	1.65989	0.0338753	0.169377	8.16396	1.21951	0	0.0677507	0.609756	0	0.304878	0	0.0338753	0	0	0.0338753	0.982385	0
s27.w10d4	2957	5.37707	25.3297	0.0676361	4.43017	0	0	1.35272	0	0.0338181	0.541089	0	21.8465	2.02908	8.72506	0.845451	5.03889	0.0338181	0.0338181	0.0676361	0.338181	0.0338181	2.77308	5.85052	0.16909	0.16909	0	2.26581	0.0338181	0.473453	1.42036	0.405817	0.405817	0.0338181	0.135272	1.55563	1.38654	0	0.304363	0.16909	0	0.642543	0	0.304363	0	0	0.0338181	0.405817	0
s27.w10d5	4528	28.8648	35.1369	0.110424	2.60601	0	0	0.0662544	0	0.220848	0.55212	0	3.18021	0.132509	2.3189	0.154594	0.0662544	0.0441696	0	0	0.0220848	0	0.0662544	0.0441696	9.16519	0.132509	0	0.154594	0.0441696	0.0441696	0.419611	0	0.0441696	0	0.0220848	0.110424	0.0662544	0	0.220848	0.0220848	0	0.375442	0	0	0.706714	0	0	0	0
s27.w10d6	2650	2.5283	36.9057	0.528302	15.6981	0	0.0377358	1.84906	0.0377358	0.150943	0.490566	0	0	7.92453	1.96226	18.7925	0.716981	0.0377358	0	0	0.188679	0.339623	1.58491	0.0377358	0.301887	0	0	0.490566	0	0.943396	0.113208	0.0377358	0.45283	0	0.188679	1.92453	1.96226	0	0.0377358	0.264151	0.0377358	0.0754717	0	0.113208	0.113208	0	0.377358	0	0
s27.w10d7	378	0.529101	38.6243	0	22.2222	0	0.529101	6.34921	0	0	0.793651	0	0	9.25926	0.793651	9.52381	1.32275	0	0	0	0	0.529101	0	0	0	0	0	0.26455	0	0	0	0	0	0	1.0582	0.793651	4.49735	0	0	0	0	0.26455	0	0	0	0	0.26455	0.26455	0
s35.w1d1	4095	2.17338	66.8132	0	3.39438	0	12.9182	3.80952	0	0.17094	1.88034	0	0.34188	1.80708	0	1.17216	0.41514	0.0732601	0	0.0976801	0.14652	0.04884	0.29304	0.732601	0	0.02442	0	0.04884	0	0.17094	0	0.0976801	0.02442	0.04884	0.3663	0.02442	0.854701	0.39072	0.1221	0.02442	0	0.04884	0.0732601	0.02442	0.02442	0	0.02442	0	0
s35.w1d2	3236	6.02596	72.5587	0	5.65513	0	1.54512	1.11248	0	0.772559	2.25587	0	0.123609	3.27565	0	1.39061	0.339926	0	0	0.123609	0	0	0.463535	0.710754	0	0.463535	0	0.185414	0	0.463535	0.0309023	0	0.185414	0	0.556242	0.463535	0.370828	0.0618047	0	0	0	0	0	0.154512	0.0309023	0	0	0	0.0309023
s35.w1d3	2827	12.2037	53.1305	0.0353732	6.26105	0	3.67881	0.848956	0	1.30881	1.16732	0	0.141493	4.42165	0	1.4503	0.530598	0.0353732	0	0.247612	0.0707464	0	1.09657	3.53732	0	3.64344	0	0.495225	0	1.02582	0.141493	0	0.459851	0.0353732	0.495225	1.13194	0.636717	0.0353732	0.0353732	0	0	0	0	0.212239	0.0353732	0	0	0	0
s35.w1d4	3300	1.15152	58	0	6.57576	0	3.39394	2.30303	0	2.33333	1.48485	0	0.0909091	3.66667	0	1.06061	0.575758	0.0606061	0	0.787879	0.0909091	0	2.30303	5.36364	0	6.0303	0	0.121212	0	0.939394	0.0606061	0.030303	0.121212	0	0.424242	0.454545	0.909091	0	0.0909091	0.0606061	0	0.0606061	0	0.121212	0	0	0	0	0
s35.w1d5	3142	2.80076	30.9039	0	8.40229	0	3.11903	2.86442	0	2.19605	0.668364	0	0.127307	11.9351	0.0636537	2.16423	0.922979	0.0318269	0	0.954806	0.190961	0	2.00509	2.32336	0	15.5633	0	0.318269	0	2.38701	0.190961	0.127307	0.60471	0.0318269	0.891152	0.954806	4.04201	0	0.350095	0.159134	0	0.190961	0	0.190961	0	0	0	0	0
s35.w1d6	2755	1.99637	27.5136	0.471869	9.11071	0	1.27042	4.28312	0	2.17786	0.399274	0	0	18.3666	0	2.90381	0.580762	0.0362976	0	2.25045	0.145191	0	3.049	1.01633	0	8.38475	0	0.326679	0	0.145191	0	0.0725953	0.508167	0.181488	1.96007	0.907441	7.07804	0	0.0725953	1.74229	0	0.0362976	0	0.0362976	0	0	0.0362976	0	0
s35.w1d7	2847	2.7046	22.9364	0.772743	7.30594	0	2.9856	3.65297	0	1.40499	0.491746	0	0	16.6842	0	2.52898	1.01862	0.0702494	0	0.737619	0.245873	0	4.14471	8.32455	0	3.93397	0	0.280998	0	0.59712	0.140499	0.0702494	0.59712	0.0702494	0.878117	1.01862	5.65508	0	0.0351247	6.95469	0	0.386372	0	0.0351247	0	0	0	0	0
s35.w2d1	3287	1.97749	11.1652	0	7.30149	0	8.39671	3.68117	0	0.943109	0.273806	0	0	12.1387	0.0608458	1.30818	0.547612	0	0	1.4603	0.0304229	0	8.97475	23.5777	0	0.243383	0	0.486766	0	1.18649	0.0608458	0.0304229	0.365075	0.182537	1.12565	0.273806	3.31609	0.0304229	0.304229	8.03164	0	0.365075	0	0.0912686	0	0	0	0	0
s35.w2d2	3779	1.27018	7.56814	0.026462	4.36623	0	11.8285	1.93173	0	0.740937	0.158772	0	0.423392	6.90659	0.0529241	1.00556	0.449854	0.026462	0	0.926171	0.502779	0.026462	10.2673	38.6346	0	0.13231	0	0.423392	0	0.926171	0.0793861	0.0529241	0.158772	0	0.899709	0.291082	2.01111	0	0.476316	5.1601	0	0.26462	0	0.0529241	0.026462	0	0	0	0.0529241
s35.w2d3	3110	0.546624	41.1254	0	10.3215	0	0.546624	7.3955	0	1.38264	1.1254	0	0.385852	16.6238	0.160772	1.06109	0.385852	0	0	1.09325	0.578778	0	1.99357	0.803859	0	1.51125	0	0.160772	0	0.675241	0.0643087	0	0.128617	0	0.707395	0.0643087	4.11576	0	0.128617	5.17685	0	0.0643087	0	0	0	0	0	0	0
s35.w2d4	3526	1.16279	35.2524	0	11.2876	0	1.84345	5.67215	0	1.64492	0.992626	0	0.283607	16.194	0.340329	1.87181	0.340329	0	0	0.935905	0.425411	0.0283607	2.86444	3.99887	0.0283607	1.07771	0	0.0283607	0	0.453772	0.141804	0.0283607	0.0850822	0	0.595576	0	5.36018	0.0283607	0.0850822	4.67952	0	0.226886	0	0.170164	0	0	0	0	0
s35.w2d5	3434	1.95108	26.7036	0.0582411	6.0862	0	10.5708	3.90215	0	1.07746	0.52417	0	0.203844	8.212	1.9802	0.786255	0.611532	0	0	0.52417	0.349447	0.0873617	8.09552	19.9476	0	0.49505	0	0.378567	0	1.04834	0.145603	0.0582411	0.0582411	0	0.378567	0	1.51427	0	0.291206	1.31043	0	0.52417	0	0.174723	0.0291206	0	0	0	0
s35.w2d6	3935	2.87166	14.0025	0	1.67726	0	16.798	1.34689	0	0.711563	0.304956	0	0.0762389	1.70267	2.05845	0.304956	0.965693	0	0	0.127065	0.279543	0.0508259	11.1055	36.8996	0	0.94028	0	0.965693	0	1.77891	0.203304	0.0762389	0.025413	0	0.279543	0.025413	0.584498	0	0.25413	0.482846	0	0.864041	0	0.203304	0	0	0	0	0
s35.w2d7	108	41.6667	22.2222	28.7037	0	0	0	1.85185	0	0	1.85185	0	0	0	0	0	0.925926	0	0	0	0	0	0.925926	0	0	0	0	0	0	0	0	0	0	0	0	0	0.925926	0	0	0	0	0	0	0	0	0	0	0	0
s35.w3d1	3012	2.88845	24.502	1.42762	8.73174	0	1.22842	9.52855	0	0.697211	0.59761	0	0	13.1142	0.365206	1.02922	0.431607	0	0	2.25764	0	0	3.35325	3.61886	0	1.36122	0	0.0996016	0	0.332005	0.0332005	0.0332005	0.232404	0.0332005	0.697211	0.0332005	4.18327	0	0.0332005	16.6999	0	0.232404	0	0.0332005	0	0	0	0	0
s35.w3d2	3615	1.41079	23.9834	0	9.62656	0	1.65975	13.4716	0	0.968188	0.691563	0	0	13.527	0.248963	1.46611	0.580913	0	0	1.96404	0	0	4.12172	3.43015	0	1.74274	0	0.165975	0	0.525588	0.0276625	0.0276625	0.165975	0	0.940526	0	4.2047	0	0.0276625	12.3098	0	0.138313	0	0.0276625	0	0	0	0	0
s35.w3d3	3769	0.663306	22.1544	0.0530645	2.97161	0	4.29822	9.18015	0	0.504112	0.530645	0	16.0785	4.13903	2.3083	3.84717	1.93685	0.265322	0.0265322	0.557177	14.4601	0.159193	1.80419	0.397984	0.23879	0.344919	0	0.769435	0.0530645	0.71637	1.30008	0.106129	0.451048	0	1.93685	0.769435	0.71637	0	0.424516	0.132661	0.0530645	0.344919	0	1.45927	0.0795967	0	0.106129	0.0530645	0.769435
s35.w3d4	3123	1.0887	15.1137	0.0320205	3.04195	0	6.08389	7.04451	0	0.992635	0.256164	0	13.8969	2.62568	2.56164	2.30548	2.56164	0.0320205	0.064041	0.608389	20.7813	0.0320205	1.31284	0.608389	0.288184	0.544348	0	1.569	0.160102	1.2488	1.31284	0.320205	0.576369	0.064041	1.85719	1.02466	0.512328	0.0320205	0.512328	0.224143	0.0320205	0.416266	0	1.82517	0	0	0	0.064041	1.95325
s35.w3d5	3152	0.951777	26.4594	0	2.60152	0	0.158629	5.48858	0	0.380711	0.729695	0	6.59898	6.40863	0.222081	7.17005	0.253807	0.571066	0.0951777	1.07868	27.9188	0.126904	2.5698	0.0317259	0.0317259	0.0951777	0	0.0951777	0	0.0951777	0.571066	0.0317259	1.07868	0.0317259	2.37944	1.93528	1.14213	0	0.0317259	0.285533	0	0.0634518	0	0.285533	0.0317259	0	0.0634518	0	0
s35.w3d6	3197	3.00282	15.3894	0.500469	2.7213	0	4.8483	7.69471	0	0.688145	0.46919	0	12.6994	2.62746	2.15827	1.62652	2.09571	0.187676	0.0312793	0.813262	21.9581	0.500469	1.84548	1.09478	0.093838	0.46919	0.0312793	0.781983	0.125117	1.18861	1.56397	0.250235	0.688145	0	1.37629	0.688145	0.437911	0	0.594307	0.406631	0.093838	0.531749	0	1.84548	0	0	0.0312793	0.0312793	1.78292
s35.w3d7	2904	1.72176	12.7066	0.482094	5.13085	0	0.964187	8.78099	0	0.413223	0.516529	0	7.54132	5.78512	0.895317	3.71901	1.44628	0.0344353	0.0688705	1.51515	32.7135	0.137741	3.40909	0.275482	0.0344353	0.206612	0	0.275482	0.0688705	0.206612	0.550964	0.241047	0.72314	0	1.41185	1.20523	1.44628	0	0.0688705	1.13636	0.0344353	0.0344353	0	0.619835	0	0	0.137741	0	0.378788
s35.w4d1	1210	5.04132	69.3388	0	7.85124	0	1.81818	3.71901	0	0.991736	2.31405	0	0	1.4876	0.330579	1.98347	0.330579	0	0	0	0	0	0.413223	0.413223	0	0.330579	0	0.165289	0	0.165289	0	0	0.247934	0	0.247934	0.661157	0.743802	0	0	0.578512	0	0.0826446	0	0	0	0	0	0	0
s35.w4d2	3924	6.60041	54.6126	0.0254842	6.19266	0	10.423	3.28746	0	0.458716	1.40163	0	0	0.993884	1.42712	1.73293	1.14679	0.0254842	0	0.0254842	0.0509684	0	1.01937	2.98165	0	0.917431	0	0.560652	0	2.03874	0.101937	0.127421	0.229358	0	0.407747	0.331295	0.382263	0	0.101937	0.101937	0	0.101937	0	0.127421	0	0	0	0	0
s35.w4d3	4232	2.41021	74.362	0.0236295	7.32514	0	0.401701	2.71739	0	0.283554	2.50473	0	0	2.03214	0.0708885	1.60681	0.614367	0	0	0.047259	0.047259	0	0.236295	0.0236295	0	1.08696	0	0.094518	0	0.567108	0.0236295	0.141777	0.165406	0	0.236295	0.425331	0.685255	0	0.094518	0.543478	0	0.0236295	0	0.0236295	0	0	0	0	0
s35.w4d4	3685	1.95387	38.1547	0	5.26459	0	11.8589	3.85346	0	0.189959	1.32972	0	0	1.70963	1.51967	1.19403	1.6825	0.027137	0	0.027137	0.027137	0.027137	4.23338	14.464	0	1.38399	0	1.32972	0	3.06649	0.162822	0.651289	0.244233	0	0.217096	0.135685	1.05834	0	0.244233	1.27544	0	0.135685	0	0.135685	0	0	0.027137	0	0
s35.w4d5	3832	2.11378	58.3768	0	6.73278	0	4.20146	4.25365	0	0.13048	1.61795	0	0.156576	3.20981	4.95825	0.208768	1.22651	0.782881	0	0.391441	0.0521921	0	1.43528	1.67015	0	0.208768	0	0.965553	0.026096	2.37474	0.182672	0.0782881	0.156576	0	0.182672	0.208768	0.574113	0	0.0521921	0.861169	0	0.104384	0	0.104384	0	0	0	0	0
s35.w4d7	3805	1.94481	60.0788	0.0262812	10.2497	0	4.41524	4.62549	0	0.446781	1.91853	0	0	1.20894	0.630749	2.86465	0.578187	0	0	0.0262812	0.0525624	0.0262812	0.946124	1.94481	0	0.86728	0	0.499343	0	0.919842	0.0525624	0.21025	0.551905	0	0.236531	1.02497	1.44547	0	0.0788436	0.315375	0	0.157687	0	0.0525624	0	0	0.0262812	0.0525624	0
s35.w5d1	4163	5.06846	30.0504	0.0720634	5.02042	0	2.9546	3.05068	0	0.600528	0.912803	0	0.192169	0.288254	0.864761	0.696613	0.21619	0.0960846	0.144127	0.0720634	2.66635	0.0960846	0.672592	1.00889	5.93322	0.62455	0.192169	0	11.0497	1.05693	0.0960846	0	0.0720634	1.00889	0.384338	0.0960846	0.288254	0	0.312275	0.43238	0.0480423	2.54624	0.0960846	0.360317	2.11386	0	0.0240211	0.0240211	1.10497
s35.w5d2	3875	4.90323	29.7032	0.103226	6.45161	0	3.84516	4.46452	0	0.464516	0.619355	0	0.0516129	0.412903	1.41935	0.541935	0.154839	0.129032	0.0258065	0.154839	3.32903	0.103226	0.464516	1.10968	4.49032	0.490323	0.206452	0.0774194	12.0258	1.26452	0.0774194	0.0516129	0.258065	0.825806	0.283871	0.206452	0.593548	0	0.567742	0.516129	0	2.16774	0.0774194	0.903226	1.65161	0	0	0	1.03226
s35.w5d3	3708	4.8274	29.5038	0.0539374	5.47465	0	4.04531	4.63862	0	0.674218	0.889968	0	0.107875	1.02481	1.13269	0.566343	0.296656	0.107875	0.350593	0.134844	2.80475	0.161812	0.701187	1.26753	5.01618	1.2945	0.0539374	0.0539374	11.0841	1.59115	0.188781	0.0809061	0.107875	0.566343	0.458468	0.296656	0.21575	0	0.377562	0.755124	0.0269687	2.1575	0.350593	0.701187	1.51025	0	0.0269687	0	0.889968
s35.w5d4	4056	4.53649	34.4675	0.0246548	6.33629	0	2.85996	3.5503	0	0.542406	0.838264	0	0.0246548	0.246548	0.986193	0.567061	0.197239	0.0493097	0.0246548	0.0493097	3.69822	0.0739645	0.468442	0.567061	3.99408	0.468442	0.172584	0.0246548	11.3166	1.40533	0.0986193	0.0246548	0.123274	1.2574	0.221893	0.345168	0.443787	0	0.197239	0.419132	0	2.93393	0.172584	0.419132	1.18343	0	0.0246548	0	1.13412
s35.w5d5	4360	2.5	67.7523	0.114679	8.30275	0	0.389908	5.75688	0	0.298165	1.8578	0	0.0688073	1.26147	0	1.07798	0.321101	0	0	0.252294	0.0688073	0.0917431	0.986239	0.481651	0	1.74312	0	0.137615	0	0.229358	0.0458716	0.137615	0.0917431	0.0229358	1.12385	0.0917431	1.10092	0	0.0458716	1.49083	0	0.137615	0.0229358	0.481651	0	0	0	0.0229358	0
s35.w5d6	3574	2.21041	60.3525	0.0279799	8.03022	0	0.111919	8.75769	0	1.00727	1.53889	0	0	0.447678	0	0.419698	0.251819	0.0559597	0	0.195859	0	0	1.51091	4.39284	0	0.951315	0	0.0559597	0	0.419698	0.335758	0.0839396	0.0279799	0	1.87465	0.0559597	0.251819	0	0.419698	4.25294	0	0.111919	0	0.279799	0	0	0	0	0
s35.w5d7	3042	32.3143	31.9198	0.361604	2.10388	0	0.361604	2.5641	0.0328731	8.84287	1.24918	0	0	0.394477	0	0.0986193	0.690335	0.0328731	0	0.0328731	0	0	1.97239	6.44313	0	2.76134	0	0.197239	0.0328731	0.95332	0.262985	0.164366	0	0	0.558843	0	0.197239	0	0.95332	1.24918	0.0986193	0.131492	0	0.854701	0	0	0	0	0
s35.w6d1	7685	79.0631	2.04294	17.5277	0.208198	0	0	0.0650618	0	0.169161	0.0390371	0	0	0.0650618	0	0.0520494	0.0520494	0	0	0	0	0.0130124	0.0650618	0.182173	0	0.0260247	0	0	0	0.0130124	0	0	0	0.0130124	0.0130124	0	0.0260247	0	0.0130124	0	0	0	0	0.0260247	0	0	0	0	0
s35.w6d2	8155	74.0895	2.50153	22.1337	0.122624	0	0.0122624	0	0	0.245248	0.122624	0.0245248	0.0980993	0.0245248	0	0	0	0	0	0	0.0367872	0	0.0245248	0.134887	0	0.0122624	0	0.0122624	0	0	0.0122624	0	0	0	0.0490497	0	0.0122624	0	0	0.0122624	0	0.0122624	0	0.0122624	0	0	0	0	0
s35.w6d3	6788	68.5474	2.7254	27.2392	0.117855	0	0.0147319	0.0441956	0	0.162051	0.0441956	0.0147319	0.0736594	0.0736594	0.0441956	0.0294638	0.0147319	0	0	0	0.0441956	0	0.0736594	0.162051	0	0.0147319	0	0.0294638	0	0	0.0441956	0.0147319	0	0.0147319	0.0441956	0	0.0147319	0.0147319	0.0589275	0	0	0.0294638	0	0.0147319	0	0	0	0	0.0147319
s35.w6d4	9842	71.1034	2.64174	24.7206	0.132087	0	0.0101605	0.0508027	0	0.19305	0.0609632	0.0203211	0.0914448	0.0203211	0.0203211	0.0203211	0.0101605	0	0.0508027	0	0.0304816	0	0.0406421	0.142248	0	0.0508027	0	0.0304816	0.0101605	0.0203211	0	0	0.0101605	0	0.0101605	0.0101605	0	0	0.0101605	0.0203211	0	0	0	0.0101605	0	0	0	0	0
s35.w6d5	7951	62.3066	0.628852	36.1087	0.12577	0	0.0503081	0.163501	0	0	0.0503081	0.012577	0.012577	0.0251541	0.012577	0	0.012577	0	0	0	0.0251541	0.012577	0.012577	0.0628852	0	0.0377311	0	0.012577	0	0	0	0	0	0	0.012577	0.0251541	0.012577	0	0	0	0	0	0	0	0	0	0	0	0
s35.w6d6	7413	56.5493	0.74194	41.8589	0.161878	0	0	0.0674491	0	0.0674491	0.0269796	0	0.0809389	0.0539593	0.0269796	0.0134898	0.0269796	0	0	0	0	0	0	0.0269796	0	0.0134898	0	0	0	0.0134898	0	0	0	0	0.0539593	0.0269796	0.0269796	0	0	0	0	0	0	0	0	0	0	0	0
s35.w6d7	9470	57.5396	0.549102	41.5628	0.0739176	0	0	0.0211193	0	0.0211193	0	0	0.0105597	0	0.0105597	0	0.0105597	0	0	0	0	0	0	0.0211193	0	0.0105597	0	0	0	0	0	0	0	0.0211193	0	0	0	0	0	0	0	0	0	0	0	0	0	0	0.0105597
s35.w7d1	6843	44.6588	2.6012	51.9655	0.0730674	0	0	0.175362	0	0.102294	0.0584539	0	0	0.0292269	0	0	0.0146135	0	0	0	0	0	0.0438404	0	0	0	0	0	0	0	0	0	0.0146135	0.0146135	0	0.0146135	0.0584539	0	0.0146135	0	0	0	0	0	0	0	0	0	0
s35.w7d2	7869	49.4726	1.46143	48.6593	0.0254162	0	0	0.0381243	0	0.0635405	0.0381243	0	0	0	0	0	0	0	0	0	0	0.0127081	0.0254162	0	0	0	0	0	0	0	0	0.0127081	0	0	0	0	0	0	0	0	0	0.0127081	0	0	0	0	0	0	0
s35.w7d3	5751	6.50322	13.8411	0.0173883	0.0347766	0	0	0.0521648	0	10.1374	0.208659	0	50.7738	0	0	0.0347766	0.0173883	0.173883	0.0521648	0	2.90384	0.156495	0.0347766	0	0.260824	0	0.0173883	0	0.243436	0	0	0	0	0.0521648	4.88611	0	0	0	0	0	0.0521648	0	0	0	5.52947	0	0	0.0347766	2.90384
s35.w7d4	4180	3.03828	11.3876	0.0478469	0	0	0	0.0478469	0	8.37321	0.0717703	0	54.378	0	0	0.0717703	0	0.239234	0.0478469	0	6.60287	0.119617	0.143541	0	0.311005	0	0	0	0.430622	0.0239234	0	0	0.0239234	0.143541	6.31579	0.0239234	0	0	0	0	0.0239234	0	0	0	3.11005	0	0	0	3.89952
s35.w7d5	3747	5.81799	18.6549	0.053376	0.106752	0	0	0.106752	0	11.289	0.320256	0	36.8295	0	0	0.213504	0.026688	0.427008	0.13344	0	12.917	0.240192	0.427008	0	0.186816	0.026688	0	0	0.854017	0	0	0.026688	0.026688	0.346944	3.84307	0.026688	0	0	0	0	0.053376	0	0	0	2.32186	0	0	0.0800641	2.56205
s35.w7d6	4857	22.9977	38.2335	0.0617665	0.0411777	0	0	0.0411777	0	6.19724	0.432366	0	15.1946	0	0	0.102944	0.0205888	0.741198	0.0205888	0	0.53531	3.66481	0.102944	0.0205888	1.27651	0	0	0	0	0	0	0	0	0.0411777	6.36195	0.0411777	0.0205888	0	0	0	0	0.0205888	0	0	1.40004	0	0	0	0.205888
s35.w7d7	4794	26.2829	40.3004	0.125156	0.166875	0	0	0.208594	0.0208594	5.7572	0.521485	0	9.67877	0	0	0.104297	0	0.542345	0	0	1.35586	4.06758	0.166875	0	0.855236	0	0	0	0.0208594	0	0	0	0.0417188	0.0208594	6.25782	0	0	0	0	0	0.0208594	0.0417188	0	0	1.08469	0	0	0	0.375469
s35.w8d1	5284	31.8887	54.2771	2.68736	2.15746	0	0	0.0189251	0.0567752	3.33081	1.70326	0	0.0757002	0	0	0.0757002	0.0189251	0.1514	0	0	0.0757002	0.302801	1.45723	0.0378501	0.0189251	0	0	0	0	0	0	0.189251	0.0189251	0	0.283876	0	0.0378501	0	0.0946253	0	0	0	0	0	0	0	0	0	0.0189251
s35.w8d2	5587	23.7516	49.9195	1.61088	7.92912	0	0	3.99141	0.0178987	1.28871	1.50349	0	0.0357974	0.715948	0.0178987	0.0178987	0.322176	0	0	0	0	0.125291	3.34706	0	0	0	0	0	0.0178987	0.733846	0	0.286379	0.178987	0	0.286379	0.698049	0.429569	0	0.178987	0	0.0178987	0.733846	0	0	0	0	0	0	0.0178987
s35.w8d3	5500	34.2727	52.8545	2.6	1.8	0	0	0.163636	0.0727273	3.07273	1.45455	0	0.109091	0	0	0.0363636	0.0909091	0.0727273	0	0	0.0181818	0.290909	1.30909	0	0	0	0	0	0	0.0363636	0	0.363636	0.0181818	0	0.145455	0.0181818	0.0363636	0	0.127273	0	0	0.0363636	0	0	0	0	0	0	0.0181818
s35.w8d4	5359	4.42247	67.4753	0.0373204	8.93823	0	0	7.98656	0.093301	0.317223	1.8287	0	0	0.783728	0	0	0.410524	0	0	0	0.0186602	0	4.1239	0	0	0	0	0	0	0.0373204	0	0.205262	0.093301	0	0.298563	0.503825	0.485165	0	0	0	0.0186602	0.186602	0	0	0	0	0	0	0
s35.w8d5	4357	5.50838	66.0317	0.183613	7.68878	0	0	8.30847	0.0918063	0.527886	2.01974	0	0	0.780353	0	0	0.73445	0	0	0	0.0459031	0	3.23617	0	0	0	0	0	0.0229516	0.29837	0	0.43608	0.137709	0	0.229516	0.527886	0.344274	0	0	0	0	0.390177	0	0	0	0	0	0	0.0229516
s35.w8d6	5143	8.74976	61.7538	0.0583317	7.50535	0	0	7.33035	0.116663	0.602761	2.48882	0	0	0.952751	0	0.0583317	0.913864	0	0	0	0.0777756	0.0583317	4.12211	0.0388878	0	0	0	0	0	0.369434	0	0.408322	0.194439	0	0.311102	0.855532	0.622205	0	0.0388878	0	0.0194439	0.155551	0	0	0	0	0	0	0
s35.w8d7	3558	6.63294	61.0455	0.224845	6.9421	0	0	10.8207	0.112423	0.449691	2.07982	0	0	0.281057	0.0281057	0	0.871276	0	0	0	0.0562114	0	4.63744	0	0	0	0	0	0	0.309162	0	0.365374	0.224845	0	0.19674	0.505902	0.19674	0	0.0281057	0	0	1.0118	0	0	0	0	0	0	0
s35.w9d1	4149	9.37575	52.6392	0.385635	9.13473	0	0.0241022	12.4608	0.120511	0.578453	1.71126	0	0	0.457942	0	0	0.723066	0	0	0	0	0	5.32658	0	0	0	0	0	0	0.337431	0	0.241022	0.241022	0.0241022	0.409737	0.939986	0.361533	0	0.120511	0	0	0.77127	0	0	0	0	0	0	0
s35.w9d3	4983	12.0811	58.6996	0.220751	6.98374	0	0	8.18784	0.120409	0.321092	1.98675	0	0	0.662252	0.0401365	0.0802729	0.662252	0	0	0	0	0	4.21433	0	0	0	0	0	0	0.883002	0	0.401365	0.0602047	0	0.280955	0.521774	0.381296	0	0.0602047	0	0	0.90307	0	0	0	0	0	0	0
s35.w9d4	3376	7.5237	62.3519	0.35545	7.64218	0	0	9.24171	0.148104	0.148104	2.01422	0	0	0.207346	0	0.0296209	0.533175	0	0	0	0.0296209	0	4.35427	0	0	0	0	0	0	0.68128	0	0.207346	0.118483	0	0.325829	0.325829	0.236967	0	0.148104	0	0	1.33294	0	0	0	0	0	0	0
s35.w9d5	3582	6.50475	67.1971	0.111669	11.3903	0	0	2.90341	0.111669	0.809604	1.67504	0	0	0.921273	0	0.0279174	0.279174	0	0	0	0.167504	0.0279174	0.697934	0	0	0	0	0	0	0.111669	0	0.725851	0.558347	0.111669	0.502513	2.7359	0.809604	0	0.0279174	0	0.0279174	0.0837521	0	0	0	0	0	0	0
s35.w9d6	3879	6.54808	62.0263	0.257798	8.86827	0	0	9.2034	0.103119	0.592936	2.19129	0	0	0.876515	0	0.0773395	0.567156	0	0	0	0.0773395	0	2.62954	0	0	0	0	0	0	0.206239	0	0.541377	0.386698	0	0.592936	0.824955	0.567156	0	0.0515597	0	0	0.309358	0	0	0	0	0	0	0
s35.w9d7	3500	5.37143	65.1714	0.0571429	8.17143	0	0.0571429	5.82857	0.114286	0.6	2.28571	0	0	0.714286	0	0.114286	1.22857	0	0	0	0.142857	0	0.685714	0	0	0.0571429	0	0	0	0.742857	0	0.4	0.457143	0.171429	0.485714	1.25714	0.571429	0	0.114286	0.0285714	0	0.257143	0	0	0	0	0	0	0
s35.w10d1	5336	45.596	32.1964	7.83358	7.21514	0	0.187406	0.112444	0.0187406	2.02399	1.01199	0.0749625	0	0.149925	0	0.0187406	0.0562219	0	0	0	0.356072	0	0.0937031	0.0374813	0	0.0374813	0	0	0	0.281109	0	0.449775	0.0749625	0	0.449775	0.168666	0.131184	0	0.168666	0	0.0187406	0.318591	0	0	0	0	0	0	0.112444
s35.w10d2	5074	44.7576	33.0903	5.57745	7.62712	0	0.0197083	0.157667	0.0985416	2.08908	1.06425	0.0788333	0	0.551833	0	0.0394166	0.216791	0	0	0	0.256208	0.0394166	0.0197083	0	0	0	0	0	0.0985416	0.512416	0	0.197083	0.157667	0.0394166	1.08396	0.433583	0.216791	0	0.157667	0	0	0.394166	0	0.0197083	0	0	0	0	0.137958
s35.w10d3	3913	14.6435	55.0217	2.96448	10.3246	0	0.153335	0.511117	0.127779	2.91337	1.61002	0	0	1.12446	0	0.153335	0.204447	0	0	0	0.0255558	0.0255558	0.0511117	0.178891	0	0.0511117	0	0	0	0.153335	0	0.383338	1.30335	0.0255558	1.15001	4.70227	0.562228	0	0.127779	0	0	0.0766675	0	0	0	0	0	0	0
s35.w10d4	4118	40.4322	30.4274	6.21661	6.84798	0	0.0485673	0.339971	0.0242836	2.08839	0.874211	0	0	1.55415	0	0.145702	0.388538	0	0	0	0.0485673	0	0.0485673	0	0	0	0	0	0	1.0442	0	0.825644	0.80136	0.0242836	1.21418	3.56969	0.704225	0	0.364254	0	0	0.26712	0	0	0	0	0	0	0
s35.w10d5	3852	11.864	61.9159	3.53063	9.65732	0	0	1.76532	0.0519211	1.7134	2.12876	0	0	0.46729	0	0.0778816	0.207684	0	0	0	0	0	0.0519211	0	0	0	0	0	0	0.155763	0	0.830737	0.46729	0.0519211	0.804777	1.73936	0.46729	0	0.103842	0	0	0.337487	0	0	0	0	0	0	0
s35.w10d6	3477	14.0926	59.9367	2.50216	10.6126	0	0	1.61058	0.172563	1.17918	2.09951	0	0	0.431406	0	0.0862813	0.201323	0	0	0	0	0	0	0	0	0	0	0	0	0.345125	0	0.977854	0.575209	0	0.747771	1.55306	0.373886	0	0.0575209	0	0	0.66149	0	0	0	0	0	0	0
s35.w10d7	4738	5.88856	67.4968	2.36387	8.56902	0	0	1.89954	0.0422119	1.01309	2.44829	0	0	0.422119	0	0.0844238	0.253271	0	0	0	0.21106	0	0.10553	0	0	0	0	0	0	0.0422119	0	1.98396	0.949768	0.0422119	0.865344	3.50359	0.337695	0	0.0422119	0	0	0.147742	0	0	0	0	0	0	0
s40.w1d1	4708	0.0424809	0.169924	97.4936	0	1.18946	0	0	0	0	0.0212404	0	0	0	0	0	0	0	0	0	0	0	0	0	0	0	0	0	0	0	0	0	0	0	0	0	0	0	0	0	0	0	0	0	0	0	0	0	0
s40.w1d2	9765	0.143369	0.0512033	97.3272	0	1.62826	0.0102407	0	0	0	0	0	0	0	0	0	0	0	0	0	0	0	0	0	0	0	0	0	0	0	0	0	0	0	0	0	0	0	0	0	0	0	0	0	0	0	0	0	0
s40.w1d3	7580	0	0.131926	96.9525	0	2.05805	0	0	0	0	0	0	0	0	0	0	0	0	0	0	0	0	0	0	0	0	0	0	0	0	0	0	0	0.0131926	0	0	0	0	0	0	0	0	0	0	0	0	0	0	0
s40.w1d4	8408	0.130828	0.0475737	97.2764	0	1.41532	0	0	0	0	0.0118934	0	0	0	0	0	0	0	0	0	0.0237869	0.0237869	0	0	0.0713606	0	0	0	0.0475737	0	0	0	0	0	0	0	0	0	0	0	0	0	0	0	0.0356803	0	0	0	0.178402
s40.w1d5	9679	0.0206633	0.0723215	98.5226	0	0.743878	0.0103316	0	0	0	0	0	0	0	0	0	0	0	0	0	0.0103316	0	0	0	0	0	0	0	0	0	0	0	0	0	0	0	0	0	0	0	0	0	0	0	0	0	0	0	0
s40.w1d6	6054	0	0.049554	98.9759	0	0.545094	0	0	0	0	0	0	0	0	0	0	0	0	0	0	0	0	0	0	0	0	0	0	0.033036	0	0	0	0	0.016518	0	0	0	0	0	0	0	0	0	0	0	0	0	0	0.099108
s40.w1d7	614	0	0	99.1857	0	0.651466	0	0	0	0	0	0	0	0	0	0	0	0	0	0	0	0	0	0	0	0	0	0	0	0	0	0	0	0	0	0	0	0	0	0	0	0	0	0	0	0	0	0	0
s40.w2d1	7659	0.156678	0.104452	98.603	0	0.587544	0.0261131	0	0	0	0	0.0130565	0	0	0	0	0	0	0	0	0	0	0	0	0	0	0	0	0	0	0	0	0	0	0	0	0	0	0	0	0	0	0	0	0	0	0	0	0
s40.w2d2	7718	0.0259134	0.0777403	99.2874	0	0.427572	0	0	0	0	0	0	0	0	0	0	0	0	0	0	0	0	0	0	0	0	0	0	0	0	0	0	0	0	0	0	0	0	0	0	0	0	0	0	0	0	0	0	0
s40.w2d3	1019	0.0981354	0.490677	90.1865	0	0.392542	0	0	0	0	0	0	0	0.0981354	0	0	0	0	0	0	1.17763	0	0	0	0.0981354	0	0	0	2.55152	0	0	0	0	0	0	0	0	0	0	0	0.392542	0	0	0	0	0	0	0	1.86457
s40.w2d4	8748	0.0571559	0.0914495	97.7138	0.0228624	1.246	0	0	0	0	0	0	0	0	0	0	0	0	0	0	0	0	0	0	0	0	0	0	0	0	0	0	0	0	0	0	0	0	0	0	0	0	0	0	0	0	0	0	0
s40.w2d5	2989	0.234192	0.368016	18.3673	0	0.468384	0	0	0	0	0	0	0	0	0	0	0	0.234192	0	0	2.27501	0.970224	0	0	14.7541	0	0	0	9.70224	0	0	0	0	0	0	0	0	4.85112	0	0	0.033456	0	0	0	0.635664	0	0	0	43.4928
s40.w2d6	7643	0.23551	0.0392516	72.9295	0	9.0017	0	0	0	0	0.0392516	0	0	0	0	0	0	0.0130839	0	0	0.0392516	0	0	0	0.431768	0	0	0	2.31584	0	0	0	0	0	0	0	0	0.366348	0	0	0	0	0	0	0.0392516	0	0	0	11.9717
s40.w2d7	4958	0	0	92.9004	0	4.23558	0	0	0	0	0	0	0	0	0	0	0	0	0	0	0	0	0	0	0.0403388	0	0	0	0.0806777	0	0	0	0	0	0	0	0	0	0	0	0	0	0	0	0	0	0	0	0.726099
s40.w3d1	9391	0.127782	0.106485	96.4647	0.021297	2.42786	0.0106485	0	0	0	0	0	0	0	0	0	0	0	0	0	0	0	0	0	0	0	0	0	0	0	0	0	0	0	0	0	0	0	0	0	0.0319455	0	0	0	0	0	0	0	0.0106485
s40.w3d2	6092	0.0656599	0.114905	98.1779	0	1.36244	0	0	0	0	0.016415	0	0	0	0	0	0	0	0	0	0	0	0	0	0	0	0	0	0	0	0	0	0	0	0	0	0	0	0	0	0	0	0	0	0	0	0	0	0
s40.w3d3	7641	0.14396	0.104698	98.9661	0.0130873	0.615103	0	0	0	0	0.0130873	0	0	0	0	0	0	0	0	0	0	0	0	0	0	0	0	0	0	0.0130873	0	0	0	0	0	0	0	0	0	0	0.0130873	0	0	0	0	0	0	0	0
s40.w3d4	9887	0.0101143	0.0404572	98.847	0	0.434915	0	0.0101143	0	0	0	0	0	0	0	0	0	0	0	0	0.0101143	0.0101143	0	0	0.0809143	0	0	0	0.0606857	0	0	0	0	0	0	0	0	0.0505715	0	0	0	0	0	0	0	0	0	0	0.273086
s40.w3d5	8965	0.0334635	0.044618	99.2415	0	0.267708	0	0	0	0	0	0	0	0	0	0	0	0.0111545	0	0	0	0	0	0	0.044618	0	0	0	0.0111545	0	0	0	0	0	0	0	0	0	0	0	0	0	0	0	0	0	0	0	0.278862
s40.w3d6	9054	0.0331345	0.0662691	99.6466	0	0.176717	0.0110448	0	0	0	0	0	0	0	0	0	0	0	0	0	0	0	0	0	0	0	0	0	0	0	0	0	0	0	0	0	0	0	0	0	0	0	0	0	0	0	0	0	0
s40.w3d7	9138	0.0656599	0.0547166	99.4091	0	0.328299	0	0	0	0	0.0109433	0	0	0	0	0	0	0	0	0	0	0	0	0	0	0	0	0	0	0	0	0	0	0	0	0	0	0	0	0	0	0	0	0	0	0	0	0	0
s40.w4d1	9721	0.10287	0.154305	99.1153	0	0.432054	0.010287	0	0	0	0.010287	0	0	0	0	0	0	0	0	0	0	0	0	0	0	0	0	0	0	0	0	0	0	0	0	0	0	0	0	0	0	0	0	0	0	0	0	0	0
s40.w4d2	6975	0	0.0430108	99.5699	0.0143369	0.258065	0.0143369	0	0	0	0	0	0	0	0	0	0	0	0	0	0	0	0	0	0	0	0	0	0	0	0	0	0	0	0	0	0	0	0	0	0	0	0	0	0	0	0	0	0
s40.w4d3	8157	0.0245188	0.0490376	99.5832	0.0245188	0.183891	0	0	0	0	0.0122594	0	0	0	0	0	0	0	0	0	0	0	0	0	0	0	0	0	0	0	0	0	0	0	0	0.0122594	0	0	0	0	0.0245188	0	0	0	0	0	0	0	0
s40.w4d4	11042	0.153958	0.027169	99.0763	0	0.389422	0	0	0	0	0.00905633	0	0	0	0	0	0	0	0	0	0	0	0	0	0.0724506	0	0	0	0	0	0	0	0	0	0	0	0	0	0	0	0.00905633	0	0	0	0	0	0	0	0
s40.w4d5	8887	0	0.0450096	99.4036	0	0.292562	0	0	0	0	0.0112524	0	0	0	0	0	0	0	0	0	0	0	0	0	0	0	0	0	0	0	0	0	0	0	0	0	0	0	0	0	0	0	0	0	0	0	0	0	0
s40.w4d6	10429	0.134241	0.0383546	98.5521	0.0191773	0.728737	0	0	0	0	0.0191773	0	0	0	0	0	0	0	0	0	0	0	0	0	0	0	0	0	0	0	0	0	0	0	0	0	0	0	0	0	0.00958865	0	0	0	0	0	0	0	0
s40.w4d7	799	0.250313	0	95.995	0.125156	2.37797	0	0	0	0	0	0	0	0	0	0	0	0	0	0	0	0	0	0	0	0	0	0	0	0	0	0	0	0	0	0	0	0	0	0	0	0	0	0	0	0	0.125156	0	0
s40.w5d1	7595	0.236998	0.0789993	83.2258	0.0131666	13.3246	0.0921659	0	0	0	0	0	0	0	0	0	0	0	0	0	0	0	0	0	0	0	0	0	0	0	0	0	0	0	0	0	0	0	0	0	0	0	0	0	0	0	0	0	0
s40.w5d2	6553	0.0457806	0.183122	92.6904	0	5.40211	0.0457806	0	0	0	0	0	0	0	0	0	0	0	0	0	0	0	0	0	0	0	0	0	0	0	0	0	0	0	0	0	0	0	0	0	0.0152602	0	0	0	0	0	0	0	0
s40.w5d3	7780	0.102828	0.0899743	93.0591	0.0128535	4.76864	0	0	0	0	0.0128535	0	0	0	0	0	0	0	0	0	0	0	0	0	0	0	0	0	0	0	0	0	0	0	0	0	0	0	0.0128535	0	0	0	0	0	0	0	0	0	0
s40.w5d4	8315	0	0.120265	95.6584	0.0120265	2.83824	0	0.0240529	0	0	0.0120265	0	0	0	0	0	0	0	0	0	0	0	0	0	0	0	0	0	0	0	0	0	0	0	0	0	0	0	0	0	0	0	0	0	0	0	0	0	0
s40.w5d5	7988	0.187782	0.0751127	97.7216	0	1.27692	0	0	0	0	0	0	0	0	0	0	0	0	0	0	0	0	0	0	0.0250376	0	0	0	0	0	0	0	0	0	0	0	0	0	0	0	0	0	0	0	0	0	0	0	0
s40.w5d6	9029	0.0110754	0.0221508	98.2501	0	1.08539	0	0	0	0	0	0	0	0	0	0	0	0	0	0	0.0110754	0	0	0	0	0	0	0	0	0	0	0	0	0	0	0	0	0	0	0	0	0	0	0	0	0	0	0	0
s40.w5d7	7690	0.23407	0.0910273	97.1782	0	1.11834	0	0	0	0	0.0130039	0	0	0	0	0	0	0	0	0	0	0	0	0	0	0	0	0	0	0	0	0	0	0	0	0.0130039	0	0	0	0	0	0	0	0	0	0	0	0	0
s40.w6d1	9934	0.0100664	0.0100664	98.8424	0	0.583853	0	0	0	0	0	0	0	0	0	0	0	0	0	0	0	0	0	0	0	0	0	0	0	0	0	0	0	0	0	0	0	0	0	0	0	0	0	0	0	0	0	0	0
s40.w6d2	9847	0.192952	0.335127	98.6696	0.0101554	0.335127	0.081243	0	0	0	0	0	0	0	0	0	0	0	0	0	0	0	0	0	0	0	0	0	0	0	0	0	0	0	0	0	0	0	0	0	0	0.0101554	0	0	0	0	0	0	0
s40.w6d3	8265	0.0241984	0.217786	99.3103	0	0.229885	0.0120992	0	0	0.0120992	0	0	0	0	0	0	0	0	0	0	0	0	0	0	0	0	0	0	0	0	0	0	0	0	0	0	0	0	0	0	0	0	0	0	0	0	0	0	0
s40.w6d4	8539	0.210798	0.175665	99.2505	0.011711	0.152243	0.0468439	0	0	0	0.011711	0	0	0	0	0	0	0	0	0	0	0	0	0	0	0	0	0.011711	0	0	0	0	0	0	0	0	0	0	0	0	0	0	0	0	0	0	0	0	0
s40.w6d5	9047	0.0663203	0.210014	99.0826	0.0110534	0.254228	0.0110534	0	0	0	0	0	0	0	0	0	0	0	0	0	0	0	0	0	0.0663203	0	0	0.0110534	0	0	0	0	0	0	0	0	0	0	0	0	0	0	0.0110534	0	0	0	0	0	0
s40.w6d6	8899	0.370828	0.0561861	99.1347	0	0.213507	0	0	0	0	0	0	0	0	0	0	0	0.0112372	0	0	0.0112372	0	0	0	0.0449489	0	0	0	0	0	0	0	0	0	0	0	0	0	0	0	0	0	0	0	0.0112372	0	0	0	0
s40.w6d7	6202	0.0161238	0.0322477	97.0977	0	1.33828	0	0	0	0	0.0161238	0	0	0	0	0	0	0	0	0	0.096743	0	0	0	0	0	0	0	0.0806192	0	0	0	0	0.0483715	0	0	0	0	0	0	0	0	0	0	0	0	0	0	0.0483715
s40.w7d1	6497	0.246268	0.169309	92.9198	0.0153917	3.29383	0	0.0153917	0	0	0	0	0	0	0	0	0	0	0	0	0.0307834	0	0	0	0	0	0	0	0.0923503	0	0	0	0	0	0	0	0	0	0	0	0	0	0	0	0.0153917	0	0	0	0.277051
s40.w7d2	9235	0.0216567	0	93.6221	0	2.93449	0	0	0	0	0	0	0	0	0	0	0	0	0	0	0	0	0	0	0	0	0	0	0.0757986	0	0	0	0	0	0	0	0	0	0	0	0	0	0	0	0	0	0	0	0.508933
s40.w7d3	6561	0.182899	0.381039	95.9762	0	1.46319	0.0457247	0	0	0	0	0	0	0	0	0	0	0	0	0	0	0	0	0	0	0	0	0	0.0304832	0	0	0	0	0	0	0	0	0	0	0	0	0	0	0	0	0	0	0	0.182899
s40.w7d4	8513	0.0117467	0.352402	97.8621	0.0117467	0.587337	0.0352402	0	0	0	0	0	0	0	0	0	0	0	0	0	0	0	0	0	0	0	0	0	0	0	0	0	0	0	0	0	0	0	0	0	0	0	0	0	0	0	0	0	0.0117467
s40.w7d5	8828	0.113276	0.317173	99.0825	0.0679656	0.169914	0.0113276	0.0226552	0	0	0.0453104	0	0	0	0	0.0113276	0	0	0	0	0	0	0.0113276	0	0	0	0	0	0	0	0	0	0	0	0.0113276	0.0226552	0	0	0	0	0	0	0	0	0	0	0	0	0
s40.w7d6	151	34.4371	9.93377	1.98675	0	18.543	0	0	0	0	0	0	0	0	0	0	0	2.64901	0	0	0	0	0	0	19.8675	0	0	0	0	0	0	0	0	0	0	0	0	0	0	0	0	0	0	0	1.98675	0	0	0	0
s40.w7d7	5527	0	0.162837	98.1364	0.018093	0.687534	0.054279	0	0	0.018093	0	0	0	0	0	0	0	0	0	0	0	0	0	0	0	0	0	0.018093	0	0	0	0	0	0	0	0	0	0	0	0	0	0	0	0.018093	0	0	0	0	0
s40.w8d1	8753	0.49126	0.159945	96.7897	0	1.27956	0	0.0114247	0	0	0.0571233	0	0	0	0	0	0	0	0	0	0.0228493	0	0	0	0	0	0	0	0	0	0	0	0	0	0	0	0	0	0	0	0	0	0	0	0	0	0	0	0
s40.w8d2	9402	0	0.0212721	98.2131	0	0.787067	0	0.0212721	0	0	0	0	0	0	0	0	0	0	0	0	0	0	0	0	0	0	0	0	0	0	0	0	0	0	0	0	0	0	0	0	0	0	0.010636	0	0	0	0	0	0
s40.w8d3	4467	0.80591	74.3676	0	4.00716	0.0447728	18.7598	0	0	0	1.4775	0	0	0	0	0	0	0	0	0	0	0	0	0	0	0	0	0	0	0	0	0	0	0	0	0	0	0	0.0223864	0	0	0.223864	0	0	0	0	0	0	0
s40.w8d4	4560	0	78.7719	0.0219298	4.34211	0	14.7807	0	0	0	1.33772	0	0	0	0	0	0	0	0	0	0.0219298	0	0	0	0	0	0	0	0	0	0	0.0219298	0	0	0	0	0	0.0219298	0.0438596	0	0	0.350877	0	0	0	0	0	0	0
s40.w8d5	5931	46.0799	38.1386	0.0674423	4.33316	0	3.89479	0.89361	0	0.0505817	2.29304	0	0	0.792446	0	0.337211	0.0168606	0.0674423	0	0	0	0.168606	0.0674423	0	0	0	0	1.48373	0	0.252908	0	0.0168606	0	0	0.0168606	0.101163	0.0168606	0	0.101163	0	0.0505817	0.101163	0.151745	0.151745	0	0	0.134885	0	0
s40.w8d6	3803	11.8328	57.3758	0.815146	16.0926	0	0.867736	3.12911	0	0.21036	4.41757	0	0	0.657376	0	0.999211	0.0788851	0	0	0	0	0.0525901	0.131475	0	0	0	0	1.65659	0	0.0788851	0	0	0	0	0.26295	0.289245	0	0	0.026295	0	0	0.15777	0.0788851	0	0	0	0.499606	0	0
s40.w8d7	6145	26.8348	3.10822	0.146461	0	25.1912	0	0	0	0.0325468	0.0162734	0.0325468	0	0	0	0	0	1.88771	0	0	0.0650936	0	0	0	23.7754	0	0	0	0.081367	0	0	0	0	0.0162734	0	0	0	0	0	0	0	0	0	0	2.11554	0	0	0	0
s40.w9d2	7144	51.8757	0.419933	11.5901	0.0279955	27.6876	0	0.0279955	0	0	0.0139978	0.447928	0	0	0	0	0	0	0	0	0	0	0	0	0	0	0	0	0.0139978	0	0	0	0	0	0	0	0	0	0	0	0	0	0	0	0	0	0	0	0
s40.w9d3	221	44.7964	2.26244	33.9367	0	7.23982	0	0.904977	0	0	0	1.35747	0	0	0	0	0	0	0	0	1.80995	0	0	0	0.904977	0	0	0	0	0	0	0	0	0	0.452489	0	0	0	0	0	0	0	0	0	0	0	0.904977	0	0
s40.w9d4	172	62.7907	12.2093	18.0233	0	1.16279	0	0	0	0.581395	0	0	0	0	0	0	0	0	0	0	0.581395	0	0	0	0	0	0	0	0	0	0	0	0	0	0	0	0	0	0	0	0	0	0.581395	0	0	0	0	0	0
s40.w9d7	1933	1.39679	53.285	8.79462	4.91464	0	0	8.94982	0	0.67253	2.74185	0	0.155199	0	0	0.103466	0	0	0	0	0	0	0.569064	0	0	0	0	0.724263	0	0.206932	0	0	0	0	7.19089	1.29333	0	0	0.362131	0	0	0.310398	3.67305	0	0	0	4.34558	0	0
s40.w10d3	3388	2.00708	75.7969	0.14758	5.28335	0	0	3.3353	0	0.0590319	6.34593	0	0	0.383707	0	1.2987	0	0	0	0	0	0	0.14758	0	0	0	0	0.324675	0	0.0885478	0	0	0	0	0.826446	2.89256	0	0	0	0	0	0.0295159	0.619835	0	0	0	0.413223	0	0
s40.w10d4	584	4.79452	33.2192	1.0274	7.36301	0	0	20.8904	0	0.171233	2.05479	0	0.171233	0	0	0.171233	0	0	0	0	0.171233	0	2.22603	0	0	0	0	0.684932	0	0.342466	0	0	0	0	8.90411	0.513699	0	0	0.171233	0	0	0.171233	8.90411	0	0	0	7.19178	0	0
s40.w10d5	7464	71.4094	23.2449	0.0401929	0.0669882	0.669882	0	0	0	0.375134	1.46034	1.1388	0.0133976	0	0	0.0535906	0	0.0267953	0	0	0.0133976	0.0401929	0	0	0	0	0	0	0	0	0	0	0	0	0	0.147374	0	0.0133976	0.0669882	0	0	0	0.696677	0	0.0133976	0	0	0	0
s40.w10d6	4261	8.19057	77.4935	0.0234687	5.8437	0	0.891809	1.00915	0	0.328561	4.20089	0	0	0.445905	0	0.070406	0	0	0	0.0938747	0	0	0.070406	0	0	0.0469373	0	0	0	0.187749	0	0	0	0	0.164281	0	0.164281	0	0.0234687	0.187749	0	0.0469373	0	0	0	0.469373	0	0	0
s40.w10d7	5802	61.8752	32.4543	2.68873	0	0.258532	0	0	0	0.327473	2.15443	0	0	0	0	0	0	0	0	0	0	0	0	0	0	0	0	0	0	0	0	0	0	0	0.0861772	0	0	0	0.0689417	0	0	0	0	0	0	0	0	0	0
s49.w1d1	1921	0	0	98.5945	0.364394	0.312337	0	0	0	0	0	0	0	0	0	0.0520562	0	0.0520562	0	0	0	0.104112	0	0	0	0	0	0	0	0.0520562	0	0	0.0520562	0	0	0	0	0	0	0	0	0	0	0	0	0	0	0	0
s49.w1d2	3863	0	0	99.1975	0.0258866	0.258866	0	0	0	0	0	0	0	0	0	0	0	0.0258866	0	0	0	0.0517732	0	0	0	0	0	0	0	0	0	0	0	0	0	0	0	0	0	0	0.0258866	0	0	0	0	0	0	0.0258866	0
s49.w1d3	10392	0	0	99.3072	0	0.17321	0	0	0	0	0	0	0	0	0	0.0384911	0.0288684	0	0	0	0.00962279	0.0288684	0.00962279	0	0	0	0	0	0	0	0	0	0.0288684	0	0	0	0.00962279	0	0	0	0.00962279	0	0	0	0	0	0	0	0
s49.w1d4	9544	0	0	99.2561	0.0104778	0.303856	0	0	0	0	0	0.0104778	0	0	0	0.0104778	0	0	0	0	0	0	0	0	0.0104778	0	0	0	0	0	0	0	0.0209556	0	0	0	0	0	0	0	0.0104778	0	0	0	0	0	0	0	0
s49.w1d5	9774	0	0	98.9053	0	0.296706	0	0	0	0	0	0	0	0	0	0.0102312	0.0204625	0.0204625	0	0	0.0102312	0.0613874	0	0	0	0	0	0	0	0	0	0.0306937	0.0306937	0	0	0	0	0	0.0102312	0	0.0204625	0	0	0	0	0	0	0	0
s49.w1d6	7722	0	0	99.1582	0	0.2849	0	0	0	0	0	0	0	0	0	0	0	0	0	0	0	0.0518001	0	0	0	0	0	0	0	0.0259	0	0	0.03885	0	0	0	0	0	0	0	0	0	0	0	0	0	0	0	0
s49.w1d7	3741	0	0	99.1713	0	0.32077	0	0	0	0	0	0	0	0	0	0	0	0	0	0	0	0.0534616	0	0	0	0	0	0	0	0.0267308	0	0.0267308	0.0267308	0	0	0	0	0	0	0	0	0	0	0	0	0	0	0.0534616	0
s49.w2d1	8986	0	0	99.1988	0	0.322724	0	0	0	0	0	0	0	0	0	0.0111284	0.0111284	0	0	0	0	0.0445137	0	0	0	0	0	0	0	0	0	0.0222568	0.0222568	0	0	0	0	0	0.0111284	0	0.0111284	0	0	0	0	0	0	0	0
s49.w2d2	9341	0.021411	0	99.0472	0.0535275	0.160582	0	0	0	0	0	0	0	0	0	0.0107055	0.021411	0.042822	0	0	0	0.139171	0	0	0	0	0	0	0	0	0	0	0.0107055	0	0	0	0	0	0.021411	0	0	0	0	0	0	0	0	0.0107055	0
s49.w2d3	11843	0.00844381	0	99.2485	0.0168876	0.320865	0	0	0	0	0	0	0	0	0	0	0	0.0168876	0	0	0	0.00844381	0	0	0	0	0	0	0	0	0	0	0.00844381	0	0	0	0	0	0.0253314	0	0	0	0	0	0	0	0	0	0
s49.w2d4	13024	0	0	98.9251	0.00767813	0.36855	0	0	0	0	0	0	0	0	0	0.0614251	0	0	0.00767813	0	0	0.0767813	0	0	0	0	0	0	0	0.00767813	0	0.00767813	0.0230344	0	0	0	0	0	0.0153563	0	0	0	0	0	0	0	0	0.00767813	0
s49.w2d5	9169	0	0	98.7567	0	0.545316	0	0	0	0	0	0	0	0	0	0.0218126	0	0.0218126	0	0	0	0.141782	0	0	0	0	0	0	0	0	0	0.0109063	0	0.0218126	0	0	0	0	0	0	0	0	0	0	0	0	0	0	0
s49.w2d7	10505	0	0	98.4198	0.00951928	0.771061	0	0	0	0	0	0.0285578	0	0	0	0.0285578	0.00951928	0.0475964	0	0	0.0190386	0.0951928	0	0	0	0	0	0	0	0	0	0.0285578	0.0666349	0	0	0	0	0	0.00951928	0	0	0	0	0	0	0	0	0.0380771	0
s49.w3d1	8695	0	0	97.3088	0	1.80564	0	0	0	0	0	0	0	0	0	0	0	0.0115009	0	0	0.0230017	0.0690052	0	0	0	0	0	0	0	0	0	0.0230017	0.0345026	0	0	0	0	0	0.0345026	0	0.0345026	0	0	0	0	0	0	0.0115009	0
s49.w3d2	11669	0	0	97.1206	0.00856971	2.40809	0	0	0	0	0	0.0171394	0	0	0	0	0	0	0.00856971	0	0	0.0257091	0	0	0	0	0	0	0	0	0	0	0.00856971	0	0	0	0	0	0	0	0.00856971	0	0	0	0	0	0	0	0
s49.w3d3	6020	0	0	95.6146	0.13289	3.47176	0	0	0	0	0	0	0	0	0	0	0	0.0332226	0	0	0.0498339	0.0830565	0.0166113	0	0	0	0	0	0	0	0	0.0166113	0.0664452	0	0	0	0	0	0	0	0	0	0	0	0	0	0	0	0
s49.w3d4	6595	0	0	94.8446	0.015163	4.15466	0	0	0	0	0	0	0	0	0	0.060652	0.030326	0.060652	0	0	0.015163	0.015163	0	0	0	0	0	0	0	0.015163	0	0.045489	0.045489	0	0	0	0	0	0.015163	0	0	0	0	0	0	0	0	0	0
s49.w3d5	11607	0	0	93.4091	0.017231	5.7293	0	0	0	0	0	0	0	0	0	0.00861549	0	0.0430775	0	0	0.017231	0.0947704	0.0258465	0	0	0	0	0	0	0	0	0.0258465	0.0258465	0	0	0	0.00861549	0	0.0603084	0	0.017231	0	0	0	0	0	0	0	0
s49.w3d6	8000	0	0	85.7125	0.0125	11.625	0	0	0	0	0	0	0	0	0	0.125	0.1	1.075	0	0	0.025	0.175	0.025	0	0	0	0	0	0	0.1375	0	0.0875	0.1625	0	0	0	0	0	0.05	0	0	0	0	0	0	0	0	0.0125	0
s49.w3d7	9662	0	0	93.314	0.0517491	5.88905	0	0	0	0	0	0	0	0	0	0	0.0206996	0.0827986	0	0	0.0103498	0.124198	0	0	0	0	0	0	0	0.0103498	0	0.0310495	0.0310495	0	0	0	0	0	0.0310495	0	0.0103498	0	0	0	0	0	0	0.0103498	0
s49.w4d1	7478	0	0	82.7093	0.200588	15.0709	0	0	0	0	0	0	0	0	0	0.0802354	0.0534902	0.254079	0	0.0133726	0.0133726	0.173843	0.0401177	0	0	0	0	0	0	0.0668628	0	0.0267451	0.120353	0.0133726	0	0	0	0	0.187216	0	0.0133726	0	0	0	0	0	0.0133726	0.0936079	0
s49.w4d3	8934	0	0	87.8778	1.51108	9.41348	0	0	0	0	0	0	0	0	0	0.0447728	0.0111932	0.0671592	0	0	0.0223864	0.156705	0	0	0.0111932	0	0	0	0	0.0783524	0	0.0111932	0.0223864	0	0	0	0	0	0.0447728	0	0	0	0	0	0	0	0	0.0335796	0
s49.w4d4	4525	0.0220994	0	72.7293	13.989	11.0276	0	0	0	0	0	0	0	0	0	0.0220994	0	0	0	0	0	0.0883978	0.0220994	0	0	0	0	0	0	1.19337	0	0.0220994	0.0662983	0	0	0	0	0	0.39779	0	0.0220994	0	0	0	0	0	0	0	0
s49.w4d5	6894	0	0	88.2942	2.23383	8.70322	0	0	0	0	0	0	0	0	0	0.0290107	0	0.101538	0	0	0.0145054	0.0435161	0.0145054	0	0	0	0	0	0	0	0	0.0145054	0	0	0	0	0	0	0.0435161	0	0	0	0	0	0	0	0	0	0
s49.w4d6	6530	0	0	89.6631	0.535988	8.72894	0	0	0	0	0	0	0	0	0	0.0612557	0	0.122511	0.0153139	0	0.0612557	0.0765697	0	0	0	0	0	0	0.0153139	0.0306279	0	0	0.0459418	0	0	0	0	0	0	0	0.0459418	0	0	0	0	0	0	0	0
s49.w4d7	7810	0	0	88.9885	1.07554	8.50192	0	0	0	0	0	0	0	0	0	0.140845	0	0.0640205	0	0	0	0.268886	0	0	0	0	0	0	0	0.0256082	0	0.0128041	0.0512164	0	0	0	0.0256082	0	0.0128041	0	0.0128041	0	0	0	0	0	0	0.0384123	0
s49.w5d1	8282	0	0	81.3813	2.62014	10.058	0	0	0	0	0	0	0	0	0	0.68824	0.156967	0.978025	0	0	0.0845206	1.4127	0.0241488	0	0	0	0	0	0	0.0362231	0	0.0603719	0.19319	0	0	0	0	0	0.120744	0	0.0362231	0	0	0	0	0	0	0.108669	0
s49.w5d2	8467	0	0	93.02	1.42908	4.7006	0	0	0	0	0	0	0	0	0	0.0826739	0.0472422	0.0118106	0	0	0.0118106	0.0708634	0.0236211	0	0.0236211	0	0	0	0	0.0472422	0	0	0.0354317	0	0	0	0	0	0	0	0	0	0	0	0	0	0	0	0
s49.w5d3	8278	0	0	93.7062	0.169123	5.42402	0	0	0	0	0	0	0	0	0	0.0362406	0	0	0	0	0	0.0604011	0	0	0	0	0	0	0	0.0120802	0	0.0241604	0.0241604	0	0	0	0	0	0	0	0	0	0	0	0	0	0	0	0
s49.w5d4	8611	0	0	92.5793	0	5.4233	0	0	0	0	0	0.0116131	0	0	0	0.0929044	0.0232261	0.174196	0.0116131	0	0.0116131	0.325165	0	0	0	0	0	0	0	0.0232261	0	0.0116131	0.116131	0	0	0	0	0	0.0116131	0	0.0116131	0	0	0	0	0	0	0.0812914	0
s49.w5d5	8990	0	0	91.8465	0.0444939	3.90434	0	0	0	0	0	0	0	0	0	0.28921	0.111235	1.13459	0.0222469	0	0.189099	0.678532	0.0222469	0	0.0111235	0	0	0	0.0667408	0.0556174	0	0.0556174	0.166852	0.0111235	0	0	0.0111235	0	0.0667408	0	0.0222469	0	0	0	0	0	0	0.133482	0
s49.w5d6	8983	0	0	97.7513	0.0333964	1.60303	0	0	0	0	0	0	0	0	0	0.0445286	0	0.0333964	0	0	0	0.077925	0	0	0	0	0	0	0	0	0	0.0111321	0	0	0	0	0	0	0.0222643	0	0	0	0	0	0	0	0	0.0111321	0
s49.w5d7	7821	0.0127861	0	97.251	0	1.79005	0	0	0	0	0	0	0	0	0	0.0639304	0	0.140647	0.0127861	0	0.0255722	0.191791	0	0	0	0	0	0	0	0	0	0.0255722	0	0	0	0	0	0	0.0127861	0	0.0255722	0	0	0	0	0	0	0	0
s49.w6d1	10065	0	0	96.0556	0.0198708	2.35469	0	0	0	0	0	0.00993542	0	0	0	0.139096	0	0.307998	0	0	0.0397417	0.198708	0.00993542	0	0	0	0	0	0	0	0	0.0198708	0.0596125	0	0	0	0	0.0198708	0.0298063	0	0.0397417	0	0	0	0	0	0	0.0198708	0
s49.w6d2	7713	0	0	97.3033	0	1.58175	0	0	0	0	0	0.0129651	0	0	0	0.0648256	0	0.129651	0	0	0.0518605	0.142616	0.0518605	0	0	0	0	0	0	0	0	0	0.0259302	0	0	0	0	0	0.0259302	0	0.0129651	0	0	0	0	0	0	0.0518605	0
s49.w6d3	8371	0	0	97.79	0	1.36184	0	0	0	0	0	0.023892	0	0	0	0.047784	0	0.05973	0	0	0	0.023892	0.023892	0	0.023892	0	0	0	0	0	0	0.035838	0.047784	0.011946	0	0	0	0	0	0	0	0	0	0	0	0	0	0.023892	0
s49.w6d4	10552	0	0	97.4033	0	1.49735	0	0	0	0	0	0	0	0	0	0.0568613	0.0189538	0.170584	0	0	0	0.0852919	0.0379075	0	0	0	0	0	0	0	0	0.0284306	0.0284306	0	0	0	0	0	0.00947688	0	0	0	0	0	0	0	0	0.0379075	0
s49.w6d5	12155	0	0	97.8116	0	0.781571	0	0	0	0	0	0.00822707	0	0	0	0.0822707	0.00822707	0.19745	0.131633	0	0.0329083	0.131633	0	0	0	0	0	0	0	0	0	0.00822707	0.0575895	0.00822707	0	0	0	0.00822707	0	0	0.0164541	0	0	0	0	0	0	0.00822707	0
s49.w6d6	7921	0	0	98.8007	0.0126247	0.328241	0	0	0	0	0	0	0	0	0	0.075748	0	0.0504987	0	0	0	0.100997	0	0	0	0	0	0	0	0	0	0	0.037874	0	0	0	0	0	0.0252493	0	0	0	0	0	0	0	0	0	0
s49.w6d7	8317	0.0120236	0	98.9059	0	0.228448	0	0	0	0	0	0.0120236	0	0	0	0.0961885	0	0.0240471	0	0	0	0.0480943	0	0	0	0	0	0	0	0	0	0.0120236	0.084165	0	0	0	0	0	0	0	0	0	0	0	0	0	0	0.0360707	0
s49.w7d1	8623	0	0	98.6316	0	0.347907	0	0	0	0	0	0	0	0	0	0.0811782	0.0231938	0.0463876	0	0	0.0231938	0.18555	0	0	0	0	0	0	0	0.0463876	0	0	0.0695814	0	0	0	0.0231938	0	0.0231938	0	0	0	0	0	0	0	0	0.0231938	0
s49.w7d2	10594	0	0	99.1977	0	0.339815	0	0	0	0	0	0	0	0	0	0.0283179	0	0	0	0	0	0.0566358	0	0	0	0	0	0	0.00943931	0	0	0.0188786	0	0	0	0	0	0	0.00943931	0	0.0188786	0	0	0	0	0	0	0	0
s49.w7d3	8853	0.0112956	0	99.1528	0	0.395346	0	0	0	0	0	0	0	0	0	0.0112956	0	0	0	0	0	0.056478	0	0	0	0	0	0	0	0	0	0	0	0	0	0	0	0	0	0	0	0	0	0	0	0	0	0	0
s49.w7d4	9465	0	0	99.3238	0	0.264131	0	0	0	0	0	0	0	0	0	0	0.0316957	0	0	0	0	0.0316957	0	0	0	0	0	0	0	0	0	0.0211305	0.0105652	0	0	0	0	0	0	0	0	0	0	0	0	0	0	0	0
s49.w7d5	8424	0.0118708	0	99.2165	0	0.0712251	0	0	0	0	0	0	0	0	0	0.0474834	0	0.0118708	0	0	0	0.130579	0	0	0	0	0	0	0	0.0237417	0	0.0237417	0.0712251	0	0	0	0	0	0.0118708	0	0	0	0	0	0	0	0	0	0
s49.w7d6	8664	0	0	99.5037	0	0.196214	0	0	0	0	0	0	0	0	0	0	0	0.011542	0	0	0.011542	0.011542	0	0	0	0	0	0	0	0	0	0	0	0	0	0	0	0	0	0	0	0	0	0	0	0	0	0	0
s49.w7d7	10393	0	0	99.1533	0	0.211681	0	0	0	0	0	0	0	0	0	0.00962186	0.0288656	0.00962186	0	0	0.00962186	0.067353	0	0	0	0	0	0	0	0.0288656	0	0.0481093	0.00962186	0	0	0	0	0	0.0192437	0	0.00962186	0	0	0	0	0	0	0.00962186	0
s49.w8d1	9735	0	0	98.6646	0	0.246533	0	0	0	0	0	0	0	0	0	0.0821777	0.0205444	0.0821777	0	0	0.0205444	0.123267	0	0	0	0	0	0	0	0	0	0.0205444	0.143811	0	0	0	0	0	0.0205444	0	0	0	0	0	0	0	0	0.0102722	0
s49.w8d2	10172	0	0	99.243	0	0.304758	0	0	0	0	0	0	0	0	0	0.00983091	0	0.0196618	0	0	0	0.0196618	0	0	0	0	0	0	0	0	0	0	0.00983091	0.00983091	0	0	0	0	0	0	0	0	0	0	0	0	0	0	0
s49.w8d3	9833	0	0	98.7694	0	0.63053	0	0	0	0	0	0.0406793	0	0	0	0	0	0.0203397	0	0	0	0.0508492	0	0	0	0	0	0	0	0	0	0.061019	0.0203397	0	0	0	0	0	0.0203397	0	0.0101698	0	0	0	0	0	0	0.0101698	0
s49.w8d5	12753	0	0	97.7182	0	1.01937	0	0	0	0	0	0.0156826	0	0	0	0.0784129	0.0313652	0.156826	0	0	0.0235239	0.156826	0.0156826	0	0	0	0	0	0.00784129	0.00784129	0	0.0862542	0.0156826	0.00784129	0	0	0.00784129	0	0.00784129	0	0.00784129	0	0	0	0	0	0	0.0156826	0
s49.w8d6	7643	0	0	98.6262	0	0.902787	0	0	0	0	0	0	0	0	0	0.0130839	0	0	0	0	0.0130839	0.0130839	0	0	0.0130839	0	0	0	0	0	0	0.0130839	0.0130839	0	0	0	0	0	0	0	0.0785032	0	0	0	0	0	0.0130839	0	0
s49.w8d7	10082	0.00991867	0	96.9351	0	2.30113	0	0	0	0	0	0.00991867	0	0	0	0.00991867	0.0396747	0.089268	0	0	0	0.089268	0	0	0.0198373	0	0	0	0	0.0198373	0	0.0198373	0.00991867	0	0	0	0.00991867	0	0.0198373	0	0.00991867	0	0	0	0	0	0	0	0
s49.w9d1	9968	0	0	98.1039	0	1.40449	0	0	0	0	0	0.0300963	0	0	0	0.0100321	0.0100321	0.120385	0	0	0	0.0200642	0	0	0	0	0	0	0	0	0	0	0	0	0	0	0	0	0.0100321	0	0	0	0	0	0	0	0	0	0
s49.w9d2	11831	0	0	97.7686	0	1.67357	0	0	0	0	0	0	0	0	0	0	0	0.0422619	0	0	0.00845237	0.0169047	0	0	0	0	0	0	0	0.0169047	0	0.00845237	0.0253571	0	0	0	0	0	0	0	0	0	0	0	0	0	0	0	0
s49.w9d3	5260	0.0190114	0	96.9011	0	2.47148	0	0	0	0	0	0	0	0	0	0.0190114	0.0570342	0.0570342	0	0	0.0190114	0.0190114	0	0	0	0	0	0	0	0	0	0.0570342	0	0	0	0	0	0	0.0190114	0	0	0	0	0	0	0	0	0.0190114	0
s49.w9d4	7559	0	0	93.5441	0	4.70962	0	0	0	0	0	0.0132293	0	0	0	0.17198	0.0793756	0.251356	0	0	0.0264585	0.224897	0.0264585	0	0.0132293	0	0	0	0	0.0132293	0	0.0396878	0.158751	0	0	0	0.0132293	0	0.0132293	0	0	0	0	0	0	0	0	0	0
s49.w9d5	10730	0	0	94.9674	0	4.35228	0	0	0	0	0	0	0	0	0	0.0372787	0.00931966	0.0465983	0	0	0	0.0745573	0	0	0	0	0	0	0	0	0	0.00931966	0.027959	0.00931966	0	0	0	0	0.00931966	0	0	0	0	0	0	0	0	0.00931966	0
s49.w9d6	8445	0	0	94.0083	0	4.60628	0	0	0	0	0	0.0236827	0	0	0	0.0947306	0	0.17762	0	0	0.0118413	0.224985	0	0	0	0	0	0	0	0	0	0.071048	0.0828893	0	0	0	0	0	0	0	0	0	0	0	0	0	0	0.0118413	0
s49.w9d7	10328	0	0	95.0039	0	4.23122	0	0	0	0	0	0	0	0	0	0.0193648	0	0.0193648	0	0	0.0193648	0.0580945	0	0	0.0193648	0	0	0	0	0	0	0	0.0580945	0	0	0	0	0	0	0	0.00968242	0	0	0	0	0	0.0193648	0.00968242	0
s49.w10d1	8754	0.0228467	0	90.8385	0	7.75645	0	0	0	0	0	0	0	0	0	0.125657	0.0456934	0.0913868	0	0	0.0114233	0.17135	0	0	0.0228467	0	0	0	0	0	0	0.0456934	0.0799634	0	0	0	0	0	0	0	0.03427	0	0	0	0	0	0	0.125657	0
s49.w10d2	8202	0	0	86.9422	0	11.6801	0	0	0	0	0	0	0	0	0	0.0487686	0.0121921	0.426725	0	0	0	0.146306	0	0	0	0	0	0	0	0.0609607	0	0.0243843	0.0487686	0	0	0	0	0	0.0243843	0	0.0365764	0	0	0	0	0	0	0.0243843	0
s49.w10d3	8227	0	0	87.7112	0	10.9153	0	0	0	0	0	0	0	0	0	0.0364653	0.0243102	0.376808	0	0	0	0.109396	0	0	0	0	0	0	0	0	0	0.0486204	0.0607755	0	0	0	0	0	0.0121551	0	0.0364653	0	0	0	0	0	0	0.0121551	0
s49.w10d4	8607	0	0	92.3434	0.0813292	6.99431	0	0	0	0	0	0	0	0	0	0.0116185	0	0.0464738	0	0	0.0116185	0.0348554	0	0	0	0	0	0	0	0	0	0.0232369	0	0.0116185	0	0	0	0	0.0232369	0	0.0116185	0	0	0	0	0	0	0	0
s49.w10d5	7534	0	0	88.4789	0.079639	10.3929	0	0	0	0	0	0.0265463	0	0	0	0.0663658	0.0132732	0.0530926	0.0132732	0	0.0663658	0.132732	0	0	0	0	0	0	0	0.0132732	0	0	0.0530926	0.0132732	0	0	0	0	0.0265463	0	0.0132732	0	0	0	0	0	0.0398195	0	0
s49.w10d6	8581	0	0	89.2786	0.0116537	9.49773	0	0	0	0	0	0.0233073	0	0	0	0.0699219	0.0466146	0.384571	0	0	0.0233073	0.0699219	0.0116537	0	0	0	0	0	0	0	0	0	0.0116537	0.0116537	0	0	0	0	0.034961	0	0	0	0	0	0	0	0	0.0233073	0
s49.w10d7	7889	0	0	89.9734	0.101407	8.99987	0	0	0	0	0	0.0380276	0	0	0	0.0253518	0.0253518	0.190138	0	0	0.0253518	0.0633794	0	0	0	0	0	0	0	0	0	0.0380276	0.0126759	0	0	0	0	0	0.0126759	0	0.0126759	0	0	0	0	0	0	0.0126759	0
s52.w1d1	2146	0	0	0.0465983	0.0465983	70.1771	0	0	0	0	0	0.372787	0	0	0	0.465983	0.186393	0.186393	0	0	0.83877	0.55918	0.139795	0	6.52377	0	0	0	0.0465983	0	0	0.27959	0.419385	0.27959	0	0	0	0	0.139795	0	0.186393	0	0	0	0	0	8.10811	0.139795	0
s52.w1d2	5510	0	0	0.435572	0.0907441	92.8857	0	0	0	0	0	0.798548	0	0	0	0	0.0181488	0.0362976	0	0.0181488	0.598911	0.0181488	0	0	0.127042	0	0	0	0	0	0	0	0.0362976	0.217786	0	0	0	0	0	0	0.0725953	0	0	0	0	0	0.0907441	0.0362976	0
s52.w1d3	5969	0	0	0.0837661	0	92.8631	0	0	0	0	0	2.46272	0	0	0	0.217792	0.0167532	0.0502597	0	0	0.653376	0.301558	0.0167532	0	0	0	0	0	0.0167532	0	0	0.0335064	0.385324	0.201039	0	0	0	0	0.0670129	0	0.201039	0	0	0	0	0	0.0167532	0.0837661	0
s52.w1d6	2941	0	0	0.102006	0.102006	91.6355	0	0	0	0	0	3.70622	0	0	0	0.136008	0	0.136008	0	0	0.476029	1.05406	0	0	0	0	0	0	0	0	0	0.102006	0	0.510031	0	0	0	0	0	0	0.102006	0	0	0	0	0	0	0.034002	0
s52.w1d7	6396	0	0.0156348	0.0312695	0.0469043	79.0963	0	0	0	0	0	4.76861	0	0	0	0.922452	0.125078	0.562852	0.32833	0	3.70544	3.90869	0.109443	0	0	0	0	0	0.0156348	0	0	0.203252	0.343965	1.25078	0	0	0	0	0.140713	0	0.0938086	0	0	0	0	0	0.0156348	0.297061	0
s52.w2d1	6069	0	0	0.0494315	0	93.5904	0	0	0	0	0	3.78975	0	0	0	0.0659087	0.0164772	0	0	0	0.395452	0.131817	0.0164772	0	0	0	0	0	0.0164772	0	0	0	0.0659087	0.0329544	0	0	0	0	0.0494315	0	0.0329544	0	0	0	0.0164772	0	0	0.0494315	0
s52.w2d2	3339	0	0	0	0	70.9194	0	0	0	0	0	6.91824	0	0	0	1.767	0.32944	0	0	0	6.25936	2.51572	0.149745	0	0.0299491	0	0	0	0.0898473	0	0	0.868524	1.19796	0.628931	0	0	0.0299491	0	0.449236	0	0.299491	0	0	0	0	0	0	0.98832	0
s52.w2d3	3112	0	0	0	0	75.9961	0	0	0	0	0	4.85219	0	0	0	2.21722	0.224936	0.0321337	0	0	3.11697	1.34961	0.192802	0	0	0	0	0	0.128535	0	0	0.96401	1.44602	1.41388	0	0	0.0321337	0	0.514139	0	0.482005	0	0	0	0	0	0	0.771208	0
s52.w2d4	617	0	0	13.6143	0	54.4571	0	0	0	0	0	4.37601	0	0	0	1.94489	0.324149	0.324149	0	0	7.6175	3.07942	0.162075	0	0	0	0	0	0	0	0	0.486224	3.40357	1.45867	0	0	0	0	0.648298	0	0.324149	0	0	0	0	0	0	0.324149	0
s52.w2d5	3528	0	0	4.73356	0.0283447	68.7642	0	0	0	0	0	11.1395	0	0	0	0.992063	0.198413	0.141723	0.113379	0	5.75397	1.81406	0.113379	0	0	0	0	0	0.0566893	0	0	0.0566893	0.283447	1.67234	0	0	0	0	0.113379	0	0.198413	0	0	0	0	0	0	0.340136	0
s52.w2d6	1428	0	0.070028	5.88235	0	64.1457	0	0	0	0	0	12.395	0	0	0	1.12045	0.140056	0.35014	0	0	5.67227	1.89076	0.140056	0	0	0	0	0	0.140056	0	0	0.490196	0.560224	1.96078	0	0	0	0	0.35014	0	0.210084	0	0	0	0	0	0	0.560224	0
s52.w2d7	2328	0	0	6.61512	0	63.6168	0	0	0	0	0	9.75086	0	0	0	1.03093	0.171821	0.128866	0	0	6.91581	0.730241	0.386598	0	0.386598	0	0	0	0.0859107	0	0	0.601375	0.429553	2.4055	0	0	0.0429553	0	0.171821	0	0.257732	0	0	0	0	0	0	0.472509	0
s52.w3d1	3458	0	0	4.8583	0	87.4783	0	0	0	0	0	6.30422	0	0	0	0	0	0	0	0	0.115674	0.0867553	0	0	0	0	0	0	0	0	0	0	0	0.0289184	0	0	0	0	0	0	0.0289184	0	0	0	0	0	0	0	0
s52.w3d2	4269	0	0	5.27056	0	85.219	0	0	0	0	0	7.42563	0	0	0	0.117123	0	0	0	0	0.39822	0.140548	0.0234247	0	0	0	0	0	0	0	0	0.0234247	0	0.140548	0	0	0	0	0	0	0	0	0	0	0	0	0	0.0234247	0
s52.w3d3	4101	0	0	0.195074	0	96.2448	0	0	0	0	0	0.950988	0	0	0	0.146306	0	0	0.0243843	0	0.536455	0.17069	0.0487686	0	0	0	0	0	0	0	0	0.0243843	0.0487686	0.17069	0	0	0	0	0.0487686	0	0.0487686	0	0	0	0	0	0	0	0
s52.w3d4	2087	0	0	0.239578	0	87.9732	0	0	0	0	0	9.53522	0	0	0	0	0.0958313	0.0958313	0.0479157	0	0.143747	0.0958313	0.239578	0	0	0	0	0	0	0	0	0.191663	0	0	0	0	0	0	0.0479157	0	0	0	0	0	0	0	0.0479157	0.0479157	0
s52.w3d5	4313	0	0	1.76211	0	81.7992	0	0	0	0	0	13.0072	0	0	0	0.1623	0	0.1623	0.0695572	0	0.626014	0.765129	0.0231857	0	0	0	0	0	0.0231857	0	0	0.0463714	0	0.0463714	0	0	0	0	0.0695572	0	0	0	0	0	0	0	0	0.0231857	0
s52.w3d6	5187	0.019279	0	2.58338	0	74.1083	0	0	0	0	0	15.3268	0	0	0	1.0989	0.0771159	0.0385579	0.212069	0	1.71583	1.33025	0.0578369	0	0.019279	0	0	0	0.019279	0	0	0.231348	0.0385579	0.308463	0	0	0	0	0.250627	0	0.0385579	0	0	0	0.019279	0	0	0.173511	0
s52.w3d7	1433	0	0	9.4208	0.139567	74.3894	0	0	0	0	0	9.35101	0	0	0	0.488486	0.209351	0.0697837	0.139567	0	2.23308	1.11654	0.0697837	0	0.0697837	0	0	0	0	0	0	0.0697837	0	0.279135	0	0	0	0	0.139567	0	0	0	0	0	0	0	0	0.0697837	0
s52.w4d1	2380	0	0	8.82353	0	0.672269	0	0	0	0	0	0	0	0	0	10.9244	5.33613	24.2437	0	0	2.14286	0.92437	0.252101	0	0	0	0	0	0	0	0	3.02521	7.26891	0.504202	0	0.12605	0.378151	0	0.630252	0.0420168	3.78151	0	0	0	0	0	0.588235	5.46218	0
s52.w4d2	2237	0	0	9.8793	0	0.357622	0	0	0	0	0	0	0	0	0	10.1475	9.52168	7.01833	0	0	8.35941	1.74341	0.536433	0	0	0	0	0	0	0	0	3.48681	8.62763	1.92222	0	0	0.447027	0	1.654	0.0447027	5.63254	0	0	0	0	0	0.0894055	6.43719	0
s52.w4d3	637	0	0	53.3752	0.313972	2.51177	0	0	0	0	0	0	0	0	0	3.61068	4.70958	4.23862	0	0	2.66876	1.25589	0.313972	0	0	0	0	0	0	0	0	1.88383	3.2967	0.941915	0	0	0	0	0.156986	0	3.61068	0	0	0	0	0	0.156986	3.13972	0
s52.w4d4	3999	5.50138	20.2051	0.100025	3.15079	1.2003	0.0250063	0.375094	0	0.60015	0.625156	1.57539	0	0	0	5.77644	4.92623	3.85096	0.0250063	0.0500125	11.803	1.07527	0.150038	0	0	0	0	2.12553	0.0250063	0	0	3.15079	6.55164	1.30033	0.4001	0.225056	0.250063	0	1.07527	0	3.6009	0.375094	0	0	0.175044	0.0500125	0	2.57564	0
s52.w4d5	2865	0.034904	0.383944	1.81501	0.069808	2.44328	0	0	0	0	0	3.10646	0	0.034904	0.034904	7.99302	7.32984	4.50262	0	0.034904	14.171	2.82723	0.802792	0	0	0	0	0	0.034904	0	0	3.28098	14.5899	2.05934	0	0	0.593368	0	0.418848	0	7.26003	0	0	0	0.034904	0	0	5.30541	0
s52.w4d6	6996	21.8411	0.18582	0.228702	0.0428816	35.992	0	0.0142939	0	0.0142939	0.0285878	2.00114	0	0.0285878	0	4.4454	3.64494	2.21555	0	0	5.21727	1.00057	0.271584	0	0	0	0	0	0.0285878	0	0	1.41509	6.5323	0.728988	0	0	0.157233	0	0.25729	0	2.54431	0	0	0	0	0.0142939	0.0142939	2.01544	0
s52.w4d7	3711	7.78766	0.188628	3.01805	0.0269469	17.3808	0	0.0269469	0	0	0.0269469	0.862301	0	0	0	6.62894	2.55996	2.50606	0.0538938	0	9.647	2.07491	0.511991	0	0.0269469	0	0	0	0	0	0	0.727567	10.5632	1.3204	0	0	0.916195	0	0.35031	0	7.92239	0	0	0	0	0	0.0269469	5.98222	0
s52.w5d1	12557	0.0477821	0.0477821	31.3928	0.955642	12.9091	0	0	0	0	0.00796369	53.6991	0	0.00796369	0.0238911	0.00796369	0	0	0	0	0.0238911	0	0.0159274	0	0.00796369	0	0	0	0	0	0	0	0	0	0	0	0.00796369	0	0	0	0.00796369	0	0	0	0	0	0	0	0
s52.w5d2	8649	14.3254	0.161868	0.0693722	0.79778	25.3324	0	0.011562	0	0.011562	0.0346861	55.5324	0	0.011562	0	0.0578102	0.011562	0.0578102	1.12152	0.0346861	0.219679	0.138744	0	0	0	0	0	0	0.369985	0.011562	0	0	0.011562	0.011562	0	0	0	0	0.0809342	0	0.0231241	0	0	0	0	0.011562	0.0231241	0	0
s52.w5d3	2826	0.318471	0.106157	0.0353857	0.955414	29.2994	0	0	0	0	0	64.2958	0	0	0	0.2477	0.0353857	0.141543	0.636943	0	0.530786	0.530786	0.106157	0	0	0	0	0	0.2477	0	0	0.106157	0.212314	0	0	0	0	0	0.212314	0	0.212314	0	0	0	0	0	0	0.141543	0
s52.w5d4	6644	0.526791	0.105358	0.25587	0.677303	21.6436	0	0	0.0150512	0	0	73.7056	0	0	0.0150512	0.165563	0	0.0150512	0.361228	0.0150512	0.436484	0.25587	0.0602047	0	0	0	0	0.0301023	0.150512	0	0	0	0.105358	0.0301023	0	0	0	0	0.210716	0	0.0752559	0	0.0150512	0	0.0150512	0	0.0150512	0.0150512	0
s52.w5d5	7243	13.1575	0.0690322	0.0414193	0.427999	18.4592	0	0	0	0.0138064	0.0138064	61.0935	0	0	0	0.248516	0.0276129	0.179484	0.925031	0	0.524644	0.800773	0.096645	0	0.0276129	0	0	0	1.00787	0	0	0.0276129	0.262322	0.165677	0	0	0	0	0.248516	0	0.165677	0	0	0	0	0	0.0138064	0.0690322	0
s52.w5d6	7022	0.227855	0.370265	6.76445	0.655084	19.7664	0	0.014241	0	0.0284819	0	64.2267	0	0.0284819	0	0.227855	0.0427229	0.256337	1.28169	0	0.911421	0.769012	0.0427229	0	0.0569638	0	0	0	0.683566	0	0	0.14241	0.412988	0.113928	0	0.014241	0.014241	0	0.270578	0	0.270578	0	0	0	0.014241	0	0	0.170891	0
s52.w5d7	11412	12.6621	0.140203	0.254118	0.332983	10.1647	0	0.0175254	0	0.0175254	0.00876271	68.0599	0	0	0.0175254	0.271644	0.0788644	0.289169	0.990186	0	1.1041	1.00771	0.105152	0	0.00876271	0	0	0.00876271	0.665966	0	0	0.0876271	0.368034	0.0613389	0	0	0.0701016	0.00876271	0.236593	0	0.341746	0	0.00876271	0	0.0175254	0	0	0.148966	0.00876271
s52.w6d1	12229	0.588764	0.0654183	40.8374	0.0245319	43.5113	0	0.00817728	0	0	0.0163546	10.5078	0	0.00817728	0.00817728	0.237141	0.00817728	0.0245319	0.0327091	0.00817728	0.948565	0.26985	0.0245319	0.00817728	0.0163546	0	0	0	0.0163546	0	0	0.204432	0.302559	0.0327091	0	0.00817728	0	0	0.0735956	0	0.155368	0	0	0	0.0245319	0	0	0.130837	0
s52.w6d3	8441	13.4463	12.5341	0.225092	1.08992	44.0825	1.13731	0.248786	0	0.85298	0.236939	20.8506	0	0.0355408	0	0.414643	0.0473878	0.0118469	0.0355408	0	1.59934	0.414643	0.0118469	0	0	0	0	0.0592347	0.0355408	0.0118469	0	0.0829286	0.343561	0.0355408	0	0	0.0355408	0	0.0710816	0	0.165857	0	0.0118469	0	0.118469	0.462031	0.0118469	0.165857	0
s52.w6d4	8635	27.8633	0.0810654	0.0463231	0.0115808	54.2212	0	0	0	0	0	14.4412	0	0	0	0.324262	0	0.0115808	0.0347423	0	0.914881	0.3011	0.0463231	0	0	0	0	0	0.0115808	0	0	0.115808	0.243196	0.0463231	0	0.0115808	0	0	0.0463231	0	0.104227	0	0	0	0.0463231	0	0.0115808	0.138969	0
s52.w6d5	9974	12.3922	0.100261	13.8059	0.0200521	47.6238	0.0100261	0.0100261	0.0100261	0	0.0100261	11.8207	0	0	0.0100261	0.571486	0.0601564	0.0100261	0.0401043	0	3.95027	1.09284	0.140365	0	0	0	0	0	0.0601564	0	0	0.741929	1.57409	0.0802085	0	0.0100261	0.0300782	0	0.300782	0	0.411069	0	0.0200521	0	0.200521	0	0	0.391017	0
s52.w6d6	4628	51.1236	0.108038	0.0864304	0	31.0069	0	0	0	0	0	10.6958	0	0	0.0432152	0.45376	0.0216076	0.0432152	0.0864304	0	2.44166	0.475367	0.0432152	0	0.108038	0	0	0	0.0432152	0	0	0.151253	0.54019	0.108038	0	0	0	0	0.108038	0	0.108038	0	0	0	0.0864304	0	0.0432152	0.129646	0
s52.w6d7	4542	0.176134	0.264201	47.5341	0.0440335	25.7376	0	0	0	0	0.0220167	13.122	0	0	0	0.616469	0.0220167	0.0660502	0.110084	0	4.18318	0.94672	0.220167	0	0.0660502	0	0	0	0	0	0	0.198151	1.27697	0.198151	0	0.0220167	0.0220167	0	0.220167	0	0.352268	0	0.0220167	0	0.242184	0	0	0.352268	0
s52.w7d1	10506	18.4942	10.9842	1.38016	0.247478	46.0404	0.00951837	0.0190367	0	1.05654	0.314106	18.0659	0	0	0.0190367	0.133257	0.0475919	0.0666286	0.0190367	0.00951837	0.961355	0.40929	0.0285551	0	0.00951837	0	0	0.0856653	0.0285551	0.00951837	0	0.0571102	0.11422	0.0475919	0.0475919	0.0666286	0.00951837	0.247478	0.161812	0	0.0190367	0.00951837	0	0	0	0	0	0.0856653	0
s52.w7d2	12573	44.9614	0.0795355	0.85103	0	45.2796	0	0	0	0	0	7.42066	0	0.00795355	0	0.0636284	0.00795355	0.0318142	0.00795355	0.0159071	0.699913	0.119303	0	0	0.00795355	0	0	0	0.0159071	0	0	0	0	0.0318142	0	0	0.00795355	0	0.0238607	0	0.00795355	0	0	0	0.00795355	0	0	0.00795355	0
s52.w7d3	12130	3.33059	0.0659522	38.2852	0	50.7749	0	0	0	0	0	4.97115	0	0	0	0.115416	0.00824402	0.0659522	0.0329761	0.016488	1.32729	0.140148	0	0.00824402	0.016488	0	0	0	0.0247321	0	0	0.0741962	0.0247321	0.0577082	0	0	0	0.00824402	0.0494641	0	0.0329761	0	0.00824402	0	0	0	0.016488	0.0247321	0
s52.w7d4	5681	8.76606	0.475268	11.8641	0	45.2385	0.158423	0.0176025	0.0352051	0.0880127	0	12.0049	0	0.0352051	0	0.580884	0.176025	0.334448	0.123218	0.0176025	14.0644	1.30259	0.14082	0	0.0176025	0	0	0	0.193628	0	0	0.246435	0.0880127	0.264038	0	0	0.0704101	0	0.246435	0	0.158423	0	0	0	0.0352051	0.0352051	0	0.0704101	0
s52.w7d6	5129	0.623903	0.311952	0.428934	0	57.789	0	0.019497	0	0	0.019497	13.7064	0	0	0	0.896861	0.0974849	0.272958	0.0974849	0	17.2743	1.75473	0.311952	0	0.214467	0	0	0	0.253461	0	0	0.272958	0.214467	0.584909	0	0	0.019497	0	0.272958	0	0.19497	0	0.019497	0	0.038994	0	0	0.272958	0
s52.w7d7	3493	6.47008	0.314916	0.0858861	0.0286287	30.6327	0	0	0	0.0286287	0.0286287	27.4835	0	0	0	1.31692	0.171772	0.486688	0.171772	0.0286287	18.0647	2.60521	0.65846	0	0.171772	0	0	0	0.400802	0	0	0.572574	0.286287	0.458059	0	0.0286287	0.143143	0	0.715717	0	0.515316	0	0	0	0.143143	0	0.0286287	0.343544	0
s52.w8d1	5062	0	0.0790202	41.9202	0.019755	46.5231	0	0	0	0	0.019755	4.26709	0	0	0	0.691426	0.019755	0.23706	0.0395101	0	2.64718	1.04702	0.0790202	0	0	0	0	0	0.0395101	0	0	0.0987752	0.454366	0.256815	0	0	0	0	0.0592651	0	0.0790202	0	0	0	0.0790202	0	0	0.19755	0
s52.w8d2	1844	1.46421	0.813449	29.5553	0.10846	36.9306	0	0.16269	0	0	0	11.3341	0	0.10846	0	2.00651	0	0.759219	0.596529	0.0542299	5.31453	4.60954	0.10846	0	0.10846	0	0	0	0.0542299	0	0	0.27115	1.30152	0.704989	0	0	0.0542299	0	0.16269	0	0.16269	0	0	0	0.16269	0	0.0542299	0.867679	0
s52.w8d3	1608	0.559701	0.808458	6.40547	0.0621891	12.3756	0	0.124378	0	0	0.124378	15.796	0	0.124378	0	6.65423	0.0621891	1.49254	0.559701	0.0621891	24.3159	12.3134	0.186567	0	0.124378	0	0	0.0621891	0.248756	0.0621891	0	1.43035	2.36318	2.11443	0	0	0.373134	0	0.497512	0	0.559701	0	0	0	0.124378	0	0	1.92786	0
s52.w8d4	3925	0.89172	0.33121	75.8981	0.0509554	2.11465	0	0	0	0	0	8.33121	0	0.0254777	0.0509554	1.17197	0.0254777	0.203822	0.127389	0	3.82166	2.42038	0.0764331	0	0.0764331	0	0	0	0	0.0254777	0	0.254777	0.917197	0.33121	0	0	0.0509554	0	0.0764331	0	0.101911	0	0.0254777	0	0.0509554	0	0.0764331	0.178344	0
s52.w8d5	409	8.31296	3.42298	4.64548	0.488998	17.1149	0	0.244499	0	0	0	14.6699	0	0.488998	0.733496	3.66748	0.244499	1.22249	0	0	15.4034	4.40098	0.244499	0	2.44499	0	0	0	0.244499	0	0	0.733496	1.46699	1.95599	0	0.244499	0.244499	0	0	0	2.20049	0	0.733496	0	0.244499	0	0.488998	0.244499	0
s52.w8d6	484	1.8595	0.826446	1.23967	0	6.81818	0	0	0	0	0	6.61157	0	0	0.206612	4.95868	0.206612	1.44628	0.413223	0	41.9421	5.99174	0.206612	0	0.206612	0	0	0	0	0	0	0.619835	6.61157	5.57851	0	0	0.206612	0	0.413223	0	0.413223	0	0	0	0	0	0	1.8595	0
s52.w8d7	773	6.33894	2.45796	4.13972	0.258732	21.7335	0	0	0	0	0	20.6986	0.129366	0	0.258732	2.71669	0	1.03493	0.517464	0	16.6882	8.92626	0.129366	0	0.388098	0	0	0.129366	0.129366	0.129366	0	0.517464	1.68176	1.42303	0	0	0.258732	0	0	0	0.905563	0	0.129366	0	0	0	0	1.29366	0
s52.w9d1	4837	14.8646	0.475501	10.3163	0.10337	48.5218	0	0.020674	0	0.020674	0.0620219	21.749	0	0	0	0.20674	0.124044	0.392805	0	0.020674	0.20674	0.227414	0	0	0.10337	0	0	0	0	0	0	0.351458	0.248088	0	0	0	0	0	0.020674	0	0.020674	0	0.0413479	0	0	0	0.372131	0.0826959	0
s52.w9d2	10967	0.0273548	0.255311	45.9013	0.0547096	22.8413	0	0	0	0	0	17.8536	0	0.0182365	0.00911826	1.08507	0.364731	0.465031	0.00911826	0	1.51363	0.583569	0.0455913	0	0.0455913	0	0	0	0.00911826	0	0	1.51363	0.920945	0.20972	0	0	0.0547096	0	0.136774	0	0.674752	0	0.00911826	0	0	0.00911826	0.145892	0.328257	0
s52.w9d3	9255	29.3247	0.216099	0.594273	0.0540249	55.678	0.010805	0	0	0.0216099	0.0216099	8.23339	0	0.0216099	0	0.334954	0.0432199	1.26418	0.010805	0.010805	0.529444	0.237709	0.0216099	0	0.0756348	0	0	0	0	0	0	0.378174	0.237709	0.0216099	0	0	0.0324149	0	0.0216099	0	0.162075	0	0.010805	0	0	0	0.0756348	0.0756348	0
s52.w9d4	7633	0.0917071	0.183414	50.8974	0.026202	13.0093	0.013101	0.052404	0	0	0.013101	5.90855	0	0.026202	0	1.95205	0.720555	0.484737	0	0.026202	4.46744	1.3625	0.157212	0.013101	0.602646	0	0	0	0.013101	0.026202	0	3.79929	1.19219	0.838465	0	0	0.353727	0	0.458535	0	1.70313	0	0	0	0.104808	0	0.340626	0.694353	0
s52.w9d5	4628	0.410545	0.172861	16.4002	0.0648228	2.2688	0	0	0	0	0.0216076	1.707	0	0.0216076	0.0648228	0.129646	0	0.108038	0	0.0216076	0.302506	0.172861	0.0216076	0	14.1314	0	0	0	0	0.0216076	0	0.929127	0.0216076	5.74762	0	0	0.0216076	0.0216076	0.237684	0	0.172861	0	0	0	1.64218	0	0.0648228	0.0864304	0
s52.w9d6	4870	0.451745	0.390144	0.924025	0.246407	37.7823	0	0.0410678	0	0.0205339	0	30.0411	0	0.0410678	0.102669	2.56674	1.12936	0.944559	0.0410678	0.0205339	1.62218	1.78645	0.0616016	0	0.102669	0	0	0	0	0.0205339	0	6.50924	1.72485	0.102669	0	0	0.451745	0	0.410678	0	1.86858	0	0.0410678	0	0	0	0.410678	0.73922	0
s52.w9d7	2586	0.850735	0.966744	0.348028	0.116009	35.6148	0	0.0773395	0	0.0386698	0.0386698	23.4339	0	0.0386698	0	1.54679	0.889404	1.16009	0	0.0386698	3.09358	2.08817	0.0773395	0	1.85615	0	0	0	0	0	0	3.55762	1.6628	1.04408	0	0.0386698	0.270688	0	0.348028	0	2.0495	0	0.0386698	0	0.193349	0	0.657386	0.657386	0
s52.w10d1	10282	0.953122	0.466835	26.5124	0.0486287	59.327	0	0	0	0.00972573	0.00972573	10.8345	0	0.0486287	0.0583544	0.0875316	0	0.0972573	0.0389029	0.00972573	0.437658	0.194515	0.00972573	0	0	0	0	0	0.00972573	0.0194515	0	0.0291772	0.0875316	0.0486287	0	0.00972573	0.00972573	0	0.00972573	0	0.00972573	0	0.0291772	0	0	0	0.0291772	0.0194515	0
s52.w10d2	4882	6.02212	0.798853	0.0409668	0.143384	74.5596	0	0	0	0.0409668	0.0819336	15.6698	0	0.0614502	0.1229	0.0614502	0	0.0614502	0.0819336	0	0.798853	0.204834	0.0614502	0	0	0	0	0.0204834	0.0409668	0	0	0.0409668	0.163867	0.0204834	0.0204834	0.0204834	0	0	0.102417	0	0.0204834	0	0.0409668	0.0204834	0.0204834	0	0	0.0614502	0
s52.w10d3	7286	0.480373	1.01565	36.0554	0.150974	45.9374	0	0.013725	0	0.013725	0.0411749	10.3486	0	0.013725	0.0411749	0.164699	0	0.123525	0.219599	0	2.88224	0.370574	0.0274499	0	0	0	0	0.013725	0.0548998	0.013725	0	0.013725	0.1098	0.0960747	0	0	0	0	0.164699	0	0.0274499	0	0	0	0.013725	0	0	0.123525	0
s52.w10d4	8992	0.344751	0.745107	34.5641	0.11121	41.7371	0	0.088968	0.011121	0	0.044484	15.5694	0	0.033363	0.088968	0.411477	0.022242	0.233541	0.189057	0.144573	1.99066	0.88968	0.033363	0.011121	0	0	0	0	0.100089	0	0	0.100089	0.278025	0.022242	0	0.011121	0.066726	0	0.144573	0	0.077847	0	0	0	0	0	0.011121	0.122331	0
s52.w10d5	3573	1.00756	0.671704	1.03554	0.0559754	56.5351	0	0.139938	0	0	0.0559754	17.0445	0	0.0559754	0.0559754	0.979569	0.167926	0.923594	0.195914	0.195914	9.87965	1.84719	0.223901	0	0.0279877	0	0	0	0.419815	0	0	0.503778	0.531766	0.503778	0	0.0279877	0.111951	0	0.503778	0	0.251889	0	0	0.0279877	0.0839631	0	0.0839631	0.36384	0
s52.w10d6	1160	47.4138	1.2069	0.948276	0.0862069	0	0	0.0862069	0	0	0.172414	47.1552	0	0.258621	0.862069	0.258621	0	0	0	0.0862069	0	0.172414	0.258621	0	0	0	0	0.0862069	0	0	0	0	0	0	0	0.172414	0.431034	0	0.0862069	0	0	0	0	0	0	0	0.0862069	0	0
s52.w10d7	6391	0.516351	0.438116	17.8063	0.046941	53.4502	0	0.062588	0	0	0.015647	6.69692	0	0.015647	0.015647	0.344234	0	0.281646	0.250352	0.093882	4.33422	0.62588	0.140823	0	1.48647	0	0	0	0.140823	0.015647	0.046941	0.359881	0.297293	0.891879	0	0.046941	0.015647	0	0.203411	0	0.172117	0	0	0	0.078235	0	0.093882	0.140823	0.015647
s53.w1d1	15500	2.85161	66.8387	0	6.82581	0	8.69677	1.84516	0	0.632258	0.464516	0	0	1.10968	0.148387	0.780645	0	0	0	1.71613	0.0516129	0	1.23871	0	0	0	0	0.690323	0.00645161	0.0645161	3.2129	0.309677	0	0.00645161	0.0516129	0.0451613	0	0.0129032	0.135484	0	0.00645161	0.148387	0	0.2	0	1.16129	0	0	0
s53.w1d3	10995	1.60073	65.4752	0	11.5689	0	3.07412	3.94725	0	0.391087	0.500227	0	0	1.51887	0.200091	1.2915	0	0	0	2.84675	0	0	2.77399	0	0	0.0363802	0	0.109141	0	0.0909504	1.61892	0.100045	0.00909504	0	0.154616	0.336517	0	0	0.172806	0	0.291041	0.181901	0	0.172806	0	0.745794	0	0	0
s53.w1d4	11893	0.807198	73.8922	0	13.6635	0	1.81619	2.34592	0	0.378374	0.512907	0	0	0.605398	0.0504498	0.832422	0	0	0	1.29488	0	0.00840831	1.60599	0	0	0.0252249	0	0.00840831	0	0.0252249	0.64744	0.0924914	0.0168166	0	0.0252249	0.260658	0	0	0.0168166	0	0.15135	0.0168166	0	0.0420415	0	0.470865	0	0	0
s53.w1d5	9836	5.54087	53.3855	0	17.9036	0	6.92355	3.13135	0	1.34201	0.366002	0	0	1.23017	0.101667	1.29118	0	0	0	0.691338	0	0	1.92151	0	0	0	0	0.294835	0	0.142334	2.12485	0.335502	0.0101667	0.0101667	0.152501	0.172834	0	0	0.162668	0	0.122001	0.396503	0	0.101667	0	1.16917	0	0	0
s53.w1d6	14895	2.38335	58.5163	0	23.6321	0	6.4854	1.53072	0	0.75193	0.597516	0	0	0.993622	0.147701	0.711648	0	0	0	0.584089	0	0	1.07419	0	0	0	0	0.0738503	0	0.0537093	0.429674	0.134273	0.0134273	0	0.100705	0.0805639	0.0134273	0	0.0537093	0	0.0134273	0.107419	0	0.040282	0	0.892917	0	0	0
s53.w1d7	13544	54.5408	29.179	0	7.69344	0.02215	0.443001	0.679268	0	1.29947	0.19935	0	0	0.376551	0.0443001	0.376551	0	0	0	0.118133	0.11075	0	0.502067	0	0.0443001	0	0	0.479917	0.0147667	0.0147667	1.01152	0.457767	0	0	0.0738334	0.0369167	0	0	0.125517	0	0.0516834	0.118133	0	0.0812168	0	1.18872	0	0	0
s53.w2d1	12159	4.77013	72.0207	0	11.1934	0.0164487	4.16975	0.435891	0	0.378321	0.427667	0	0	1.40637	0.115141	1.13496	0	0	0	0.180936	0.0986923	0.0657949	0.26318	0	0	0	0	0.13159	0	0.32075	0.139814	0.148038	0.090468	0	0.00822436	0.312526	0.00822436	0	0.148038	0	0.0657949	0.26318	0	0.0575705	0	1.11851	0	0	0
s53.w2d2	14140	6.4215	65.884	0	14.3281	0.0282885	0.947666	0.657709	0	0.268741	0.49505	0	0	3.08345	0.0565771	2.72277	0	0	0	0.72843	0	0	0.657709	0	0	0.0353607	0	0.106082	0	1.15276	0.304102	0.0707214	0.049505	0	0.0777935	0.544554	0	0.0141443	0.0919378	0	0.0424328	0.113154	0	0.155587	0	0.579915	0	0	0
s53.w2d3	11446	3.20636	49.0564	0	19.6313	0	6.11567	3.13647	0	0.2621	0.401887	0	0	2.48122	0.725144	2.05312	0.0349467	0	0	1.89586	0.0698934	0.0873668	2.24533	0	0	0	0	1.26682	0	1.0484	0.821248	0.41936	0.00873668	0	0.297047	0.174734	0	0.0174734	0.218417	0	0.02621	0.0174734	0	0.550411	0	2.6909	0	0	0
s53.w2d4	7236	2.23881	49.9724	0	21.78	0.0276396	5.56938	4.31177	0	0.64953	0.304035	0	0	2.25263	0.373134	1.71365	0	0	0	1.81039	0.0276396	0.0552792	2.76396	0	0	0	0	0.345495	0	0.525152	0.746269	0.386954	0	0	0.304035	0.110558	0.0138198	0	0.193477	0	0.221117	0.0967385	0	0.414594	0	2.11443	0	0	0
s53.w2d5	15972	2.49812	60.0739	0	23.7916	0	2.62334	2.21012	0	0.450789	0.513398	0	0	1.28976	0.106436	0.989231	0	0	0	0.52592	0.181568	0.0939144	1.32106	0	0	0	0	0.106436	0	0.112697	0.225394	0.269221	0.0125219	0.00626096	0.0939144	0.0813924	0	0.00626096	0.256699	0	0.0626096	0.0563486	0	0.0688705	0	1.40245	0.0125219	0	0
s53.w2d6	8402	3.83242	56.4508	0	22.7089	0.0714116	3.0707	3.23732	0	0.547489	0.333254	0	0	0.690312	0.154725	0.975958	0	0	0	0.809331	0.0119019	0	2.10664	0	0	0	0	0.107117	0	0.0476077	0.714116	0.357058	0	0	0.119019	0.0595096	0	0	0.238039	0	0.24994	0.0833135	0	0.297548	0	2.14235	0	0	0
s53.w2d7	8527	3.01396	62.5777	0	18.5176	0.0234549	2.19303	2.84977	0	0.363551	0.469098	0	0	1.64184	0.246277	1.41902	0	0	0	0.750557	0.0117275	0	2.04058	0	0	0.0117275	0	0.0703647	0	0.152457	0.387006	0.164184	0.0117275	0.0820922	0.281459	0.140729	0	0	0.234549	0	0.269731	0.152457	0	0.0820922	0	1.13756	0	0	0
s53.w3d1	6892	1.20429	53.3517	0	26.3349	0	5.06384	2.20546	0	0.68195	0.34823	0	0	1.509	0.203134	1.11724	0	0	0	0.638421	0	0.0290192	1.87174	0	0	0.0435287	0	0.203134	0	0.0725479	0.536854	0.319211	0	0	0.203134	0.0290192	0	0	0.130586	0	0.652931	0.130586	0	0.159605	0	2.10389	0	0	0
s53.w3d2	12062	1.16896	55.3059	0	27.2509	0	1.27674	3.20842	0	0.688111	0.613497	0	0	2.0063	0.0082905	1.88194	0	0	0	0.787597	0.016581	0.0082905	2.32963	0	0	0	0	0.132648	0	0.0580335	0.33162	0.124357	0.0082905	0.016581	0.223843	0.0746145	0	0	0.066324	0	0.248715	0.082905	0	0.033162	0	1.06118	0	0	0
s53.w3d3	5122	4.43186	55.2323	0	22.4131	0.0585709	2.34283	2.44045	0	0.468567	0.566185	0	0	1.01523	0.312378	1.01523	0	0	0	1.21046	0.507614	0.585709	2.0695	0	0	0.0390472	0	0.0585709	0	0.0976181	0.527138	0.273331	0.175713	0	0.195236	0.136665	0	0	0.0976181	0	0.136665	0.468567	0	0.0976181	0	1.95236	0.0195236	0	0
s53.w3d4	4156	2.83927	61.8383	0	17.3965	0.0240616	1.53994	4.52358	0	0.120308	0.505294	0	0	1.01059	0.0721848	1.20308	0	0	0	1.58807	0.0240616	0.0962464	2.81521	0	0	0	0	0	0	0.0962464	0.505294	0.216554	0.0240616	0	0.192493	0.14437	0.0240616	0.0721848	0.0721848	0	0.409047	0.192493	0	0.0721848	0	1.03465	0.0240616	0	0
s53.w3d5	5250	5.79048	55.4095	0	18.7619	0	2.59048	3.52381	0	0.133333	0.47619	0	0	0.761905	0.0571429	0.857143	0	0	0	1.44762	0.780952	0.361905	3.08571	0	0	0.0190476	0	0.0761905	0	0.171429	0.819048	0.304762	0.0190476	0	0.190476	0.133333	0	0.0190476	0.190476	0	0.552381	0.285714	0	0.0380952	0	1.80952	0	0	0
s53.w3d6	4283	6.30399	47.3967	0	25.9398	0.0466962	3.26874	2.61499	0	0.256829	0.420266	0	0	0.957273	0.0466962	1.2608	0	0	0	1.8445	0.303526	0.140089	2.03129	0	0	0.0233481	0	0.116741	0	0.210133	1.16741	0.560355	0.0466962	0	0.513659	0.163437	0	0	0.163437	0	0.607051	0.350222	0	0.140089	0	2.28812	0.0933925	0	0
s53.w3d7	2538	9.73207	45.9023	0	21.3948	0.394011	3.27029	3.34909	0	0.472813	0.512214	0	0	1.14263	0.315209	1.10323	0	0	0	0.748621	0	0	1.65485	0	0	0.0394011	0	0.157604	0	0.35461	0.906225	0.669819	0.0394011	0	0.315209	0.0788022	0	0.0394011	0.0394011	0	1.30024	0.0788022	0	0.0394011	0	4.37352	0.0394011	0	0
s53.w4d1	2968	5.49191	30.9973	0.404313	22.7763	0	8.92857	9.16442	0	0.572776	8.52426	0	0	1.54987	0.37062	1.34771	0	0	0	2.93127	0.202156	0.101078	0.101078	0	0	0	0	0.0673854	0	0.134771	0.101078	0.0673854	0	0.0336927	0.471698	0.202156	0	0	0.303235	0	0.168464	0.0336927	0	0.168464	0	3.50404	0	0	0
s53.w4d2	8337	2.37496	58.1624	0	19.0836	0	2.25501	4.46204	0	0.695694	0.407821	0	0	1.23546	0.0239894	1.43937	0	0	0	1.41538	0.0119947	0	3.50246	0	0	0	0	0.0839631	0	0.155931	0.827636	0.323858	0	0	0.491784	0.0479789	0.0359842	0.0119947	0.0839631	0	0.20391	0.563752	0	0.119947	0.0119947	1.1395	0	0	0
s53.w4d3	3683	6.27206	37.1979	0.380125	15.3136	0	7.35813	9.99185	0	0.597339	10.8064	0	0	1.38474	0.543036	1.49335	0	0	0	2.06354	0.162911	0	0.0543036	0	0	0	0	0.108607	0	0.76025	0	0.108607	0	0	0.380125	0.135759	0.0271518	0	0.352973	0	0	0.46158	0	0.0271518	0	3.06815	0	0	0
s53.w4d4	3903	12.99	33.9226	0.128107	14.9372	0	8.45503	6.30284	0	1.25544	10.3766	0	0.0256213	1.30669	0.614912	1.46042	0	0	0	0.896746	0.0512426	0.0256213	0.0512426	0	0	0	0	0.281834	0	0.256213	0	0.0512426	0.0256213	0	0.538048	0.512426	0	0	0.128107	0	0.0256213	0.666154	0	0.0256213	0	3.89444	0	0	0
s53.w4d5	3732	9.83387	32.3687	0.267953	18.7299	0	3.72454	9.29796	0	0.643087	10.5038	0	0.0267953	1.98285	0.375134	1.55413	0	0	0	2.97428	0.133976	0.0535906	0	0	0	0	0	0.321543	0	0.696677	0	0.107181	0.0535906	0.0267953	0.294748	0.187567	0	0	0.401929	0	0	0.428725	0	0.0803859	0	4.01929	0	0	0
s53.w4d6	4945	16.906	32.6997	0.182002	6.67341	0	12.1739	7.68453	0	1.07179	7.32053	0	0	1.27401	1.25379	0.364004	0	0	0.0202224	2.12336	0	0.0404449	0.121335	0	0	0	0	0.586451	0.0202224	0.728008	0	0.141557	0	0.0606673	0.242669	0.141557	0	0	0.141557	0	0.121335	1.13246	0	0.0404449	0	5.48028	0	0	0
s53.w4d7	4810	33.0353	25.6965	0.0831601	2.72349	0	11.1642	4.86486	0	0.810811	6.32017	0	0	0.914761	0.956341	0.47817	0	0	0	1.22661	0.02079	0.02079	0.02079	0	0	0	0	0.956341	0	0.29106	0	0.0831601	0	0	0.43659	0.0623701	0	0	0.2079	0	0.0623701	1.60083	0	0.22869	0	7.13098	0	0	0
s53.w5d1	949	42.7819	18.7566	0.210748	3.37197	0	12.4341	3.05585	0	0.210748	3.68809	0	0	0.210748	4.00421	0.210748	0	0	0	1.58061	0	0	0.316122	0	0	0	0	0.421496	0	0.737619	0	0	0	0.105374	0.105374	0.210748	0	0	0	0.105374	0	0.632244	0	0.105374	0	6.32244	0	0.105374	0
s53.w5d2	6514	86.1683	6.27878	0.0921093	0.49125	0	1.28953	0.245625	0	1.91894	1.67332	0	0	0.0153516	0.0460547	0.0153516	0	0	0	0.0614062	0.0153516	0	0.0614062	0	0	0	0	0.0921093	0	0.0614062	0.0614062	0	0	0	0.230273	0.0460547	0	0	0.0614062	0	0.0460547	0.122812	0	0.0460547	0	0.460547	0	0	0
s53.w5d3	5659	59.6395	10.9913	0.459445	3.56954	0	6.22018	1.27231	0	1.60806	5.49567	0	0	2.15586	0.759852	0.706839	0	0	0	0.477116	0	0	0	0	0	0.017671	0	0.565471	0	0.335748	0	0	0.0706839	0.017671	2.0675	1.06026	0.017671	0	0.0353419	0	0	0.353419	0	0.282735	0	0.795193	0	0	0
s53.w5d4	3754	20.6979	20.4582	0.559403	7.61854	0	5.86042	9.88279	0	0.932339	9.42994	0	0.0266383	4.39531	1.4651	3.56953	0	0	0	3.9691	0.15983	0	0.0799148	0	0	0	0	0.665956	0	0.293021	0.0266383	0.0266383	0.0266383	0.0532765	1.22536	0.772509	0	0	0.106553	0.0266383	0.0266383	0.319659	0	0.61268	0	4.26212	0	0	0
s53.w5d5	3641	12.0846	26.7234	0.10986	6.48174	0	7.66273	9.66767	0	0.741555	12.5515	0	0.027465	3.57045	0.65916	3.98242	0	0	0	6.34441	0.05493	0	0.247185	0	0	0	0	0.302115	0.027465	0.32958	0.0823949	0.027465	0.10986	0	1.0162	0.65916	0	0	0.10986	0	0.027465	0.27465	0	0.43944	0	3.10354	0	0.192255	0
s53.w5d6	3871	9.45492	28.7523	0.0516662	7.05244	0	4.49496	12.3482	0	0.904159	12.4774	0	0	3.28081	0.258331	4.10747	0	0	0.0258331	9.17076	0.103332	0	0.129166	0	0	0	0	0.387497	0	0.335831	0.0258331	0.0774994	0	0	0.645828	0.0516662	0.0258331	0	0.0258331	0	0.103332	0.82666	0	0.206665	0	1.91165	0	0	0
s53.w6d1	3210	53.0841	15.5452	0.0623053	1.83801	0	0.218069	6.35514	0	0.716511	9.4704	0	0	0.0934579	0	0.0623053	0	0	0	1.74455	0	0.0311526	0	0.0311526	0	0	0	0.872274	0	0.280374	0.0311526	0.155763	0	0	1.46417	0.0311526	0	0.0311526	0.404984	0.0623053	0.560748	0.654206	0	0.342679	0	3.61371	0	0	0
s53.w6d2	5921	77.774	7.80274	0.0337781	0.827563	0	0.135112	1.90846	0	0.202668	4.23915	0	0	0.101334	0.016889	0.0506671	0	0	0	0.422226	0.016889	0	0	0	0.016889	0	0	0.861341	0	0.253336	0.0337781	0.118223	0	0	0.202668	0	0	0	0.793785	0	0.118223	0.304003	0	0.16889	0	2.60091	0	0	0
s53.w6d3	10685	98.7178	0.271409	0.196537	0.0374357	0	0	0.0467946	0	0.0561535	0.0280767	0	0.112307	0	0	0.0374357	0.00935891	0	0	0.0187178	0.00935891	0.00935891	0.00935891	0	0.0748713	0	0	0	0	0	0	0	0	0	0	0	0	0	0	0	0.0374357	0	0	0	0.0748713	0	0	0	0.0467946
s53.w6d4	8412	99.049	0.0475511	0.416072	0	0	0	0	0	0.0951022	0	0	0	0	0	0	0	0.0118878	0	0.10699	0.0118878	0	0	0	0	0.118878	0	0	0.0118878	0	0	0	0	0	0	0	0	0	0	0	0.0356633	0	0	0	0	0.0118878	0	0	0
s53.w6d5	6341	98.628	0.283867	0.536193	0.0315408	0	0.0315408	0.0157704	0	0.0788519	0.0473111	0	0	0	0	0.0157704	0	0.0315408	0.0157704	0	0.126163	0.0157704	0.0315408	0	0	0	0	0	0	0	0	0	0	0	0	0	0	0	0	0	0.0630815	0	0	0	0	0	0	0	0
s53.w6d6	11975	97.5532	0.551148	0.183716	0.192067	0	0.125261	0.133612	0	0.584551	0.125261	0	0.00835073	0.0751566	0.00835073	0.0334029	0	0	0	0.0835073	0.0584551	0.00835073	0	0	0	0	0	0	0.00835073	0	0	0	0	0.0167015	0.0167015	0	0.00835073	0	0.0250522	0	0.0250522	0	0	0	0	0.0668058	0	0	0.00835073
s53.w6d7	10781	98.8591	0.333921	0.213338	0.0278267	0	0.00927558	0.0556535	0	0.204063	0.0834802	0	0	0	0	0.00927558	0	0	0	0.0185512	0.0371023	0.00927558	0	0	0	0	0	0	0.00927558	0	0	0	0	0.00927558	0	0	0.0278267	0	0.00927558	0	0	0	0	0	0	0.00927558	0	0	0
s53.w7d1	11270	98.0568	0.159716	1.189	0.00887311	0	0.00887311	0.0443656	0	0.212955	0.00887311	0	0	0	0	0	0	0	0.00887311	0.00887311	0.0266193	0	0.0266193	0	0	0	0	0	0	0	0	0.00887311	0	0	0	0.00887311	0.0177462	0.00887311	0.00887311	0	0.00887311	0	0	0	0	0	0	0.00887311	0
s53.w7d2	7274	98.5428	0.274952	0.591147	0.0412428	0	0.0137476	0.0137476	0	0.123728	0.0137476	0.0137476	0	0	0.0137476	0	0	0	0	0.0274952	0	0	0.0137476	0.0274952	0	0	0	0	0	0	0	0.0274952	0	0.0137476	0.0137476	0	0	0	0	0.0137476	0.109981	0	0	0	0	0.0137476	0	0.0137476	0
s53.w7d4	10281	92.6953	0.17508	5.44694	0	0	0	0.0875401	0	0.0875401	0	0	0.953215	0	0.00972668	0	0	0	0	0.0194534	0	0	0.0389067	0	0.00972668	0	0	0	0	0.00972668	0	0.0194534	0	0	0	0	0	0	0	0	0.11672	0	0	0	0	0	0	0.00972668	0.00972668
s53.w7d5	6258	63.7584	0.0798977	34.1163	0.0159795	0	0	0.0319591	0	1.05465	0	0	0.0319591	0.0159795	0	0	0	0	0	0.0798977	0.0639182	0.0159795	0	0	0	0	0	0	0.0159795	0	0	0	0	0	0	0.0159795	0.0159795	0	0	0	0.0159795	0	0	0	0	0	0	0.0159795	0
s53.w7d6	4439	64.0009	0.112638	33.8364	0	0	0	0.0225276	0	0.878576	0	0	0.0450552	0.0675828	0	0	0	0	0	0	0	0	0.0225276	0	0	0	0	0	0	0	0	0	0	0	0	0	0	0	0	0.0225276	0	0	0	0	0	0	0	0	0
s53.w7d7	8761	52.1972	1.96325	5.0565	0.0114142	0	0	0.0456569	0	38.2719	0.0228284	0	1.25556	0.0114142	0	0	0	0	0.0114142	0.0228284	0	0	0	0	0.0114142	0	0	0	0.0114142	0	0	0	0	0.0114142	0.0798996	0	0.0114142	0	0.114142	0	0.0456569	0	0	0	0	0.0114142	0	0	0
s53.w8d1	7167	75.0802	4.18585	4.9114	0.0279057	0	0	0.083717	0	14.2738	0.111623	0	0.306962	0.0279057	0	0	0	0	0	0.0418585	0.0976699	0	0.0279057	0	0.0139528	0.0139528	0	0	0	0	0	0	0	0.0139528	0.0139528	0	0	0	0.111623	0	0.125576	0	0	0	0	0	0	0.0139528	0
s53.w8d2	11250	70.3289	3.04	10.6311	0.0177778	0	0	0.0444444	0	14.7022	0.133333	0	0.32	0	0	0	0	0	0	0.00888889	0.0177778	0	0	0.00888889	0	0	0	0	0	0	0	0	0	0	0.0266667	0	0	0.0177778	0.16	0	0.0266667	0	0	0	0	0	0.00888889	0	0
s53.w8d3	12345	83.1511	1.44188	7.57392	0.0648036	0	0.00810045	0.0324018	0	7.05549	0.0891049	0.00810045	0.00810045	0.00810045	0	0.00810045	0	0	0	0.0243013	0	0	0	0.00810045	0	0	0	0.00810045	0	0	0	0.0324018	0	0	0.00810045	0	0.0162009	0.00810045	0.0486027	0	0.072904	0	0	0	0	0	0	0	0
s53.w8d4	8476	87.6121	0.424729	10.3115	0.0353941	0	0	0.0353941	0	1.08542	0.0353941	0	0	0.011798	0	0	0	0	0	0	0.0353941	0.0471921	0.023596	0	0	0	0	0	0	0	0	0.023596	0.011798	0	0	0	0.011798	0	0.0471921	0	0.023596	0	0	0	0	0	0	0.011798	0
s53.w8d5	8390	78.4625	0.870083	15.292	0.011919	0	0	0.0357569	0	4.73182	0.011919	0	0	0.0238379	0.0238379	0	0.0834327	0	0	0.0476758	0.0238379	0	0	0	0.011919	0.011919	0	0.011919	0	0.0238379	0	0	0	0	0	0	0.0357569	0	0	0	0.0357569	0	0	0	0	0	0	0.011919	0.0238379
s53.w8d6	8343	61.5007	2.93659	18.7702	0.0479444	0	0	0.0479444	0	15.3662	0.0958888	0	0	0.0359583	0	0	0	0	0	0.107875	0.0359583	0	0.0479444	0.0479444	0	0	0	0	0	0	0	0	0	0.0119861	0.0119861	0.0119861	0	0	0.203764	0	0.131847	0	0	0	0	0	0	0	0
s53.w8d7	10658	68.146	2.18615	21.9929	0.00938262	0	0.0187652	0.0187652	0	6.6429	0.0656784	0	0	0.00938262	0	0	0	0	0	0.0281479	0.0375305	0	0	0	0.0187652	0	0	0	0	0	0	0	0	0	0	0	0.00938262	0	0.168887	0	0.0938262	0	0	0	0	0	0	0	0
s53.w9d1	5717	77.1209	8.78083	6.64684	0.122442	0	0	0.157425	0	5.38744	0.2099	0	0	0	0	0	0	0	0	0.0699668	0.10495	0	0.10495	0	0	0	0	0	0	0.139934	0	0	0	0	0	0.0174917	0.0349834	0	0.0174917	0	0.192409	0	0	0	0	0	0	0.0174917	0.0174917
s53.w9d2	7012	77.8523	10.0685	5.57616	0.0427838	0	0	0.0570451	0	5.24815	0.256703	0	0.0142613	0	0	0.0142613	0	0	0	0.0142613	0.0998289	0.0285225	0.0713063	0	0	0	0	0	0	0	0	0.0570451	0	0	0.0285225	0	0.0285225	0	0.0142613	0	0.156874	0	0	0	0	0.0142613	0	0	0
s53.w9d3	6376	79.313	10.6179	4.28168	0.0156838	0	0	0.0627353	0	4.29737	0.266625	0	0	0.0156838	0.141154	0	0.0156838	0	0	0	0.109787	0	0.0470514	0.0156838	0	0	0	0.0156838	0	0	0	0	0	0.0470514	0	0.0156838	0	0	0.0156838	0	0.0470514	0	0	0	0	0	0	0	0.0156838
s53.w9d4	11440	92.0542	1.98427	4.90385	0.0437063	0	0.00874126	0.0961538	0	0.410839	0.0699301	0.00874126	0	0.0611888	0	0	0	0	0	0.0174825	0.0174825	0	0.0262238	0	0	0.0174825	0	0	0	0	0	0.0174825	0	0	0	0	0.00874126	0	0	0	0.0699301	0	0	0	0	0	0	0	0
s53.w9d5	9920	84.375	3.05444	7.11694	0.0302419	0	0	0.0504032	0	4.31452	0.110887	0	0.0100806	0.0201613	0.0100806	0	0	0	0	0.0403226	0.191532	0	0.0100806	0	0	0.0302419	0	0.0100806	0	0	0	0	0	0	0	0	0.0100806	0	0.181452	0.0201613	0.0403226	0	0	0	0	0	0	0	0
s53.w9d6	11770	92.0391	1.94562	4.82583	0.0594732	0	0	0.0679694	0	0.620221	0.0679694	0	0	0.00849618	0.0169924	0	0	0	0	0.0254885	0	0.0169924	0	0	0	0	0	0.00849618	0	0.00849618	0	0.00849618	0	0	0	0	0.00849618	0	0.00849618	0.00849618	0.0169924	0	0	0	0	0	0	0.0169924	0
s53.w9d7	8250	66.7273	4.35152	15.8909	0.0242424	0	0	0.121212	0	11.5152	0.0848485	0	0	0	0.0242424	0	0	0	0	0.0969697	0.0969697	0	0.109091	0.0121212	0	0.0242424	0	0	0.0121212	0	0	0.0121212	0	0.0121212	0.0484848	0	0.0363636	0	0.0727273	0	0.0969697	0	0	0	0	0.0121212	0	0	0
s53.w10d1	5748	49.739	18.8587	2.97495	0.121781	0	0.0173974	0.139179	0	25.174	0.695894	0	0	0.104384	0	0.0521921	0	0	0	0.226166	0.0521921	0	0.0347947	0	0	0.0173974	0	0	0	0	0	0.0173974	0	0	0.0173974	0.0521921	0	0	0.365344	0.0347947	0.104384	0	0	0	0	0.0521921	0	0	0
s53.w10d2	5897	51.9756	15.262	2.57758	0.339156	0	0	0.271324	0	26.3185	0.491775	0	0.0169578	0.0508733	0	0	0.0169578	0	0	0.237409	0.0508733	0.0169578	0	0	0	0.0678311	0	0	0	0	0	0.0169578	0	0	0.169578	0	0.15262	0	0.322198	0.0678311	0.0169578	0.0169578	0	0	0	0	0	0.0508733	0.0169578
s53.w10d3	6440	45.3416	18.2298	2.40683	0.170807	0	0	0.186335	0	29.9689	0.52795	0	0	0.108696	0	0.015528	0	0.015528	0	0.341615	0.0621118	0	0	0	0	0	0	0	0.015528	0	0	0	0.0310559	0	0.0776398	0.015528	0.15528	0	0.481366	0.015528	0.0776398	0	0	0	0	0	0	0	0
s53.w10d4	5008	55.8307	16.7332	1.877	0.0998403	0	0	0.359425	0	22.6238	0.579073	0	0	0.0998403	0	0.0798722	0	0	0.0199681	0	0.0199681	0	0.0399361	0	0	0	0	0	0	0	0	0.0399361	0	0.0199681	0.0199681	0.0199681	0.0399361	0.0399361	0.139776	0.0199681	0.279553	0	0	0	0	0	0.0199681	0.0199681	0.0199681
s53.w10d5	4028	56.6286	20.4568	1.09235	0.248262	0	0	0.347567	0	17.279	0.695134	0.0744786	0.0248262	0.124131	0	0.0744786	0	0	0	0.148957	0.0248262	0.0496524	0.0744786	0.124131	0.0248262	0	0	0	0	0	0	0	0.0248262	0	0.0248262	0.0248262	0	0.0744786	0.0248262	0.0744786	0.248262	0	0	0	0	0	0	0.0744786	0.0248262
s53.w10d6	7216	54.0604	24.709	0.304878	0.0692905	0	0	0.0692905	0	18.4035	0.914634	0	0	0.0831486	0.0138581	0	0	0	0	0.0138581	0.0692905	0.0277162	0.0138581	0	0	0	0	0.0138581	0	0	0	0	0	0	0.0554324	0	0.0277162	0.0138581	0.110865	0.0277162	0.0692905	0	0	0	0	0	0	0	0.124723
s53.w10d7	3818	62.4935	19.8271	0.497643	0.0261917	0	0	0.209534	0	14.7983	0.707177	0	0	0.0261917	0	0.104767	0	0	0	0	0	0.0261917	0	0	0	0	0	0	0	0	0	0.0261917	0	0	0	0	0.0261917	0.0523834	0.0523834	0	0.130959	0	0	0	0	0.0261917	0	0.0523834	0
s55.w1d1	3921	0.535578	28.1561	0	7.52359	0	0.280541	14.129	0	0.408059	1.3517	0	0	2.42285	0.306044	0.459067	0.0510074	0.0510074	0	18.6177	0.433563	0.153022	0.6886	2.16781	0	3.08595	0	0.0765111	0	0.0765111	0	0.943637	0.0765111	0	2.37184	0.892629	2.57587	0	0.102015	5.4833	0	0.306044	0	0.0255037	0	1.91278	0	0.0510074	0
s55.w1d2	3368	0.267221	39.0143	0	8.81829	0	0	8.40261	0	0	1.42518	0	0	4.0677	0	0.890736	0	0.0296912	0.0593824	18.6758	0.801663	0.475059	0.23753	0.207838	0	4.0677	0	0	0.0296912	0.0296912	0	0.0593824	0.74228	0.0890736	0.534442	1.78147	0.97981	0.0890736	0	2.76128	0.0296912	0.0593824	0	0	0	0.118765	0	0.267221	0
s55.w1d3	4295	0.0698487	33.085	0	9.19674	0	0.419092	14.1793	0	0.0698487	1.18743	0	0	4.72643	0.0232829	1.07101	0.372526	0.0465658	0	8.00931	0.419092	0.395809	0.256112	0.0698487	0	1.00116	0	0	0.0465658	0.0232829	0	1.0943	0.32596	0.0698487	0.558789	0.488941	6.47264	0	0	4.56345	0.279395	0.116414	0	0.0232829	0	1.35041	0	1.88591	0
s55.w1d4	3992	0.0501002	20.4659	0	7.81563	0	0.425852	11.5481	0	0.175351	0.676353	0	0	6.31263	0.175351	1.02705	0.0751503	0	0	19.9399	0.150301	0.150301	0.425852	0.0751503	0	0.901804	0	0	0	0	0	1.47796	0.0751503	0.0250501	5.63627	0.626253	7.23948	0	0	2.80561	0.125251	0.0501002	0	0	0	0.726453	0	1.87876	0
s55.w1d5	5507	0.399492	32.1772	0	6.66425	0	0.181587	16.6152	0	0.308698	0.726348	0	0	7.46323	0.0726348	0.599237	0.217904	0	0	5.59288	0.236063	0.308698	0.290539	0.435809	0	0.272381	0	0.0907935	0	0	0.0181587	1.03505	0.181587	0	1.96114	0.490285	8.02615	0.0181587	0	3.17777	0.236063	0.236063	0	0.0181587	0	1.19847	0	1.72508	0
s55.w1d6	3696	0.108225	20.0216	0	11.2554	0	0.162338	13.7987	0	0.189394	0.622294	0	0	7.87338	0.0270563	0.865801	0.0811688	0	0	13.2576	0.297619	0.189394	0.4329	0.0270563	0	0.459957	0	0	0	0	0	0.541126	0.21645	0.108225	4.54545	0.595238	8.54978	0	0	4.65368	0.459957	0.0541126	0	0	0	0.21645	0	1.83983	0
s55.w1d7	4844	0.309661	22.1511	0	7.70025	0	0.474814	17.5888	0	0.123865	0.660611	0	0	7.06028	0.10322	0.825764	0.268373	0	0	10.1569	0.206441	0.722543	0.309661	0.45417	0	0.35095	0	0	0	0.0412882	0	0.639967	0.227085	0.0206441	3.26177	0.557391	7.65896	0	0	6.48225	0.206441	0.123865	0	0.0206441	0	0.846408	0	1.48637	0
s55.w2d1	4289	0.233155	29.5873	0	9.0464	0	0.116577	12.8934	0	0.326416	0.699464	0	0	5.47913	0.0699464	0.816041	0.279785	0	0	14.7354	0.652833	1.37561	0.442994	0.0699464	0	0.955934	0	0.0233155	0	0.0466309	0	0.676148	0.163208	0	1.88855	1.9585	3.63721	0.116577	0.0466309	3.96363	0.233155	0.163208	0	0	0	0.862672	0	1.25903	0
s55.w2d2	3739	0.294196	30.3022	0	8.71891	0	0.294196	11.5539	0	0.213961	1.44424	0	0	6.98048	0.213961	0.508157	0	0.133726	0.0534902	17.732	0.802354	0.187216	0.454667	0.320941	0	2.78149	0	0	0.10698	0	0	0.508157	0	0.0802354	3.10243	0.588393	2.99545	0	0	2.00588	0.0534902	0.133726	0	0.0267451	0	1.76518	0	0.160471	0
s55.w2d3	2993	0.467758	25.9606	0	7.41731	0	0.668226	13.732	0	0.434347	1.4701	0	0	5.9138	0.0668226	0.233879	0.0334113	0.0668226	0	20.0134	0.233879	0.233879	0.434347	1.67056	0	2.03809	0	0.100234	0.0334113	0.100234	0	1.4701	0	0.0334113	2.80655	0.334113	2.94019	0	0	2.73973	0.133645	0.0334113	0	0.0334113	0	2.10491	0	0.200468	0
s55.w2d4	3708	0.512406	50.2157	0	13.808	0	0.161812	12.028	0	0.485437	2.2384	0	0	3.99137	0.0269687	0.809061	0	0.0269687	0.0269687	3.34412	2.02265	0.485437	0.107875	0.0809061	0	0.593312	0	0	0.161812	0	0	0.296656	0.134844	0.134844	0.970874	0.755124	0.755124	0.107875	0	1.10572	0.0269687	0.107875	0	0	0	0.134844	0	0.134844	0
s55.w2d5	4025	0.397516	52.7205	0	12.6957	0	0.173913	12.5217	0	0.372671	2.53416	0	0	4.84472	0	0.521739	0	0.0496894	0	4.4472	0.745342	0.198758	0.173913	0.0993789	0	0.347826	0	0	0	0.0248447	0	0.645963	0.0248447	0.0248447	0.47205	1.26708	0.47205	0.0248447	0	0.819876	0	0.149068	0	0.0496894	0	0.149068	0	0	0
s55.w2d6	4567	0.569302	50.0547	0	11.2547	0	0.437924	15.4587	0	0.547405	1.94876	0	0	4.72958	0.284651	0.240858	0.0437924	0.0875848	0.0218962	4.29166	0.503613	0.416028	0.197066	1.1605	0	0.437924	0	0.0218962	0.0218962	0.0437924	0	0.218962	0.0218962	0.0875848	1.05102	1.02912	0.525509	0.0218962	0.0875848	0.525509	0.0218962	0.328443	0	0.0437924	0	0.197066	0	0	0
s55.w2d7	4674	2.84553	49.6363	0	12.0668	0	2.1181	10.2482	0	2.01113	2.39623	0.021395	0	4.68549	0.620454	0.385109	0	0.0427899	0	2.546	0.278134	0.363714	0.406504	2.86692	0	0.256739	0	0.0855798	0	0.0641849	0.021395	0.0855798	0	0.021395	0.748823	0.492084	0.834403	0.021395	0.192555	0.17116	0.0427899	0.406504	0	0.106975	0	0.299529	0	0.0641849	0
s55.w3d1	4153	0.120395	25.2107	0	8.35541	0	1.66145	21.4784	0	0.601974	0.69829	0	0	2.745	2.79316	0.722369	1.39658	0	0	0.024079	0.385264	0.601974	0.409343	0.192632	0	0	0	2.72092	0	2.98579	0	0.409343	1.58921	0	0.144474	1.34842	2.81724	0	1.10763	0.770527	0.505659	0.048158	0	0	0	0.529738	0	5.6104	0
s55.w3d2	3759	0.0798085	17.7707	0	5.00133	0	2.23464	22.24	0	0.266028	0.345837	0	0	2.74009	3.99042	0.957702	1.27694	0	0	0.18622	0.266028	1.06411	0.18622	0.0266028	0	0	0	4.20325	0	4.33626	0	0.638468	2.44746	0	0	1.43655	3.45837	0.0798085	0.957702	0.691673	0.478851	0.106411	0	0	0	1.09072	0	6.11865	0
s55.w3d3	3516	0.0284414	2.58817	0	0.39818	0	0.113766	1.22298	0	0.511945	0.0853242	0	0.170648	0.19909	0.255973	0.369738	0	0.255973	1.90557	0	55.0626	0.881684	0.0568828	0.0568828	0.0284414	0	0	0.0284414	2.61661	0.0568828	0	0.113766	0.19909	5.31854	0.0284414	0.625711	0.0853242	0.284414	0.0568828	0	0	0	0	0	0	0.19909	0	0.881684	0.0284414
s55.w3d4	3518	0.341103	3.35418	0	0.739056	0	0.198977	3.29733	0	1.16543	0	0	0.170551	0.284252	0.511654	0.227402	0.0284252	0.341103	1.25071	0	44.2013	0.824332	0.113701	0.198977	0	0	0	0.227402	5.42922	0.198977	0	0.0568505	0.341103	5.17339	0.142126	0.483229	0.198977	0.227402	0.341103	0.0284252	0.170551	0.0568505	0	0	0	1.13701	0	1.30756	0.0852757
s55.w3d5	3824	0.235356	4.68096	0	0.575314	0	0.732218	5.96234	0	1.28138	0.130753	0	0.287657	0.287657	0.889121	0.183054	0.0523013	0.0523013	1.12448	0	34.4927	1.41213	0.0784519	0.549163	0	0	0	0.183054	3.03347	0.209205	0.0523013	0.156904	0.366109	7.26987	0.209205	0.889121	0.183054	0.784519	0.235356	0.104603	0.130753	0.0523013	0	0	0	1.93515	0	1.41213	0.0261506
s55.w3d6	3345	0.0896861	2.98954	0	0.627803	0	0.38864	3.07922	0	0.597907	0	0	0.119581	0.44843	0.44843	0.298954	0.0298954	0.298954	1.34529	0	50.0448	1.04634	0.0597907	0.0298954	0	0	0	0.0298954	1.97309	0.0597907	0.0298954	0.0298954	0.627803	4.4843	0.0597907	0.418535	0.0896861	0.298954	0.179372	0.0298954	0.179372	0	0	0	0	0.38864	0	0.896861	0.0298954
s55.w3d7	4273	0.67868	6.22513	0	2.29347	0	1.91903	8.00374	0	0.444652	0.163819	0.0234028	0.304236	0.444652	5.56986	0.397847	0.67868	0.0468055	1.47437	0	21.6007	0.631875	0.444652	3.01896	0	0	0	3.4168	3.08916	0.67868	0.0234028	0.561666	0.327639	2.76153	0.0468055	0.865902	0.561666	0.0468055	0.280833	1.40417	0.210625	0.117014	0	0	0	0.748888	0	1.91903	0.117014
s55.w4d1	3656	1.23085	30.2243	0.0273523	12.0077	0	0.95733	24.8359	0	3.00875	0.656455	0.109409	0	2.27024	2.51641	0.136761	0.0273523	0.246171	0.136761	0	4.10284	0.300875	0.300875	1.17615	0	0	0	1.17615	0.382932	0.164114	0	0.273523	0.246171	0.492341	0.95733	1.1488	0.629103	0.0547046	0.273523	0.0273523	0.191466	0.136761	0	0	0	1.8326	0	0.738512	0.0273523
s55.w4d2	3637	0.109981	40.143	0	20.4014	0	0.137476	14.435	0	0.879846	1.18229	0	0	5.60902	0.329942	0.0549904	0	0.0274952	0.0824856	0	2.2821	0.0549904	0.109981	0.0549904	0	0	0	2.44707	0.219962	0.0274952	0	0.0549904	0.192466	0.192466	0.68738	1.18229	0.219962	0.164971	0	0.109981	0.522409	0.109981	0	0	0	1.45724	0	1.45724	0
s55.w4d3	4189	1.14586	40.8212	0	18.0234	0	0.596801	18.5963	0	1.43232	1.09811	0	0	3.79566	1.1936	0.190976	0.023872	0.11936	0.023872	0	0.883266	0.0477441	0.0716161	0.167104	0	0	0	1.6233	0.0954882	0.0477441	0	0.0477441	0.23872	0.11936	1.14586	1.00263	0.596801	0	0.143232	0.0716161	0.214848	0.143232	0	0	0	0.859394	0	0.978754	0
s55.w4d4	212	0	49.0566	0	24.0566	0	0	9.43396	0	5.18868	0.471698	0	0	2.83019	0	0	0	0	0	0	0	0	0	0	0	0	0	1.41509	0	0	0	0.471698	0	0	0.471698	0.471698	0.471698	0	0	0	0.471698	0	0	0	0	0.471698	0	0.471698	0
s55.w4d5	4244	1.06032	32.0452	0	9.18944	0	1.08388	22.3374	0	0.754006	1.13101	0	0	4.05278	4.42978	1.34307	0.141376	0.518379	0.0471254	0	0.306315	0.471254	0.117813	1.24882	0	0	0	1.29595	0.0235627	0.377003	0.0471254	1.62582	0.35344	0	1.36664	0.918944	2.12064	0	0.212064	0.0942507	0.259189	0.282752	0	0.070688	0	4.38266	0	1.2017	0
s55.w4d6	4960	0.846774	36.3105	0	6.55242	0	1.79435	19.0323	0	0.866935	1.18952	0	0	4.03226	6.31048	0.846774	0.120968	1.31048	0	0	0.443548	1.91532	0.262097	0.866935	0	0	0	1.02823	0.120968	0.967742	0	0.685484	0.564516	0.0201613	0.483871	0.887097	1.77419	0.0806452	0.524194	0.0604839	0.100806	0.342742	0	0.0604839	0	5.24194	0	0.524194	0
s55.w4d7	3786	0.211305	38.1141	0	13.9989	0	0.290544	20.0211	0	1.03011	1.0037	0	0	8.50502	0.0528262	0.686741	0.0264131	0.396197	0	0	0.105652	0.237718	0.0792393	0.158479	0	0	0	1.92816	0.0264131	0.158479	0	0.501849	1.05652	0	1.69044	0.950872	1.55837	0	0.0528262	0.132066	0.211305	0.0528262	0	0.0264131	0	0.581088	0	1.53196	0
s55.w5d1	3953	12.0415	62.4589	0	8.34809	0	0.556539	0.177081	0	0.45535	1.8214	1.94789	0	0.0252972	0	1.06248	0	0.0252972	1.13838	0	0.227675	1.54313	0.0505945	0	0	0	0	0.0252972	0.0758917	0.0252972	0	0.480648	0.430053	0	0	3.92107	0	0.202378	0.683026	0	0.126486	0	0	0	0	0	0.683026	0.0252972	0
s55.w5d2	4376	14.511	54.4561	0	6.80987	0	3.06216	0.0457038	0	1.02834	1.7596	4.06764	0	0.0228519	0	0.799817	0.0457038	0.0457038	0.70841	0	0.205667	1.37112	0	0	0	0	0	0	0	0.11426	0	3.22212	0.342779	0	0	2.4223	0	0.59415	0.845521	0	0.0914077	0.0685558	0	0	0	0.47989	0.159963	0	0
s55.w5d3	4656	7.30241	32.0232	0.064433	10.5026	0	14.6478	0.0429553	0	3.41495	0.687285	0.429553	0	0	0	3.32904	0.128866	0.0859107	0.064433	0	1.95447	4.10223	0.107388	0	0	0	0	0	0.064433	0.773196	0	2.89948	1.05241	0.064433	0	4.18814	0.128866	1.84708	0.708763	0.0214777	0.128866	0.214777	0	0	0	4.6177	0.429553	0.236254	0
s55.w5d4	4808	15.3286	54.4301	0.062396	9.79617	0	2.03827	0.062396	0	1.20632	1.26872	2.43344	0	0	0.0207987	1.03993	0.0415973	0.103993	0.603161	0	0.0415973	1.35191	0.0207987	0	0	0	0	0	0.062396	0.145591	0	1.93428	0.644759	0	0.0207987	4.07654	0.0207987	0.561564	0.977537	0	0.145591	0	0	0	0	0.187188	0.207987	0.0831947	0
s55.w5d5	3949	10.3317	60.2684	0.126614	6.25475	0	0.759686	0.101291	0	1.57002	1.87389	3.64649	0	0.0253229	0	2.27906	0.0253229	0	0.835655	0.0759686	0.202583	2.40567	0	0	0	0.0253229	0	0	0.101291	0.227906	0.0253229	1.4434	0.253229	0	0	3.82375	0	0.101291	1.31679	0	0.0759686	0	0	0.0253229	0	0.0759686	0.405166	0	0
s55.w5d6	3545	16.079	57.433	0.366714	6.40339	0	0.874471	0.197461	0	0.67701	1.74894	0.705219	0	0.0282087	0	1.35402	0.0282087	0	0.789845	0.0564175	0.310296	1.55148	0.0846262	0	0	0.0282087	0	0.0282087	0.0282087	0.507757	0	1.6079	0.564175	0	0.0564175	4.42877	0.0846262	0.310296	1.38223	0	0.394922	0.0846262	0	0	0	0.22567	0.366714	0.141044	0
s55.w5d7	4697	11.2838	58.9525	0.0425804	7.91995	0	0.809027	0.0638706	0	0.596125	1.76709	1.70321	0	0.0425804	0	1.21354	0.0425804	0.0212902	2.46966	0.0212902	0.212902	1.5116	0	0	0	0.0425804	0	0	0.0638706	0.0851607	0	1.63934	0.468384	0	0.0212902	5.06706	0	0.361933	0.745156	0	0.0638706	0.0638706	0	0	0	0.212902	1.2987	0.0425804	0
s55.w6d1	4461	3.63147	22.6855	0.0224165	6.45595	0	1.05358	9.70634	0	0.403497	0.694911	0.044833	0	4.32638	1.52432	1.30016	1.34499	0.201748	0.089666	7.68886	0.650078	0.470746	0.515579	0.336247	0	0	0	0.044833	0	2.82448	0.0224165	0.336247	1.79332	0.089666	0.470746	1.6364	4.16947	0.112082	0.224165	3.54181	1.34499	0.044833	0	1.05358	0	0.806994	0.179332	5.51446	0
s55.w6d2	4157	0.914121	21.0248	0	5.96584	0	1.20279	8.99687	0	0.216502	0.45706	0	0	3.48809	1.44335	1.01034	1.32307	0.312726	0	8.97282	0.769786	0.721674	0.529228	0.312726	0	0	0	0	0	3.39187	0.0240558	0.45706	1.01034	0.0481116	0.625451	1.75607	3.36781	0	0.601395	4.25788	1.2509	0.0240558	0	0.793842	0	1.34713	0.240558	7.89031	0
s55.w6d3	4424	0.045208	14.2857	0.0678119	6.89421	0	0.158228	2.8481	0	0.022604	0.361664	0	0	4.11392	1.1302	0.723327	1.80832	1.01718	0	7.77577	0.316456	0.203436	0.474684	0.022604	0.022604	0	0	0	0	1.96655	0.045208	0.316456	2.14738	0.022604	0.203436	2.16998	3.3906	0.045208	0.11302	7.79837	2.46383	0	0	0.203436	0	0.33906	0.542495	14.0145	0
s55.w6d4	4957	0.625378	17.7527	0.0605205	6.75812	0	0.201735	4.53904	0	0.141214	0.423643	0	0	4.43817	1.6744	0.746419	1.87613	0.221908	0	7.56506	0.544684	0.383296	0.544684	0.040347	0	0	0	0	0	3.38915	0.0201735	0.201735	1.51301	0.0201735	0.161388	2.54186	3.12689	0	0.40347	6.43534	1.71475	0	0	0.544684	0	0.585031	0.504337	11.741	0
s55.w6d5	4990	2.42485	15.992	0.0400802	7.17435	0	0.280561	4.18838	0	0.0400802	0.541082	0	0	4.82966	1.12224	1.26253	1.42285	0.380762	0	7.27455	0.541082	0.400802	0.300601	0.0200401	0.0200401	0	0	0.0200401	0	1.2024	0.0200401	0.1002	2.00401	0	0.200401	3.68737	2.54509	0	0.280561	6.93387	2.24449	0.0200401	0	0.781563	0	0.721443	0.601202	12.2445	0
s55.w6d6	3957	2.77988	20.2426	0.277988	5.98939	0	0.176902	6.14102	0	0.277988	0.833965	0	0	4.09401	1.31413	0.884508	1.94592	0.30326	0	7.53096	0.555977	0.353803	0.682335	0.0505433	0	0.0252717	0	0	0	2.37554	0	0.30326	1.38994	0.0252717	0.45489	2.6788	2.77988	0	0.707607	4.80162	1.01087	0	0	0.960323	0	0.75815	0.277988	9.32525	0
s55.w6d7	4525	2.09945	12.663	0.331492	5.41436	0	0.220994	3.8674	0	0.176796	0.552486	0	0	3.77901	1.06077	1.32597	1.81215	0.0883978	0	9.45856	0.309392	0.176796	0.353591	0.0441989	0	0.0441989	0	0.0220994	0	2.54144	0	0.220994	2.47514	0	0	2.98343	4.26519	0	0.486188	5.41436	2.23204	0.0220994	0	0.331492	0	0.375691	0.375691	14.7182	0
s55.w7d1	4850	1.50515	23.6701	0.0206186	6.92784	0	0.721649	13.8557	0	0.515464	0.845361	0	0.0206186	2.53608	0.0412371	1.09278	0.0206186	0.0412371	0	0.14433	1.29897	0.639175	0.103093	0	0	0	0	0.0824742	0.0206186	0.123711	0	0.226804	0.309278	0	0.206186	2.96907	2.59794	0.0412371	0.494845	1.17526	0.845361	0.0412371	0	0.123711	0	0.845361	0.123711	2.98969	0
s55.w7d2	2315	3.7581	19.2225	0.0431965	6.00432	0	1.2527	18.6609	0	0.604752	0.993521	0.0431965	0	1.90065	0	1.85745	0.0431965	0	0	0.259179	0.777538	1.2095	0.12959	0	0	0	0	0	0	0.0431965	0	0.475162	0.259179	0.0863931	0.215983	3.28294	2.93737	0.0863931	0.345572	1.12311	0.561555	0.0431965	0	0.0431965	0	1.90065	0.345572	2.07343	0
s55.w7d3	2147	2.70144	18.5841	0.0931532	5.17	0	0.558919	14.9045	0	0.372613	0.745226	0	0	1.16442	0.186306	0.931532	0.326036	0	0	0.0931532	1.02469	1.3973	0.0465766	0.0465766	0	0	0	0.186306	0.0465766	0.13973	0	0.27946	0.652073	0	0.372613	3.35352	2.84117	0.0931532	0.0465766	1.81649	0.698649	0	0	0.13973	0	1.63018	1.11784	2.14252	0
s55.w7d4	1500	2	20.2667	0	4.33333	0	0.4	10.1333	0	0.0666667	0.666667	0	0	2.13333	0.0666667	1.93333	0.0666667	0	0	0.133333	0.533333	1.06667	3.53333	0.0666667	0	0	0	0.0666667	0	0.8	0.2	0	1.2	0	0.133333	3.4	2.13333	0	1.53333	0.8	1.4	0	0.0666667	0.133333	0	0.4	0.133333	2.6	0
s55.w7d5	1505	6.97674	20.598	0	5.71429	0.13289	1.66113	7.37542	0	0.13289	0.863787	0	0	2.45847	0.13289	0.598007	0.465116	0.13289	0	0.0664452	2.72425	0.465116	3.12292	0.199336	0.265781	0	0	0.0664452	0	0.797342	0.199336	0.332226	1.12957	0.0664452	0.730897	1.3289	1.66113	0	0.398671	7.70764	2.39203	0	0.13289	0.199336	0	1.06312	0	5.51495	0
s55.w7d6	1160	4.74138	17.5	0	6.98276	0	0.775862	7.67241	0	0.344828	0.344828	0	0	3.36207	0.172414	0.603448	0.344828	0.0862069	0	0.0862069	0.948276	0.431034	1.89655	0	0	0	0	0	0	0.431034	0.344828	0	0.603448	0.0862069	0.431034	1.46552	3.10345	0	0.603448	10.7759	1.37931	0	0	0.344828	0	0.775862	0	6.89655	0.0862069
s55.w7d7	1267	6.94554	13.1018	0	5.91949	0.0789266	0.789266	6.78769	0	0.47356	0.631413	0	0	2.52565	0.315706	0.789266	0.789266	0	0	0	1.10497	0.23678	2.92028	0	0	0	0	0	0	0.23678	0.23678	0.157853	0.947119	0	0.157853	1.02605	2.44672	0.0789266	0.23678	16.4167	2.92028	0	0.315706	0.157853	0	0.789266	0	7.18232	0
s55.w8d1	1358	3.3137	37.7761	0	8.68925	0.147275	0	7.43741	0	0.220913	0.589102	0	0	4.19735	0.736377	4.41826	0.736377	0.0736377	0	2.13549	0	0.441826	1.54639	0	0.0736377	0	0	0	0	3.01915	0.147275	0.0736377	3.09278	0	0.441826	5.59647	1.32548	0	0.0736377	0.736377	1.54639	0	0.0736377	0.736377	0	0.515464	0.515464	4.41826	0
s55.w8d2	1171	2.47652	36.8061	0	8.28352	0.0853971	0.0853971	7.42955	0	0.341588	0.59778	0	0	2.39112	0.683177	3.58668	0.853971	1.02477	0	3.0743	0.256191	0.0853971	1.02477	0	0	0	0	0	0	0.768574	0	0.170794	3.67208	0	0.59778	7.42955	1.70794	0	0	0.426985	1.53715	0	0.0853971	0.768574	0	0.853971	1.02477	5.03843	0
s55.w8d3	675	3.85185	37.3333	0	6.37037	0.296296	0.148148	8.14815	0	0.148148	0.296296	0	0	4.14815	0.888889	4.44444	0.444444	0.888889	0	2.22222	0	0.444444	2.37037	0	0	0	0	0	0	1.33333	0.296296	0	2.37037	0	0.592593	7.40741	2.66667	0	0	0.296296	0.888889	0	0	0.592593	0	0.444444	1.18519	4	0
s55.w8d4	1210	6.69421	19.3388	0	5.28926	0.247934	0.991736	8.01653	0	1.07438	0.909091	0	0	1.73554	0.661157	2.2314	1.07438	0	0	6.77686	0.495868	2.56198	2.14876	0.0826446	0.165289	0	0	0	0	1.73554	0.661157	0.165289	1.57025	0	0.247934	1.4876	4.29752	0	0.743802	4.95868	2.06612	0.0826446	0	0.495868	0	0.413223	0	7.85124	0
s55.w8d5	1250	5.12	18.64	0	3.2	0.08	0.32	9.52	0	0.32	0.48	0	0	1.04	0.8	2.64	1.52	0.16	0	7.36	1.68	6.48	2.64	0.16	0	0	0	0	0	1.12	0.48	0.4	2.96	0.4	0.72	2.96	3.52	0	0.72	2.72	1.28	0.24	0	0.16	0	1.36	0.32	6.16	0.08
s55.w8d6	1337	10.546	18.923	0	4.18848	0.0747943	0.448766	8.97532	0	0.373972	0.52356	0	0.0747943	1.57068	0.897532	2.6926	0.52356	0.224383	0.0747943	6.05834	1.57068	3.8893	1.57068	0	0	0	0	0.0747943	0	0.673149	0.673149	0.373972	2.01945	0.0747943	0.52356	2.46821	3.21616	0	0.373972	4.11369	2.31862	0.0747943	0.224383	0.149589	0	0.448766	0.149589	6.5819	0
s55.w8d7	1489	8.86501	19.0732	0	4.49966	0	0.335796	10.2082	0	0.402955	0.80591	0	0	1.94762	0.873069	2.48489	1.4775	0.0671592	0.0671592	6.98455	0.738751	3.2908	2.55205	0	0.0671592	0	0	0	0	0.604433	0.671592	0.268637	2.68637	0.134318	0.470114	2.955	3.49228	0.0671592	0.335796	2.48489	2.28341	0	0	0.134318	0	0.940228	0	5.91001	0
s55.w9d1	1324	8.45921	28.0967	0	6.571	0.0755287	0	11.7069	0	0.755287	1.5861	0	0	2.34139	1.35952	2.26586	2.6435	0.226586	0.0755287	2.03927	0.830816	1.66163	1.20846	0	0	0	0	0	0	0.528701	0.830816	0.528701	2.49245	0	0.755287	1.88822	3.62538	0	0.377644	2.34139	1.35952	0	0.151057	0.755287	0	0.755287	0.0755287	6.0423	0.0755287
s55.w9d3	1142	6.65499	22.6795	0	5.25394	0.262697	0.175131	12.3468	0	0.525394	0.788091	0	0	2.5394	1.05079	3.50263	2.97723	0	0	2.88967	2.97723	4.46585	2.18914	0	0	0	0	0.0875657	0	0.525394	0.61296	0.61296	2.88967	0.0875657	0.875657	2.97723	2.71454	0	0.525394	1.92644	1.40105	0.175131	0	1.05079	0	1.05079	0	4.99124	0
s55.w9d4	1480	3.58108	10.7432	0	6.08108	0.135135	0	11.4189	0	4.66216	0.743243	0	0	9.32432	1.82432	3.71622	1.01351	0.135135	0	0.135135	0	0.202703	1.82432	0	0	0	0	0.0675676	0	0.472973	0.540541	0.0675676	5.81081	0.0675676	2.5	1.35135	3.24324	0	1.28378	2.2973	4.25676	0	0	0.202703	0	0.405405	0	12.5	0
s55.w9d5	1603	7.3612	8.73362	0	5.48971	0.311915	0	10.9794	0	4.30443	0.374298	0	0	8.23456	2.74485	4.36681	1.12289	0.249532	0	0.187149	0.124766	1.12289	1.80911	0.249532	0.062383	0	0	0	0	0.311915	0.436681	0.124766	6.6126	0.062383	2.99439	1.43481	3.6806	0	0.499064	1.87149	3.49345	0.124766	0.062383	0.436681	0	0.311915	0.187149	10.1684	0
s55.w9d6	1412	3.47025	10.9065	0	7.93201	0.0708215	0.0708215	12.2521	0	5.52408	0.283286	0	0	5.80737	2.9745	3.25779	0.92068	0.212465	0	0	0.424929	0.566572	3.89518	0.424929	0	0	0	0.0708215	0	0.141643	0.92068	0.212465	4.74504	0.0708215	3.11615	1.06232	2.90368	0	2.05382	1.983	3.04533	0.424929	0.141643	0.212465	0	0.708215	0	9.34844	0
s55.w9d7	1352	7.17456	8.80178	0	7.32249	0.0739645	0	10.1331	0	3.18047	0.295858	0	0	7.76627	1.92308	5.69527	0.66568	0	0	0	0.147929	0.591716	1.33136	0	0	0	0	0	0	0.147929	0.443787	0.147929	5.69527	0.0739645	1.70118	1.33136	4.14201	0	1.18343	2.58876	3.69822	0.0739645	0.0739645	0.295858	0	0.369822	0	13.9793	0
s55.w10d1	1691	10.9403	10.2898	0	4.90834	0.0591366	0	24.8374	0	0.295683	0.0591366	0	0	1.06446	0.295683	1.65582	0.118273	0	0	1.00532	0.650503	0.295683	2.77942	0	0	0.236546	0	0	0.118273	0.118273	0.17741	0.0591366	1.83323	0.0591366	0.17741	0.413956	6.50503	0	0	2.83856	4.96747	0	0.0591366	0	0	0.0591366	0	13.6606	0.118273
s55.w10d2	1509	8.48244	10.0066	0	7.42213	0.0662691	0	13.3863	0	0.132538	0.132538	0	0	1.32538	0.198807	1.0603	0.0662691	0.0662691	0	0.927767	0.397614	0.0662691	1.65673	0	0	0	0	0	0.0662691	0.0662691	0.132538	0	2.58449	0.0662691	0	0.198807	8.28363	0	0	2.12061	7.68721	0	0.397614	0	0	0.198807	0	24.1219	0
s55.w10d3	1565	7.73163	11.246	0	8.6901	0.191693	0	19.5527	0	0.319489	0.127796	0	0	0.383387	0.191693	1.53355	0	0	0	0.447284	0.447284	0	1.85304	0.0638978	0	0.319489	0	0	0	0.0638978	0.127796	0	1.78914	0	0	0.383387	8.88179	0	0	3.64217	6.19808	0	0.255591	0.0638978	0	0	0	18.4026	0
s55.w10d4	1429	6.22813	11.1267	0	8.39748	0.279916	0	15.1155	0	0.069979	0.209937	0	0	1.18964	0.069979	1.74948	0	0	0	0.909727	1.46956	0.279916	0.979706	0	0	0.069979	0	0	0.279916	0	0.139958	0	2.44927	0.069979	0	0.559832	7.41777	0	0	1.04969	9.16725	0	0.069979	0.139958	0	0	0	23.233	0
s55.w10d6	1978	30.4348	19.4641	0	0.303337	0.101112	0	2.32558	0	24.9747	0.404449	0	0	0.101112	0.606673	0.101112	0.202224	0.0505561	0.0505561	0	0.505561	2.0728	2.17391	0.859454	0	0	0	0	0.808898	0.101112	0.151668	0	0.353893	0.0505561	0.859454	0	1.46613	0.151668	1.87058	0.101112	0.91001	0	0	0.151668	0	0.0505561	0.0505561	1.87058	0
s55.w10d7	2201	58.0645	10.9041	0.0454339	0.0454339	0.0454339	0	0.408905	0	17.8101	0.363471	0	0	0	0.545207	0.0454339	0.318037	0	0.318037	0	0.636075	0.636075	0.863244	0.363471	0	0	0	0.0454339	1.09041	0.0908678	0.454339	0.0454339	0	0.181736	0.499773	0	0.227169	0.0908678	1.45388	0.181736	0.272603	0	0.0454339	0	0	0.0454339	0.0454339	0.0454339	0
s59.w1d1	3882	95.2087	0.386399	0	0.10304	1.26224	0	0	0	0.463679	0	0.0772798	0.0257599	0	0	0	0	0	0	0	0.0772798	0.206079	0.0257599	0	0.0257599	0	0	0	0	0	0.10304	0	0.1288	0.0257599	0.15456	0	0	0.0515198	0.10304	0	0	0	0.850077	0	0	0	0	0.0257599	0.0257599
s59.w1d2	5608	97.771	0.053495	0	0	1.14123	0	0	0	0.0891583	0	0.0356633	0	0	0	0.0178317	0	0	0.0356633	0	0.142653	0.178317	0	0	0	0	0	0	0	0	0.10699	0	0	0	0	0	0	0	0	0	0	0	0.053495	0	0	0	0	0	0.0891583
s59.w1d3	4660	97.3176	0.193133	0	0.0214592	1.48069	0	0	0	0.0643777	0	0.0214592	0	0	0	0.0214592	0	0	0	0	0	0.0643777	0.0858369	0	0	0	0	0	0	0	0.107296	0	0.0214592	0	0.0214592	0	0	0	0	0	0	0	0.257511	0	0	0	0	0.0214592	0
s59.w1d4	6056	95.1618	0.115588	0	0	3.89696	0	0.0330251	0	0	0	0	0	0.0165125	0.0165125	0.0165125	0	0	0	0	0	0.0165125	0	0	0	0.0165125	0	0	0	0.0165125	0.247688	0	0.0495376	0	0.0165125	0	0	0	0.0165125	0	0.0330251	0	0.247688	0	0	0	0	0	0
s59.w1d5	5783	94.1899	0.155629	0.0172921	0.0172921	4.92824	0	0	0	0	0	0	0	0.0172921	0	0	0	0.0172921	0.0172921	0	0.0345841	0.103752	0.0172921	0	0	0	0	0.0172921	0	0.0172921	0.0172921	0	0	0	0	0	0	0	0	0	0.190213	0	0.0691683	0	0	0	0	0	0.0172921
s59.w1d6	6353	89.3594	0.220368	0	0.0472218	10.0582	0	0.0157406	0	0	0	0	0	0	0	0	0	0	0	0	0.0157406	0.0157406	0	0	0	0	0	0	0	0	0	0	0.0314812	0.0157406	0	0	0	0	0	0	0	0	0.0472218	0	0	0	0	0	0.0157406
s59.w1d7	6464	97.2308	0.262995	0	0.0154703	1.88738	0	0.0154703	0	0	0	0	0	0	0	0	0	0	0	0	0.0464109	0.0309406	0	0	0	0	0	0	0	0.0154703	0.0309406	0	0	0.0464109	0	0	0	0	0.0309406	0	0	0	0.185644	0	0	0	0	0	0
s59.w2d1	1484	9.43396	3.90836	0	0.134771	0.202156	0	0	0	2.29111	0.134771	0	0	0	0	0.336927	0	0.0673854	0.0673854	0	1.07817	1.14555	0.0673854	0	0	0	0	0	1.07817	0	47.7089	0.0673854	0.539084	0.134771	0	0	0	0	0.404313	0	0.202156	0	12.5337	0	0	0	0.0673854	0.336927	5.79515
s59.w2d2	1446	7.60719	4.426	0	0.138313	0.138313	0	0.0691563	0	2.55878	0.207469	0	0	0	0	0.138313	0	0	0.138313	0	1.1065	1.03734	0.207469	0	0	0	0	0	0.691563	0.345781	46.1272	0.0691563	0.622407	0.345781	0.0691563	0	0	0	0.138313	0	0.345781	0.0691563	13.278	0.0691563	0	0	0.207469	0.138313	9.12863
s59.w2d3	1576	9.58122	3.87056	0	0.126904	0.507614	0	0.126904	0	1.96701	0.126904	0	0.0634518	0	0	2.28426	0	0.190355	0.126904	0.0634518	0.888325	4.63198	0	0	0	0	0	0	1.20558	0.0634518	48.731	0.190355	1.64975	0.126904	0	0	0	0.0634518	0.253807	0	0.444162	0	10.8503	0.0634518	0	0	0	0.571066	1.52284
s59.w2d4	1901	12.7301	4.0505	0	0	0.0526039	0	0.0526039	0	1.78853	0.0526039	0	0	0.263019	0	1.47291	0	0	0.0526039	0	0.420831	0.736454	0.0526039	0	0	0	0	0	0	0.0526039	20.0947	0.157812	2.99842	0.0526039	0.263019	0	0	0	0.368227	0	0.0526039	0.105208	30.405	0	0	0	0	0.420831	0.420831
s59.w2d5	1885	5.88859	4.56233	0	0.159151	0	0	0.106101	0	1.75066	0.0530504	0	0	0.159151	0	2.44032	0	0	0	0	0.318302	1.43236	0	0	0	0	0	0	0	0.106101	27.4271	0	3.44828	0	0.0530504	0	0	0	0.371353	0	0.265252	0.159151	28.5942	0	0	0	0	0.901857	0.106101
s59.w2d6	951	14.8265	45.4259	0	6.83491	0.315457	0	0.210305	0	0.42061	0.736067	0	0	2.2082	0	3.36488	0	0	0	0	0.525762	2.2082	0.105152	0	0	0	0	0	0	0.315457	7.46583	0.105152	2.62881	0.105152	0.210305	0	0	0.105152	0.630915	0	0.315457	0.210305	1.9979	0	0	0	5.46793	0.315457	0
s59.w2d7	1460	4.10959	69.3836	0	7.39726	0.342466	0	0.136986	0	0.410959	1.23288	0	0	1.0274	0	2.46575	0	0	0	0	0	1.0274	0.0684932	0	0	0	0	0	0	0.684932	6.16438	0.0684932	0.821918	0	0.0684932	0	0	0	0.273973	0	0.136986	0.273973	0.890411	0	0	0	1.78082	0	0
s59.w3d1	2014	21.4002	53.8729	0	3.0288	0.397219	0	0.0993049	0	0.595829	0.496524	0	0	0.148957	0	0.645482	0	0	0	0	0	0.496524	0.0496524	0	0.0496524	0	0	0	0.0496524	7.49752	3.27706	0.695134	0.794439	0	0.19861	0	0	0	1.43992	0	0	0.297915	1.48957	0	0	0	1.68818	0.0496524	0
s59.w3d2	1786	16.2374	49.3841	0	2.79955	0.167973	0	0	0.111982	0.671892	0.447928	0	0	0.503919	0	0.727884	0	0	0	0	0.335946	0.503919	0.055991	0	0.055991	0	0	0	0.111982	10.0224	3.52744	1.8477	0.951848	0.111982	0.111982	0	0	0.055991	1.79171	0	0	0.391937	3.1355	0	0	0	2.35162	0.055991	0.279955
s59.w3d3	5001	93.7812	4.19916	0	0.019996	0.119976	0	0.019996	0	0.379924	0.09998	0	0.019996	0	0	0.039992	0	0	0	0	0.059988	0.019996	0	0	0.039992	0	0	0	0.019996	0.019996	0.039992	0.019996	0.019996	0.039992	0.039992	0	0	0	0	0	0.039992	0.039992	0.29994	0	0	0	0	0	0.139972
s59.w3d4	5890	95.5688	2.47878	0	0.0509338	0.101868	0	0	0	0.135823	0.0169779	0.0339559	0.118846	0.0169779	0	0.0169779	0	0	0.135823	0	0.152801	0.0848896	0.0169779	0	0.0339559	0	0	0.0169779	0.0339559	0	0.0509338	0	0	0.0169779	0.0509338	0	0	0	0	0	0.0169779	0	0.322581	0.0169779	0	0	0	0	0.101868
s59.w3d5	5098	97.4696	0.647313	0	0	0.156924	0	0	0	0	0	0	0.255002	0	0	0.0784621	0	0.0196155	0.0784621	0	0.215771	0.117693	0	0	0	0	0	0	0	0.0392311	0.0588466	0	0.0196155	0.0588466	0	0	0	0.0196155	0.0588466	0	0	0	0.294233	0	0	0	0.0196155	0.0784621	0.137309
s59.w3d6	6264	97.2382	0.239464	0	0	0.063857	0	0.0478927	0	0.063857	0	0	0.0957854	0	0	0.159642	0	0	0.159642	0	0.207535	0.462963	0	0	0.0319285	0	0	0	0.0319285	0	0.0478927	0.0319285	0.143678	0.0159642	0	0	0	0	0.0159642	0	0.0159642	0	0.11175	0	0	0	0	0.0319285	0.127714
s59.w3d7	5846	97.0578	0.171057	0	0.0171057	0.153951	0	0.0513171	0	0.0171057	0	0	0.0342114	0	0	0.153951	0	0.0171057	0.0684229	0	0.290797	0.752651	0.0171057	0	0	0	0	0	0	0	0.0513171	0	0.222374	0.0513171	0	0.0171057	0	0.0342114	0.0513171	0	0.0342114	0	0.205269	0	0	0	0.0342114	0	0.136846
s59.w4d1	8742	97.8266	0.571951	0	0.011439	0.137268	0	0.011439	0	0	0	0	0.125829	0	0	0	0	0.0228781	0	0	0	0	0	0	0.674903	0	0	0	0	0	0.011439	0	0	0	0	0	0	0	0	0	0	0	0.0457561	0	0.0343171	0	0	0	0
s59.w4d2	5712	97.9167	0.437675	0	0	0.157563	0	0.122549	0	0.017507	0	0	0.087535	0	0	0	0	0.017507	0	0	0	0	0	0	0.70028	0	0	0	0	0	0	0	0	0	0	0	0	0	0	0	0	0	0.017507	0	0	0	0	0	0
s59.w4d3	6056	97.5561	0.743065	0	0.0165125	0.1321	0	0.0330251	0	0	0.0165125	0	0.148613	0	0	0.0165125	0	0.0660502	0.0165125	0	0.0165125	0.0165125	0.0165125	0	0.693527	0	0	0	0	0	0	0	0	0	0	0	0	0	0	0	0	0	0	0	0	0	0.0165125	0	0
s59.w4d4	6487	98.7822	0.215816	0	0	0.308309	0	0.0616618	0	0.0154154	0	0.0154154	0.0154154	0	0	0.0154154	0	0	0	0	0.0616618	0	0	0	0.0462463	0.0154154	0	0	0	0	0.0154154	0	0.0154154	0	0.0154154	0	0	0	0	0	0.0616618	0	0.0308309	0	0.0308309	0	0.0308309	0	0.0308309
s59.w4d5	6532	98.0863	0.168402	0	0.0153092	0.918555	0	0	0	0	0	0	0.0153092	0	0	0.0153092	0	0	0.0459277	0	0.0306185	0.061237	0	0	0.0765462	0	0	0	0.0153092	0.0153092	0.0306185	0	0.0153092	0.0459277	0	0	0	0	0.0153092	0.0153092	0	0	0	0.0153092	0.0153092	0	0	0	0.061237
s59.w4d6	6211	97.0375	0.112703	0	0.0322009	1.72275	0	0	0	0.0161005	0.0161005	0	0	0	0	0	0	0	0.0322009	0	0.144904	0.112703	0	0	0.0322009	0	0	0	0	0	0	0	0.0161005	0.0322009	0.0161005	0	0	0.0161005	0.0483014	0	0.161005	0	0.0805023	0	0	0	0	0	0.0644019
s59.w4d7	6958	97.6574	0.0574878	0	0	1.68152	0	0.0862317	0	0.0143719	0	0	0.0287439	0	0	0.0143719	0	0	0.0143719	0	0.0862317	0.0431158	0	0	0.0287439	0	0	0.0143719	0	0.0287439	0.0287439	0	0.0143719	0	0.0143719	0	0	0	0.0287439	0	0	0	0.0431158	0	0.0143719	0	0.0287439	0	0
s59.w5d1	6207	87.3852	0.0644434	0	0	11.4709	0	0.0483325	0	0	0	0	0.0161108	0.0161108	0	0	0	0	0.0805542	0	0.0322217	0.0805542	0	0	0	0	0	0	0.0322217	0.0161108	0.0322217	0	0.0644434	0	0.0161108	0	0	0	0.0161108	0	0	0	0.0322217	0.0161108	0	0	0.0483325	0	0.0483325
s59.w5d2	7073	87.5442	0.113106	0	0.0282765	11.2965	0	0.0848296	0	0	0	0	0	0	0	0.0848296	0	0	0	0	0.141383	0	0	0	0.0141383	0	0	0	0.0282765	0	0.0282765	0	0	0.0282765	0.0282765	0	0	0	0.0282765	0	0	0	0.0424148	0.0141383	0	0	0.0424148	0	0.0848296
s59.w5d3	6020	84.2359	0.0664452	0	0	14.186	0	0.199336	0	0	0	0	0	0	0	0	0	0	0.0498339	0	0.199336	0	0	0	0	0	0	0.0166113	0.0332226	0.0332226	0.0664452	0	0.0332226	0.0498339	0	0	0	0	0.0498339	0	0.0166113	0	0.0166113	0	0	0	0.0166113	0	0.282392
s59.w5d4	4281	84.1392	0.186872	0	0.023359	13.1278	0	0.186872	0	0	0	0	0	0	0	0	0	0	0.256949	0	0.397103	0.023359	0	0	0.023359	0	0	0	0.0700771	0	0.023359	0	0.023359	0.0700771	0.0934361	0	0	0	0	0	0	0	0	0	0	0	0.0467181	0	0.560617
s59.w5d5	5370	87.095	0.0558659	0	0	12.365	0	0.0372439	0	0	0	0	0.0372439	0	0	0	0	0	0	0	0	0.0372439	0	0	0	0	0	0	0	0	0.018622	0	0	0	0	0	0	0	0	0	0	0	0.018622	0	0	0	0.0744879	0	0
s59.w5d6	6693	96.4142	0.29882	0	0.029882	2.52503	0	0.014941	0	0	0	0	0	0	0	0.0597639	0	0	0	0	0.0896459	0.179292	0	0	0	0	0	0	0	0.014941	0.014941	0	0.0597639	0.0448229	0	0	0	0	0.0747049	0	0	0	0	0	0	0	0	0	0.029882
s59.w5d7	6571	96.4389	0.0760919	0	0.0152184	2.0697	0	0	0	0.0152184	0	0	0	0.0152184	0	0.0760919	0	0.0456552	0	0	0.0760919	0.486988	0.0152184	0	0	0	0	0.0304368	0	0.0456552	0	0	0.0152184	0.0152184	0	0	0	0	0.0304368	0	0	0	0.0152184	0	0	0	0.0152184	0	0.0152184
s59.w6d1	1512	10.2513	3.10847	0	0.198413	0.198413	0	18.5847	0	0.992063	0.132275	0	0	0.198413	0	1.45503	0	0.132275	0	0	0.462963	0.529101	1.38889	0	0	0	0	2.44709	0	1.65344	20.1058	0	0.198413	0.132275	1.78571	0	0	0	1.52116	0	0	0	15.873	1.25661	0.0661376	0	5.02646	0.0661376	0
s59.w6d2	2322	14.7287	2.32558	0	0.0861326	0.387597	0	26.615	0	1.29199	0.0430663	0	0	0.344531	0	0.47373	0	0.0430663	0	0.0430663	0.47373	0.516796	1.46425	0	0	0	0	1.63652	0	0.387597	18.5185	0	0.0861326	0.0430663	2.62705	0	0	0.0430663	0.775194	0	0.0430663	0.0861326	11.9724	0.516796	0	0	6.28768	0	0
s59.w6d3	2049	4.73402	4.09956	0	3.31869	0	0	28.0625	0	0.0976086	0.0488043	0	0	3.22108	0	12.0059	0	0.0488043	0	0	0.195217	0.536847	2.34261	0	0	0	0	0.244021	0	2.83065	6.68619	0	1.41532	0	1.51293	0	0	0	2.44021	0	0.0976086	0.0488043	6.29575	0.927282	0	0	13.5676	0.292826	0
s59.w6d4	2339	4.40359	3.46302	0	2.30868	0.0427533	0	36.9816	0	0.213767	0.0427533	0	0	1.58187	0	4.53185	0	0	0	0.0427533	0.0855066	0.427533	2.47969	0	0	0	0	0.940573	0	1.79564	11.8854	0.12826	0.6413	0	1.41086	0	0	0	2.30868	0	0.0855066	0.470286	4.61736	1.66738	0	0	13.4673	0.12826	0
s59.w6d5	1953	4.24987	11.0599	0	3.63543	0	0	18.0748	0	0.460829	0.204813	0	0	1.12647	0	0.204813	0	0.0512033	0	0	0.30722	0.102407	1.17768	0	0.30722	0	0	0.358423	0	0.819252	10.0358	0.0512033	0.256016	0.0512033	2.15054	0	0	0	0.614439	0	0.15361	0.0512033	8.34613	2.96979	0	0	27.445	0.0512033	0
s59.w6d6	1782	2.58137	19.5847	0	8.58586	0	0	14.3659	0	0.448934	0.0561167	0	0	2.97419	0	0.224467	0	0	0	0	0.112233	0	1.62738	0	0.617284	0	0	0.280584	0	0.841751	5.89226	0	0.16835	0.112233	3.14254	0	0	0	0.3367	0	0	0	2.91807	2.58137	0	0	30.1347	0.0561167	0
s59.w6d7	2468	49.4733	29.295	0	5.83468	0	0	0.486224	0.0810373	0.364668	0.486224	0	0	0.28363	0	0.0405186	0	0	0	0	0	0	0.202593	0	0.162075	0	0	0.769854	0	2.26904	0.486224	0	0.162075	0	1.49919	0	0	0.162075	5.14587	0	0	0.405186	0.648298	0.486224	0	0	0.405186	0	0
s59.w7d1	2143	39.8973	33.9244	0	5.5063	0	0	0.746617	0.0933271	0.326645	0.699953	0	0	0.279981	0	0.0933271	0	0	0	0	0.139991	0.0466636	0.0466636	0	0	0	0	2.4265	0	2.33318	0.79328	0	0.326645	0	2.09986	0	0	0.233318	6.62622	0	0	0.233318	0.746617	0.886608	0	0	0.0466636	0	0
s59.w7d2	1582	32.3641	31.9848	0	5.94185	0	0	0.884956	0	0.442478	0.632111	0	0.0632111	0.758534	0	0.442478	0	0	0	0	0	0	0.189633	0	0.126422	0	0	5.30973	0	6.00506	0.758534	0.126422	0.632111	0.0632111	2.65487	0	0	0.252845	5.18331	0	0	0.442478	1.01138	1.20101	0	0	0.316056	0	0
s59.w7d3	6536	90.101	6.54835	0	1.25459	0	0	0.0764994	0	0.0305998	0.122399	0	0	0.0917993	0	0.0305998	0	0	0	0	0.0917993	0.0458996	0	0	0.0305998	0	0	0.168299	0	0.428397	0.0305998	0.0152999	0	0	0.183599	0	0	0	0.244798	0	0	0.0611995	0.0611995	0.0611995	0	0	0.0152999	0.0152999	0.0152999
s59.w7d4	5290	92.8733	3.85633	0	0.680529	0	0	0.0756144	0	0.0756144	0.0189036	0	0	0.094518	0	0.0378072	0	0	0.0567108	0	0.359168	0.170132	0	0	0	0	0	0.132325	0.0189036	0.0756144	0.094518	0	0.0756144	0.113422	0.170132	0	0.0378072	0.0378072	0.340265	0	0	0.113422	0.0567108	0.0378072	0	0	0	0	0
s59.w7d5	4136	82.6644	6.98743	0	1.6441	0	0	0.241779	0.0241779	0.12089	0.0725338	0	0	0.0725338	0	0.241779	0	0.0241779	0.314313	0	1.23308	0.652805	0.169246	0	0.0725338	0	0	0.265957	0.12089	0.604449	0.145068	0	0.338491	0.217602	0.314313	0	0.0483559	0.0483559	0.797872	0	0.0725338	0.0725338	0.0967118	0.0241779	0	0	0.0241779	0.0967118	0.386847
s59.w7d6	355	83.3803	8.73239	0	1.97183	0	0	0.28169	0	0.28169	0.28169	0	0	0	0	0	0	0	0.28169	0	1.12676	0	0	0	0.56338	0	0	0.28169	0	0.56338	0	0	0	0	0	0	0	0	1.12676	0	0	0.28169	0	0.28169	0	0	0	0	0
s59.w7d7	6094	98.8677	0.114867	0	0.0164096	0.0328192	0	0.0164096	0	0.0164096	0	0	0	0	0	0.0164096	0.0164096	0.0164096	0.0656383	0	0.196915	0.131277	0.0164096	0	0	0	0	0	0.0164096	0	0	0	0.0328192	0.0164096	0	0	0	0	0	0	0.0820479	0.0164096	0.0164096	0	0	0	0	0	0.0492287
s59.w8d1	6399	98.156	0	0	0	0.12502	0	0	0	0	0	0	0	0	0	0.0625098	0.0156274	0.0468823	0.0937647	0	0.328176	0.328176	0	0	0	0	0	0	0.0312549	0	0	0.0156274	0	0.0468823	0	0	0	0	0	0	0.0312549	0	0	0	0	0	0	0.0156274	0.218784
s59.w8d2	6119	95.0319	0	0	0.0163425	0.114398	0	0	0	0.0163425	0	0.0653702	0	0	0	0.245138	0	0.0980552	0.212453	0	1.17666	0.947867	0.0326851	0	0	0	0	0	0.0817127	0	0	0	0.147083	0.114398	0	0	0	0	0.0817127	0	0.0163425	0	0.0326851	0	0	0	0	0.0653702	0.555646
s59.w8d3	6155	99.5613	0	0	0	0.178716	0	0	0	0	0	0.0487409	0	0	0	0	0	0	0	0	0.0487409	0.016247	0	0	0	0	0	0	0	0	0	0	0.016247	0	0	0	0	0	0	0	0.016247	0	0.016247	0	0	0	0	0	0.016247
s59.w8d4	5687	99.0153	0.0351679	0	0	0.246175	0	0.0527519	0	0.017584	0	0.017584	0	0	0	0.0351679	0	0	0	0	0.123088	0.105504	0	0	0	0	0	0	0	0	0	0	0.017584	0.0351679	0	0	0	0	0	0	0.140672	0	0	0	0	0	0	0	0.0351679
s59.w8d5	6638	99.4426	0.0451943	0	0	0.150648	0	0	0	0	0	0	0	0.0301296	0	0	0	0	0	0	0.150648	0	0	0	0	0	0	0	0	0	0	0	0	0.0602591	0.0150648	0.0150648	0	0	0	0	0	0	0	0	0	0	0	0	0.0753239
s59.w8d6	7293	99.3281	0.0137118	0	0.0137118	0.287947	0	0.0274236	0	0.0137118	0	0.0137118	0	0.0137118	0	0	0.0137118	0	0.0274236	0	0	0	0	0	0.0274236	0	0	0	0	0	0	0	0.0137118	0.0137118	0	0	0	0	0	0	0	0	0	0	0	0.0137118	0.0137118	0.0274236	0.0411353
s59.w9d1	7300	99.1507	0.0547945	0	0	0.246575	0	0.0136986	0	0.0273973	0	0	0	0	0	0.0410959	0	0	0	0	0.0273973	0.0410959	0	0	0	0	0	0	0	0.0273973	0.0136986	0	0.0547945	0.0136986	0	0.0273973	0.0136986	0	0	0	0	0	0.0684932	0	0	0	0.0136986	0.0410959	0
s59.w9d2	7497	98.2927	0.0666933	0	0	0.907029	0	0.0133387	0	0.0533547	0.0133387	0	0	0.0133387	0	0.040016	0	0	0.0266773	0.0133387	0.120048	0.106709	0.040016	0	0	0	0	0	0	0	0.0133387	0	0	0	0	0	0	0	0	0	0	0	0.0266773	0	0	0	0	0.0133387	0.0666933
s59.w9d3	7712	99.0923	0.0389004	0	0	0.389004	0	0.0259336	0	0.0129668	0.0129668	0.0259336	0	0	0	0.0129668	0	0	0.0389004	0	0.0389004	0.0778008	0.0129668	0	0	0	0	0	0.0129668	0	0.0129668	0	0	0	0	0	0.0129668	0	0	0.0259336	0	0	0	0	0.0129668	0	0	0.0129668	0.0389004
s59.w9d4	3975	93.3333	0.0251572	0	0.0754717	4.90566	0	0.0754717	0	0.0503145	0.0251572	0.0251572	0	0	0	0.0503145	0	0	0.0503145	0	0.0251572	0.0503145	0.0251572	0	0	0	0	0	0.0251572	0	0.150943	0	0	0	0	0	0.0754717	0	0	0.0251572	0.0251572	0	0.125786	0	0	0	0	0.0251572	0.251572
s59.w9d5	5572	93.2879	0.0358938	0	0.0179469	3.53553	0	0	0	0.0358938	0	0.269203	0.0179469	0	0	0.125628	0	0.0179469	0.197416	0	0.107681	0.28715	0.0179469	0	0.0358938	0	0	0	0.0179469	0	0	0	0.0179469	0.0179469	0	0	0	0	0.0358938	0	0.0179469	0	0.0897344	0	0	0	0	0	0.161522
s59.w9d6	6845	90.6063	0.0146092	0	0	8.48795	0	0	0	0	0	0.0438276	0.0584368	0	0.0146092	0.0146092	0	0	0.0438276	0	0.102264	0.0438276	0	0	0	0	0	0	0	0	0	0	0	0.0146092	0	0	0	0	0.0292184	0	0	0	0	0	0	0	0	0	0.146092
s59.w9d7	3055	12.1768	11.4894	0	0.0327332	0.130933	0	0.0327332	0	13.7152	0.360065	0	0.163666	0	0	0.851064	0	0.0981997	0	0	0.0327332	0.883797	0.0981997	0	0.621931	0	0	0	0	0.0327332	0	1.1784	0.458265	0.0654664	1.04746	0.130933	0	0.0327332	0.163666	0	0.196399	0	28.4452	0	0	0.0327332	1.70213	0.0654664	0.0981997
s59.w10d1	2344	17.5768	17.8754	0	0.0853242	0.0426621	0	0.213311	0	6.35666	0.426621	0	0	0.341297	0	1.9198	0	0.0853242	0	0.0426621	0.170648	0.511945	0	0	0.682594	0	0	0	0	0	0	1.15188	0.639932	0	0.469283	0	0	0.341297	0.170648	0.0853242	0.0853242	0	26.7065	0	0	0	2.38908	0.255973	0.0426621
s59.w10d2	2290	20.5677	14.8908	0	0.131004	0.305677	0	0.131004	0	7.1179	0.524017	0	0.0873362	0.305677	0	3.9738	0.0873362	0.436681	0	0	0.655022	4.54148	0.131004	0	0.742358	0	0	0	0.0873362	0	0.0436681	1.48472	2.13974	0.0436681	0.69869	0.0873362	0	0.69869	1.22271	0	0.262009	0	14.8908	0	0	0	3.88646	0.786026	0.305677
s59.w10d3	3501	50.4142	29.8772	0	2.28506	0.0571265	0	0.0571265	0	3.02771	0.428449	0	0	0.257069	0	0	0	0	0	0.0571265	0.0856898	0.0285633	0.0285633	0	0	0	0	0	0	0.0571265	0.0571265	0	0.0571265	0	0.399886	0	0.0285633	0.342759	0.371322	0.0285633	0.0285633	0	6.42674	0	0	0	0.0285633	0.0285633	0
s59.w10d4	2362	41.3633	35.7324	0	2.79424	0	0.042337	0.296359	0	2.96359	0.84674	0	0	0.508044	0	0.127011	0	0.042337	0.042337	0.042337	0.084674	0.338696	0	0	0	0	0	0	0.042337	0	0.084674	0.042337	0.084674	0	0.338696	0	0	0.042337	0.42337	0.127011	0	0	7.02794	0	0	0	0.169348	0.042337	0.254022
s59.w10d5	2512	42.9538	23.0494	0	3.06529	0.0398089	0	0.0796178	0	2.90605	0.238854	0	0	0.278662	0.0398089	0	0	0	0	0	0.199045	0.35828	0.0398089	0	0.0398089	0	0	0	0	0.0398089	0.0398089	0	0.0796178	0	0.159236	0	0.0398089	0.278662	0.199045	0.0796178	0.0796178	0.0398089	14.5303	0	0	0	0.0398089	0.119427	0.0796178
s59.w10d6	3899	68.3252	14.2601	0	1.51321	0.0512952	0	0.0256476	0	2.84688	0.179533	0	0	0.205181	0	0.0512952	0	0	0	0	0.282124	0.230828	0	0	0	0	0	0.0256476	0	0	0	0.0256476	0.10259	0.0512952	0.282124	0	0.0256476	0.10259	0.307771	0.0256476	0.0256476	0	5.84765	0	0	0	0.128238	0.0256476	0.153886
s59.w10d7	6044	54.368	26.3567	0	3.40834	0.0165453	0.347452	0.0330907	0	3.63997	0.380543	0	0	0.363997	0	0.049636	0.0330907	0.148908	0	0	0.049636	0.049636	0	0	0	0.0330907	0	0.0330907	0	0.0165453	0	0.0165453	0.0165453	0	0.330907	0	0	0.0661813	0.413633	0	0	0	7.18068	0	0	0	0.0330907	0	0.0330907
s59.w11d1	6561	41.4723	30.0564	0	3.15501	0	0.274348	0.0152416	0	4.45054	0.304832	0	0.121933	0.396281	0	0.0914495	0.0152416	0.472489	0.0914495	0	1.12788	0.198141	0.0762079	0	0.0304832	0.0152416	0.0152416	0.0304832	0.0762079	0.0914495	0	0.0152416	0.167657	0.228624	0.502972	0	0.0304832	0.228624	0.457247	0.0152416	0.0457247	0.0152416	9.73937	0	0	0	0	0.0152416	1.11264
s60.w1d1	6453	3.88966	51.3715	33.2713	3.62622	0.170463	0	0.402913	0	0.945297	1.50318	0	0	0.201457	2.49496	0.201457	0	0.27894	0	0	0	0.0774833	0	0	0	0	0	0.18596	0	0.201457	0.0154967	0	0.0154967	0.0154967	0.573377	0.0309933	0.0154967	0	0.154967	0	0	0.0309933	0	0.0774833	0	0.04649	0.0154967	0	0
s60.w1d2	4064	36.4665	50.689	0.221457	4.25689	0.0246063	0	0.344488	0.0246063	1.9685	1.5748	0.0738189	0	0.221457	1.23031	0.0492126	0.0492126	0	0	0	0.123031	0.221457	0.0246063	0	0	0	0	0.19685	0.0492126	0.836614	0	0	0.0246063	0	0.172244	0	0.0738189	0	0.319882	0	0.0246063	0.0738189	0.221457	0	0	0	0.0492126	0	0
s60.w1d3	4137	15.6394	63.0409	1.61953	4.20595	0.338409	0.0483442	0.120861	0	2.87648	1.93377	0	0	0.0483442	5.07614	0.0966884	0	0.0241721	0	0.0241721	0	0.169205	0	0	0.0241721	0	0	0.0725163	0	0.265893	0.0241721	0	0.120861	0	0.386754	0.0966884	0	0	0.145033	0	0	0.193377	2.48973	0	0	0	0.0483442	0	0
s60.w1d4	3717	13.5324	76.4595	0	4.08932	0	0.0269034	0.430455	0	0.349744	2.3944	0	0	1.34517	0.269034	0.188324	0	0	0	0.215227	0	0	0	0	0	0	0	0	0	0.0807103	0	0	0	0	0.107614	0.107614	0.0538068	0	0	0	0	0	0.0538068	0	0	0	0.107614	0	0
s60.w1d5	4064	0.221457	27.3622	30.9301	2.80512	0	0.172244	6.56988	0	0	0.713583	0.0738189	0	2.85433	2.87894	6.32382	0.0738189	0	0	9.27657	0	0.147638	1.74705	0.0492126	0	0	0	0.123031	0	0.246063	0.0246063	0	0.246063	0	0.0738189	1.00886	2.26378	0	0.19685	0	0.0246063	0.0246063	0.0984252	0.319882	0	0.0246063	0.418307	0.0246063	0
s60.w1d6	5321	43.131	16.106	2.25522	1.69141	0	0.394663	7.04755	0	0.0375869	0.394663	0.0563804	0	1.67262	4.22853	5.60045	0.112761	0.0187935	0	7.89325	0.0187935	0.244315	0.92088	0.281902	0.0187935	0	0	0.244315	0	0.413456	0.131554	0.131554	0.187935	0.0563804	0.0751738	0.413456	2.46194	0	0.413456	0	0	0.0375869	0.0563804	0.338282	0	0.0563804	0.789325	0	0
s60.w1d7	8565	31.7572	16.6141	0.245184	2.41681	0.0116754	0.0233508	0.653824	0	0.373614	0.607122	25.1022	0.0467017	2.01985	0.513719	6.52656	0.163456	0.0116754	0	1.58786	0.315236	0.583771	0.221833	0	0	0	0	0.0700525	0	0.28021	0	0.0116754	0.56042	0	0.245184	1.14419	2.01985	0	0.0583771	0	0.0116754	0	0.0350263	0.0467017	0	0	2.11325	0.0116754	0
s60.w2d1	7438	1.30411	14.399	53.8451	3.13256	0.161334	0.242001	2.67545	0	0.0672224	0.766335	0.591557	0	2.35278	2.43345	4.59801	0.0806668	0	0	3.37456	0.0134445	0.0941113	0.618446	0.0403334	0	0	0	0.174778	0	0.363001	0	0.0806668	0.403334	0.0134445	0.161334	0.537779	1.51923	0	0.38989	0	0	0.0268889	0.268889	0.147889	0	0	1.86878	0.0134445	0
s60.w2d2	3788	0.607181	44.6938	18.585	1.45195	0.290391	0	1.31996	0	0.290391	3.32629	0	0.0527983	3.59029	1.63675	3.59029	0	0.554382	0	1.92714	0.475185	1.66315	0.554382	0.0263992	0.158395	0	0	0.158395	0.0791975	0.0263992	0.0527983	0	1.61035	0.0263992	0	3.0095	0.0791975	0	0.131996	0	0	0.0263992	1.84794	0.105597	0	0	4.43506	0.0527983	0
s60.w2d3	8587	58.2159	10.4693	0.244556	0.349365	0.046582	0.046582	1.70024	0	0.535693	0.593921	3.57517	0.046582	1.33923	1.52556	1.33923	0.0349365	0.174683	0	1.11797	0.046582	0.186328	0.372656	0.0116455	0	0	0	1.14126	0	0.0582276	0.0698731	0.023291	0.733667	0.0116455	0.0116455	1.5605	0.046582	0	0.139746	0	0.0116455	0.0116455	6.02073	0.151392	0	0.0116455	2.7367	0	0
s60.w2d4	7151	47.2242	7.46749	0.0419522	0.44749	24.0666	0.0279681	1.62215	0	0.0978884	0.783107	0.0419522	0.0139841	1.91582	2.88072	2.06964	0.0839043	0.0139841	0	1.73402	0.0139841	0.139841	0.293665	0.111872	0.0419522	0	0	0.349601	0	0.0839043	0.0279681	0.0699203	0.573346	0	0.0139841	1.37044	0.125857	0	0.223745	0	0	0.0419522	1.07677	0.0978884	0.0139841	0	2.53111	0.0139841	0
s60.w2d5	2516	0.278219	66.6534	0.0397456	2.02703	0	0	2.22576	0	0.0794913	3.69634	0	0	3.69634	0.914149	4.29253	0	0.317965	0	3.53736	0.158983	0.556439	0.238474	0	0.198728	0.0397456	0	0.0397456	0	0.119237	0	0.0397456	0.278219	0	0	0.198728	2.30525	0	0.158983	0	0.119237	0	0.476948	0.0397456	0	0	0.953895	0.119237	0
s60.w2d6	3150	0.380952	51.0476	5.36508	6.95238	0.126984	0.031746	2.8254	0	0.222222	6.03175	0	0	2.7619	1.52381	5.14286	0.126984	0.0952381	0	3.52381	0.031746	0.15873	0.698413	0.031746	0	0.031746	0	0.0634921	0	0.412698	0.031746	0	0.507937	0	0.031746	0.952381	0.571429	0	0.0634921	0	0	0	2.85714	0	0	0.031746	2.8254	0.031746	0
s60.w2d7	8150	0.269939	24.5399	59.4479	2.11043	0	0	0.993865	0	0.110429	2.09816	0.0122699	0	1.74233	0.331288	1.52147	0.0122699	0.208589	0	1.54601	0.0245399	0.588957	0.343558	0.0122699	0.0613497	0.0245399	0	0.0981595	0.0122699	0.0613497	0	0.0245399	0.196319	0	0.0122699	0.220859	0.564417	0	0.0736196	0	0.0368098	0.0122699	0.319018	0.0490798	0	0	0.711656	0.0245399	0
s60.w3d1	5677	44.2487	19.8873	0.457988	0.387529	0	0.0704597	3.17069	0	0.0528448	0.845517	0.0176149	0.0176149	0.634138	16.0296	1.47965	0.0176149	0.0176149	0	1.49727	0.0352299	0.123305	0.352299	1.28589	0	0.0528448	0	0.352299	0	0.193764	0.0352299	0.352299	0.0528448	0	0	0.0352299	1.16259	0	0.898362	0	0.0176149	0.0176149	0.581293	0.0704597	0	0.264224	2.2371	0.0528448	0
s60.w3d2	9558	63.7372	13.8	0.125549	0.554509	0	0.292948	2.0611	0	0.272023	0.502197	0	0	2.97133	2.51099	0.993932	0.167399	0.0209249	0	1.43335	0.0104624	0.0836995	0.177861	0.0104624	0	0.0209249	0	0.272023	0	0.763758	0.0209249	0.104624	0.094162	0	0	0.0627746	0.533584	0	0.659134	0	0.0104624	0.0418498	3.55723	0.146474	0	0.156937	1.32873	0	0
s60.w3d3	4758	2.37495	37.852	31.1896	5.17024	1.24002	0	2.41698	0	3.15259	2.96343	0.252207	0.0210172	2.18579	3.36276	0.588483	0	0.0840689	0	1.05086	0.0630517	0.0210172	0.147121	0.0210172	0	0.0210172	0	0.0420345	0	0.819672	0.0630517	0.0630517	0	0	0.0840689	0	0.126103	0	0.462379	0	0	0.105086	1.59731	0.252207	0	0.105086	0.0630517	0	0
s60.w3d4	6981	33.8204	13.8376	36.7139	1.00272	1.30354	0	0.501361	0	0.888125	0.787853	0.0572984	0.100272	0.816502	4.01089	0.157571	0.128921	0.0859476	0	0.171895	0	0.0429738	0.0286492	0.0572984	0.0143246	0.0143246	0	0.787853	0	1.60435	0.0859476	0.401089	0.0143246	0	0.0572984	0	0.0859476	0	0.329466	0	0.0286492	0.0859476	0.401089	0.34379	0	0.214869	0.0143246	0	0
s60.w3d5	4370	56.1327	19.5423	0	1.48741	0	0	0	0	2.44851	1.21281	0	1.02975	0.0228833	0.0686499	0.0686499	0	0.0686499	0	0.0686499	0	0	0.0228833	0	4.94279	0	0	0	0.0228833	0	0.0457666	0	0	0	2.21968	0	0.0457666	0	0.366133	0	0	0.0457666	1.89931	0.251716	2.08238	0	0.0228833	0	0
s60.w3d6	3451	19.6175	36.1345	0.20284	4.95509	0	0	1.53579	0	0.347725	4.14373	0	0	9.21472	1.53579	1.6517	0.376702	0.0289771	0	1.30397	0.376702	0.637496	0.231817	0	0	0.0289771	0	1.62272	0	1.97044	0	0.550565	0.231817	0	0.173863	0.753405	0.0579542	1.04318	0.260794	0	0.0289771	0	4.86815	0.0289771	0	0.289771	2.11533	0.0869313	0
s60.w3d7	3162	1.73941	61.8912	0	6.41999	0	0.221379	1.6129	0	0.126502	5.12334	0	0	3.54206	3.63694	2.9728	0.158128	0	0	1.92916	0.0316256	0.0316256	0.379507	0	0	0	0	0.126502	0	2.21379	0	0.28463	0.126502	0	0.126502	0.221379	0.632511	0.28463	0.126502	0	0	0.0948767	1.73941	0.0316256	0	0	1.67615	0	0
s60.w4d1	6358	0.346021	17.9616	59.4212	0.660585	0.0943693	0.0157282	1.87166	0	0.0157282	1.21107	0.723498	0	0.990878	4.41963	0.833595	0.424662	0	0	1.82447	0.0786411	0.220195	0.235923	0.692042	0	0	0	0.0629129	0	0.597672	0.0471846	0.361749	0.17301	0.0157282	0	0.26738	1.8402	0.0471846	0.377477	0	0.0157282	0.157282	0.283108	0.204467	0	0.157282	0.833595	0.0157282	0
s60.w4d2	3883	0.695339	21.1692	14.1901	0.772599	0.463559	0.0257533	3.81149	0	0.0257533	1.983	0	0	1.5967	24.5429	1.44218	0.901365	0.0257533	0	3.01313	0.0772599	0.206026	1.26191	1.9315	0.0257533	0	0	0.412053	0	3.34793	0.23178	1.10739	0.360546	0.0257533	0	0.15452	2.72985	0.772599	2.18903	0	0.0257533	0.643832	0.824105	1.00438	0	0.463559	2.42081	0.0257533	0
s60.w4d3	2538	0	48.1481	0.630418	2.56107	0.0788022	0	2.44287	0	0	2.12766	0.0394011	0	1.41844	2.87628	3.78251	0.118203	0.118203	0	7.91962	0.0394011	0.591017	1.06383	0	0	0	0	0.157604	0	1.10323	0.0394011	0.157604	0.394011	0	0	0.472813	6.81639	0.35461	0.157604	0	0.0394011	0	0.70922	0.0788022	0	0	5.79196	0.157604	0
s60.w4d4	8130	64.6863	21.1193	0	1.31611	1.26691	0	1.45141	0	0.0615006	0.897909	0.0615006	0	0.602706	0.897909	0.688807	0.0492005	0.0246002	0	2.16482	0.0123001	0.0492005	0.282903	0.0861009	0	0.0123001	0	0	0	0.147601	0	0.0615006	0.135301	0	0	0.159902	0.590406	0.0492005	0.0246002	0	0	0.0123001	0.0492005	0.110701	0	0.0246002	1.35301	0.0861009	0
s60.w4d5	9465	62.6096	10.4913	0	1.57422	0	0.0316957	2.4617	0	0	0.496566	3.4337	0	0.44374	2.98996	2.01796	0	0	0	2.77866	0	0.22187	0.44374	0.137348	0	0.0105652	0	0.0211305	0	0.0950872	0.042261	0.042261	0.147913	0	0	0.190174	2.85261	0.126783	0.0950872	0	0.0316957	0	0.0105652	0.042261	0	0.0528262	1.80666	0.116218	0
s60.w4d6	307	0.325733	43.9739	0	9.77199	0	0	2.9316	0	0	1.9544	0	0	1.62866	1.9544	4.88599	0	0	0	7.49186	0.325733	0.651466	0.325733	0	0	0	0	0	0	0.325733	0	0.977199	0	0	0	0	6.18893	0	0.651466	0	0	0	0	0	0	0	3.58306	0	0
s60.w4d7	3597	0.0834028	37.0031	19.7665	8.7573	0.361412	0	0.0834028	0	0.0834028	2.47428	0	0	0.834028	5.33778	1.16764	0.111204	0.0278009	0	3.28051	0.0278009	0.111204	0.778426	0.0278009	0.0278009	0.139005	0	0.750626	0	1.50125	0.194607	1.66806	0.0834028	0	0.0278009	0.194607	0.806227	2.14067	0.389213	0	0.111204	0.222408	1.00083	0.444815	0	1.02863	2.41868	0.0556019	0
s60.w5d1	7040	32.0028	35.2131	0.0284091	6.19318	0	5.83807	0.113636	0	1.36364	1.8608	0	0	0.681818	2.98295	0.681818	0.0568182	0	0	1.64773	0	0	0.525568	0.0142045	0	0.0284091	0	0.553977	0	0.965909	0.0852273	0.340909	0.113636	0	0	0.15625	0.653409	0.653409	0.284091	0	0	0.127841	0.667614	1.33523	0	0.440341	1.30682	0.113636	0
s60.w5d2	2112	25.5682	28.3617	0.378788	4.5928	3.31439	0	0	0.0473485	2.98295	1.27841	7.19697	0	0	8.71212	0.331439	0	0.473485	0	1.6572	1.04167	0.852273	0.710227	2.98295	0.0473485	0.142045	0	0.61553	0.0473485	1.27841	0.331439	0.710227	0	0.189394	0.568182	0	0.142045	0.520833	1.51515	0	0	0.284091	0.189394	1.04167	0	0.236742	0.378788	0.0473485	0
s60.w5d3	7814	0.78065	21.1159	58.6127	0.742257	0.806245	0.0639877	0.191963	0	0.281546	1.16458	0	0.0255951	0.639877	0.0255951	1.11339	0	0.383926	0	0.0767853	0.0255951	1.19017	0.0383926	0	0.191963	0	0	0.0511902	0	0	0	0	0.0511902	0	0.0895828	1.66368	0	0.0383926	0.10238	0	0.0127975	0	6.33478	0.0895828	0.0383926	0	0.998208	0.0511902	0
s60.w5d4	4274	0.25737	45.9289	23.3037	1.47403	1.6846	0	0.678521	0	0.655124	3.25222	0.982686	0.0935891	0.842302	0	2.5503	0.0233973	0.374357	0	0.210576	0.0233973	1.56762	0.233973	0	0.280767	0	0	0.187178	0	0.0701919	0.0233973	0	0.0935891	0	0.116986	2.50351	0.0233973	0	0.0935891	0	0	0.0233973	6.27047	0.374357	0	0	1.89518	0.140384	0
s60.w5d5	1693	2.06734	18.9014	22.8588	0.826934	1.35854	0.472534	0.413467	0	0.413467	0.708801	1.772	2.71707	0.945068	0.3544	2.8352	0.1772	0.945068	0	0.708801	0.3544	0.708801	1.0632	0.118133	0.472534	0	0	1.71294	0.0590667	0	0.236267	0.295334	0.236267	0	0.118133	1.9492	0.118133	0.531601	0.767868	0	0.0590667	0	18.3698	1.0632	0	0	0.708801	0.0590667	0
s60.w5d6	3801	0.526177	58.6162	0.131544	5.86688	0.684031	0.131544	0.342015	0	0.210471	4.63036	0.578795	0	0.526177	0.368324	3.5517	0.157853	0.157853	0	0.526177	0.157853	3.52539	0.368324	0.0263089	0.289398	0.157853	0	0	0	0.263089	0.0263089	0	0.23678	0	0.210471	1.84162	0.263089	0.605104	0.47356	0	0	0.0263089	6.57722	0.368324	0	0	2.94659	0.105235	0
s60.w5d7	7401	57.4652	20.0784	0.0270234	1.22956	0.229699	0.0135117	0.121605	0	0.310769	1.56736	0.297257	0	0.256722	0.0945818	0.851236	0.16214	0.270234	0.0135117	0.662073	0.108094	5.52628	0.135117	0	0.0810701	0.0945818	0	0.148629	0.0135117	0.0675584	0	0.121605	0.202675	0	0.216187	0.270234	0.24321	0.756655	0.16214	0	0	0.0945818	1.31063	0.121605	0	0.0135117	2.72936	0.0675584	0
s60.w6d1	3162	0.347881	37.5395	0.822264	4.49083	0.790639	0.253004	0.316256	0	0.379507	3.28906	0.85389	0.158128	1.07527	0.537634	3.13093	0.56926	0.474383	0.0316256	1.70778	0.189753	13.2195	0.56926	0	0.126502	0.126502	0	0.316256	0.0316256	0.126502	0	0.189753	0.442758	0	0.442758	0.600886	0.822264	1.29665	0.158128	0	0.0316256	0.126502	2.15054	0.600886	0	0.0632511	13.093	0	0
s60.w6d2	8530	0.42204	26.061	59.5662	1.14889	0.586166	0.0234467	0.63306	0.0468933	0.52755	2.32122	0.750293	0	0.293083	0.14068	0.574443	0.304807	0.17585	0.0234467	1.13716	0.0234467	1.69988	0.234467	0.0468933	0.10551	0.0586166	0	0.03517	0	0.0468933	0	0.128957	0.0937866	0	0.0234467	0.0586166	0.164127	0	0.433763	0	0.03517	0.03517	0.28136	0.03517	0	0.0468933	0.24619	0.0234467	0
s60.w6d3	3126	0.319898	51.2156	0	4.0627	0	0.415867	2.39923	0.0319898	2.71913	4.86244	0	0.0639795	0.703775	1.72745	2.62316	1.02367	0.511836	0	4.63852	0	8.09341	0.671785	0.223928	0.447857	0.159949	0	0.0319898	0	0.447857	0.0319898	0.799744	0.223928	0	0.287908	0.127959	0.447857	0.255918	0.831734	0	0.0639795	0.479846	1.08765	0.511836	0	0.351887	1.2476	0.0639795	0
s60.w6d4	7533	0.597372	25.0365	53.8564	1.26112	1.36732	0.0132749	1.60627	0.0132749	0.318598	2.20364	0.185849	0	0.146024	0.212399	0.331873	0.305323	0.0398248	0	1.64609	0.119474	3.9692	0.278773	0.0929245	0	0.132749	0	0	0	0.0663746	0	0.225674	0.0663746	0.0132749	0.345148	0.0929245	0.78322	0.0398248	0.398248	0.0929245	0.0398248	0.0132749	0.106199	0.185849	0	0.0663746	0.225674	0.0663746	0
s60.w6d5	4830	0.227743	30.2277	34.7205	1.84265	0.0414079	0.10352	2.15321	0	0.890269	3.62319	0.0207039	0	0.559006	0.828157	0.124224	0.621118	0.227743	0	3.51967	0.0207039	8.53002	0.455487	1.0352	0.0207039	0.0414079	0	0.0414079	0	0.331263	0.0621118	0.68323	0.10352	0.0207039	0.828157	0.207039	2.02899	0.0207039	0.47619	0.434783	0	0.10352	1.20083	0.0207039	0	0.0414079	0.10352	0.0414079	0
s60.w6d6	4637	25.4906	48.8678	0	1.85465	0.431313	0.0215657	0.948889	0	1.72525	5.69334	1.76838	0	3.62303	0.0862627	0.0215657	0.0431313	1.40177	0.0215657	2.22126	0.15096	0.819495	0.194091	0	0.129394	0.0431313	0	0	0	0.0862627	0.0215657	0.0431313	0.0215657	0	1.18611	0	0.992021	0.0215657	0.452879	0.366616	0	0.0862627	0.0862627	0	0	0	0	0	0
s60.w6d7	5041	57.7663	23.3882	0.178536	0.614957	0.694307	0.59512	0.0198373	0	3.17397	1.42829	0.674469	0.238048	0.119024	2.26146	0.178536	0.0793493	0.654632	0.0198373	0.059512	0.357072	1.68617	0.059512	0.416584	0	0.0396747	0	0	0.0793493	0.158699	0	0.158699	0.0198373	0	0.614957	0.0793493	0.059512	0.059512	0.555445	0.0991867	0.0991867	0.059512	1.68617	0	0	0.059512	0.138861	0.0396747	0
s60.w7d1	4803	5.14262	66.3335	0	1.99875	0	0.249844	0.312305	0.0208203	3.26879	7.76598	0	0.104102	0.874453	2.70664	0.291484	0.0832813	1.5407	0.0208203	0.187383	0.166563	1.24922	0.124922	0.0832813	0.0208203	0.0208203	0	0	0	0.187383	0.0208203	0.208203	0.0208203	0.0208203	1.29086	0.124922	0.353945	0.062461	0.208203	0.0208203	0	0.0416406	2.39434	0.0416406	0	0.0208203	0	0.353945	0
s60.w7d2	8110	19.9877	59.2109	0	1.8619	0	3.13194	0.221948	0	5.24044	5.80764	0	0	0.110974	0.690506	0.110974	0.0246609	0.0493218	0	0.0739827	0.0493218	0.0986436	0	0.0123305	0	0.0493218	0	0	0	0.123305	0	0.0369914	0.0369914	0	0.345253	0.0616523	0	0	0.0863132	0	0.0123305	0.0863132	0.998767	0	0	0.0246609	0.0123305	0.0246609	0
s60.w7d3	6926	1.054	66.633	0	7.08923	0	3.27751	0.332082	0	4.66359	6.46838	0	0.0144383	1.28501	0.909616	0.288767	0.115507	0.115507	0	0.115507	0.0288767	0.404274	0.101068	0.043315	0.144383	0.0721917	0	0	0	0.519781	0.043315	0.158822	0.0288767	0.0144383	0.548657	0.0721917	0.0288767	0	0.664164	0	0.0144383	0.216575	1.76148	0.231014	0.043315	0.0866301	0	0.0721917	0
s60.w7d4	6704	0.164081	76.3425	0	5.75776	0	0.432578	0.924821	0	1.20823	7.96539	0	0	0.357995	0.0894988	1.31265	0.223747	0.0745823	0	0.924821	0.0298329	0.223747	0.387828	0.0149165	0.134248	0.924821	0	0	0	0.0298329	0.0298329	0.208831	0.0149165	0	0.522076	0.0894988	0.447494	0	0.0745823	0.0149165	0	0.0298329	0.0447494	0.0596659	0.104415	0.119332	0	0.0298329	0
s60.w7d5	6640	0.0301205	80.8434	0	3.68976	0	0.105422	0.436747	0	1.25	8.8253	0	0	0.165663	0.0903614	0.993976	0.0451807	0.0150602	0	1.06928	0	0.0903614	0.316265	0	0	0.858434	0	0	0	0.0451807	0	0.0150602	0	0	0.120482	0.105422	0.165663	0.0150602	0.0301205	0	0	0	0.0451807	0.0753012	0.0150602	0.0301205	0	0.060241	0
s60.w7d6	4634	0.496331	76.4998	0	3.2801	0	2.26586	0.151057	0	1.57531	7.83341	0	0.0215796	0.129478	1.12214	0.323694	0.0863185	0.151057	0	0.776867	0.0431593	0.0863185	0.56107	0.453172	0.410013	0.151057	0	0	0	0.280535	0.0863185	0.0215796	0.0647389	0.0215796	0.410013	0.0431593	0.107898	0	0.517911	0	0.0215796	0.302115	0.0431593	0.258956	0.0863185	0.0215796	0	0.0431593	0
s60.w8d1	3634	0.660429	45.9824	0	14.0892	0	0.798019	11.8327	0	1.26582	4.48542	0	0	1.70611	2.09136	1.73363	0.357733	0.357733	0.0550358	2.55916	0.0275179	0.0825537	0.825537	0.110072	0.0275179	0.357733	0	0	0.0275179	1.2383	0.137589	1.12823	0.0825537	0	2.20143	0.0825537	1.43093	0	0.412768	0.110072	0	0.247661	0.302697	0.220143	0	0.880572	0.0825537	0.0275179	0
s60.w8d2	6124	0.685826	61.3325	0	13.7165	0	0.130634	6.07446	0	0.898106	5.40496	0	0	1.71457	0.130634	1.11039	0.40823	0.0326584	0	2.58001	0.0163292	0.0326584	0.767472	0	0	0.653168	0	0	0	0.228609	0.0163292	0.832789	0.0489876	0	1.11039	0.0979752	0.81646	0	0.146963	0.0326584	0	0.0489876	0.081646	0	0	0.277596	0	0	0
s60.w8d3	6357	0.660689	49.3	0	13.4025	0	0.928111	9.75303	0	1.30565	4.53044	0	0.0157307	2.1551	2.65849	1.96634	0.786535	0.141576	0	2.34387	0.0314614	0.0314614	0.833727	0.0314614	0	0.346075	0	0.0157307	0	1.1798	0.110115	1.08542	0.0471921	0.0314614	1.40003	0.0786535	0.991034	0	0.550574	0.0943841	0	0.251691	0.157307	0.0943841	0	0.865188	0.0157307	0.0157307	0
s60.w8d4	6758	2.64871	74.1344	0	7.65019	0	0.207162	1.39094	0	2.97425	4.57236	0	0.0147973	0.340337	0.207162	0.118378	0.0147973	0.458716	0.0147973	0.0591891	0.310743	0.16277	0.0443918	0.103581	0.414324	1.02101	0	0.0147973	0.0591891	0.147973	0.0295946	0.0887837	0.0295946	0.0147973	0.739864	0.0295946	0.0443918	0	0.16277	0	0	0.0739864	0.0443918	0.0887837	0.0739864	0	0	0.0591891	0
s60.w8d5	6040	1.20861	73.8742	0	8.87417	0	0.13245	1.42384	0	2.38411	5	0	0.0165563	0.264901	0.13245	0.13245	0.0662252	1.62252	0.0331126	0.0993377	0.149007	0.546358	0.0827815	0.0165563	0.496689	0.463576	0	0.0165563	0.0331126	0.0993377	0.0165563	0.0165563	0	0	0.89404	0.0165563	0.0496689	0.0165563	0.0993377	0	0	0.0993377	0.0165563	0.0993377	0.0993377	0	0.0496689	0.115894	0
s60.w8d7	6477	5.85147	52.2927	0.0154392	5.97499	0	1.62112	2.57835	0.0154392	6.37641	4.15316	0	0.602131	0.41686	1.69832	0.370542	0	2.11518	0.0771962	0.0771962	0.478617	1.32778	0.061757	0.41686	0.880037	0.710205	0.0308785	0	0.324224	0.447738	0.185271	0.40142	0.0926355	0.0154392	2.82538	0.108075	0.138953	0.123514	0.663888	0	0.0308785	0.385981	0.277906	0.216149	0.138953	0.0926355	0.185271	0.247028	0.0154392
s60.w9d1	1659	0.421941	72.2725	0	7.173	0	0.0602773	1.3261	0	0.723327	2.95359	0	0	2.71248	0.0602773	1.08499	0.0602773	0	0	0	0.0602773	0.361664	0.180832	2.71248	0	0.783605	0.0602773	0	0	0.0602773	0	0.0602773	0	0	0.361664	0	4.46052	0	0	0.0602773	0.0602773	0	0.0602773	0	0	0	0	0	0
s60.w9d2	4355	6.95752	65.2813	0	6.65901	0	0.964409	1.42365	0	2.02067	4.01837	0	0	0.551091	0.275545	0.229621	0	0	0	0.0688863	0.137773	0.0688863	0.298507	5.97015	0.0229621	0.941447	0	0.0229621	0.0459242	0.206659	0	0.505166	0.0229621	0.0459242	0.367394	0.0229621	0.528129	0	0.137773	0.0229621	0.0229621	0.160735	0.482204	0.0229621	0	0.114811	0.0688863	0.0459242	0
s60.w9d3	5792	25.8805	49.672	0	3.125	0	0.46616	0.120856	0	8.99517	3.93646	0	0.0172652	0.120856	0.086326	0.120856	0	0.46616	0.0172652	0	0.483425	0.621547	0.0172652	0	1.01865	0.0172652	0	0	0.103591	0.0172652	0	0.0345304	0.0172652	0	0.43163	0.172652	0	0.0172652	0.241713	0	0	0.086326	0.89779	0.0172652	0.224448	0	0.0172652	0.120856	0.0345304
s60.w9d4	2236	0.357782	52.6834	0	12.746	0	1.34168	8.09481	0	0.0894454	3.80143	0	0.0447227	2.01252	1.25224	2.32558	0.134168	0.223614	0	3.89088	0.402504	0.447227	1.25224	0.402504	0.0447227	0	0	0.268336	0.0447227	0.357782	0.223614	0.939177	0.0447227	0.0894454	0.0894454	0.536673	0.178891	0.313059	0.581395	0	0	0.0894454	0.268336	0	0	0.626118	1.9678	0.134168	0
s60.w9d5	3894	0.924499	44.0164	0	9.98973	0	2.51669	12.3523	0	0.359527	3.72368	0	0.0513611	1.69492	2.31125	2.15716	0.205444	0.179764	0	3.26143	0.128403	0.231125	1.0529	0.359527	0.616333	0.205444	0	0.796097	0.0256805	0.333847	0.256805	3.41551	0.102722	0.102722	0.0513611	0.256805	0.46225	0.256805	0.539291	0	0.0513611	0.179764	0.308166	0.231125	0.385208	1.30971	1.66923	0.102722	0
s60.w9d6	2233	0.358262	40.7076	0	12.4944	0	1.52262	13.9722	0	0.31348	3.40349	0	0.268697	1.38827	1.34348	3.62741	0.716525	0.358262	0	4.65741	0	0.31348	1.70175	0.0447828	1.43305	0.223914	0	0.31348	0	0.358262	0.31348	2.14957	0.223914	0.0447828	0	0.626959	0.179131	0.0447828	0.537394	0	0	0.134348	0.223914	0.403045	0.31348	0.850873	2.32871	0.0447828	0.0447828
s60.w9d7	684	2.33918	31.8713	0	8.18713	0	6.43275	7.16374	0	0.730994	2.77778	0	0	1.46199	4.82456	4.09357	1.46199	0	0	1.02339	0	1.02339	0.438596	0.584795	0	0.438596	0	3.65497	0	1.90058	0.292398	4.53216	0.146199	0.146199	0.292398	0.438596	0.292398	1.16959	0.730994	0	0.146199	1.31579	0	0.438596	0	1.31579	1.75439	0.292398	0
s60.w10d1	5956	1.27602	37.9617	0	5.74211	0	1.14171	0.470114	0	0.83949	2.8039	0	0	1.76293	0.167898	5.7589	0.0167898	2.97179	0	0.083949	0.268637	4.31498	0.218267	0	0	0	0	0.235057	0.0167898	0.235057	0.268637	0.721961	2.26662	0	0	2.24983	0.0167898	0.0503694	0.251847	0	0.134318	0.0335796	18.771	0.083949	0.0167898	0.0167898	1.69577	0.83949	0
s60.w10d3	6246	4.27474	36.1191	0	6.16394	0	4.03458	0.512328	0	1.95325	2.67371	0	0.0160102	1.31284	0.320205	3.68236	0.0320205	2.25744	0	0.064041	0.256164	3.02594	0.304195	0	0	0.0320205	0	0.464297	0	0.320205	0.352225	0.720461	1.90522	0.0160102	0.112072	2.25744	0	0.0480307	0.480307	0	0.144092	0.144092	15.9462	0.320205	0	0.0480307	1.80916	0.6244	0.0480307
s60.w10d4	1363	0.220103	42.6999	0	20.6897	0	3.66838	3.37491	0	0.660308	4.25532	0	0.0733676	1.24725	0.733676	1.61409	0.440205	0.953778	0	0.29347	0.0733676	1.98092	1.10051	0	0	1.83419	0	1.76082	0	0.880411	0.220103	0.440205	0.586941	0	0.0733676	0.440205	0	0	1.46735	0	0	1.17388	2.05429	0.220103	0	0.586941	1.02715	0.586941	0.0733676
s60.w10d5	2120	0.0471698	36.1321	0.0943396	18.4906	0	2.35849	3.25472	0	0.377358	3.30189	0	0.141509	0.377358	0.518868	3.49057	0.424528	2.0283	0	0.754717	0.330189	3.77358	1.46226	0	0	1.93396	0	1.74528	0.0943396	1.13208	0.283019	0.377358	2.31132	0.235849	0.0943396	0.566038	0.0471698	0.0943396	1.46226	0	0.0943396	1.22642	4.0566	0.0471698	0	0.0471698	2.5	0.754717	0
s60.w10d6	6427	1.21363	17.2087	0	0.280068	0	0	0.155594	0	1.85156	1.32255	0	2.89404	0.0622374	0.0933562	0.0466781	0.0466781	6.815	0.0622374	0.0155594	0.295628	0.0155594	0	0	34.1839	0	0	0	0.0622374	0.0311187	0.0155594	0	0.0311187	0	0.140034	0	0	0	0.0777968	0	0	0	1.58705	0.108916	13.6456	0	0.186712	0.0155594	0.0466781
s60.w10d7	6697	0.806331	9.16828	0	0.223981	0	0.0149321	0.223981	0.0149321	1.09004	0.895924	0	9.37733	0.0895924	0.164253	0.0298641	0.104524	4.03166	0.0298641	0	0.298641	0.0895924	0.0597282	0.0149321	39.4953	0	0.0298641	0	0.134389	0.0298641	0.0746603	0.0298641	0.0149321	0.0149321	0.134389	0	0	0	0.0447962	0	0	0	0.776467	0.179185	15.1262	0	0.43303	0	0.0895924
s77.w1d1	3593	5.70554	49.7078	0	4.59226	0	0	6.81881	0	0.333983	7.82076	0	0	0.751461	13.8046	0.0556638	2.39354	0	0	0	0.0278319	0.222655	0.250487	0	0	0	0	0	0	0.139159	0	0.278319	0	0.0278319	0.111328	0.0278319	0.0278319	0	0.250487	0	0	0.918453	0.0556638	3.145	0	0	0	0.0278319	0
s77.w1d2	7694	6.47258	69.5217	0	5.39381	0	0	2.93735	0.0389914	0.649857	9.63088	0	0	0.27294	2.57343	0	0.519886	0	0	0	0.0129971	0	0.09098	0	0	0	0	0	0	0.103977	0	0.103977	0	0	0.0649857	0.0259943	0	0	0.0779828	0	0	0.441903	0	0.36392	0	0	0	0	0
s77.w1d3	6976	6.59404	64.3349	0	4.98853	0	0	2.88131	0.0286697	0.458716	9.48968	0	0	0.688073	5.97764	0.100344	0.989106	0.0286697	0	0	0	0.0286697	0.0716743	0	0	0	0	0	0.0143349	0.358372	0	0.243693	0.0286697	0	0.100344	0.0286697	0	0	0.114679	0	0	0.215023	0.0143349	0.430046	0.0286697	0	0	0.0143349	0
s77.w1d4	7031	6.17266	63.3338	0.0142227	6.22955	0	0	4.90684	0.0142227	0.810695	9.2021	0	0	1.64984	2.01963	0.0426682	2.53165	0	0	0	0	0.0568909	0.142227	0	0	0	0	0	0	0.398236	0	0.455127	0.0142227	0	0.270232	0.0426682	0	0	0.184895	0.0284455	0	0.199118	0.0284455	0.3129	0	0	0	0.0142227	0
s77.w1d5	6142	1.44904	62.8948	0	7.53826	0	0	6.59394	0	1.54673	9.45946	0	0	3.19114	1.07457	0.0325627	2.52361	0	0	0	0.0162813	0.097688	0.162813	0	0	0	0	0	0	0.113969	0	0.439596	0.0325627	0	0.765223	0	0.048844	0	0.0814067	0	0	0.24422	0	0.504722	0.0162813	0	0.0162813	0.048844	0
s77.w1d6	8234	1.70027	67.3549	0	8.0034	0	0	4.11708	0	1.2752	10.0316	0	0	1.74885	1.77314	0.0728686	1.77314	0	0	0	0	0.0607238	0.0850134	0	0	0	0	0	0.0121448	0.170027	0	0.182171	0.0485791	0	0.267185	0.0850134	0	0	0.0364343	0	0	0.157882	0	0.327909	0	0	0	0.0242895	0
s77.w1d7	6484	1.94324	67.628	0	7.26403	0	0	4.67304	0	0.462677	10.3486	0	0	2.0512	1.44972	0.169648	1.14127	0	0	0	0.0925355	0.0925355	0.0925355	0	0	0	0	0	0	0.323874	0	0.385564	0.0616903	0	0.293029	0.0154226	0.0925355	0	0.107958	0	0	0.0616903	0	0.215916	0	0	0	0.0154226	0
s77.w2d1	6686	1.22644	72.0162	0	7.22405	0	0	2.5875	0	0.897398	10.1705	0	0	1.37601	0.777745	0.0299133	1.43584	0	0	0	0.0747831	0.0149566	0.0149566	0	0	0	0	0	0	0.209393	0	0.314089	0.0299133	0	0.433742	0	0.104696	0	0.104696	0	0	0.0598265	0.0149566	0.119653	0.0149566	0	0.0149566	0.0149566	0
s77.w2d2	7132	1.17779	68.8867	0	9.12787	0	0	2.91643	0	0.953449	10.2916	0	0	1.47224	0.462703	0.168256	2.08918	0	0	0	0.140213	0.0420639	0.0701066	0	0	0	0	0	0	0.280426	0	0.420639	0	0	0.308469	0	0.21032	0.0140213	0.0420639	0	0	0.11217	0	0.196298	0	0	0.0140213	0	0
s77.w2d3	7741	0.878439	74.7449	0	7.13086	0	0	2.24777	0	0.620075	9.89536	0	0	1.07221	0.465056	0.155019	1.04638	0.0129182	0	0	0.0258365	0.0387547	0.0904276	0	0	0	0	0	0	0.21961	0	0.193773	0.0258365	0	0.180855	0.0129182	0.0904276	0	0.0516729	0	0.0129182	0.116264	0	0.0645911	0	0	0	0.0258365	0
s77.w2d4	6393	0.766463	53.105	0	7.11716	0	0	6.46019	0	0.578758	7.8367	0	0	2.22118	5.86579	1.25137	2.47145	0	0	0	0.0156421	0.735179	0.281558	0	0	0	0	0	0	1.67371	0	1.25137	0.328484	0.0156421	0.391053	0.312842	0.688253	0	0.2972	0	0.250274	0.265916	0	0.735179	0	0	0.281558	0.265916	0
s77.w2d5	9034	0.177109	70.8545	0	8.27983	0	0	4.66017	0	0.398495	10.3609	0	0	1.78216	1.118	0.143901	0.287802	0	0	0	0.0774851	0.0221386	0.199247	0	0	0	0	0	0	0.0774851	0	0.15497	0.0553465	0	0.210317	0.110693	0.276732	0	0.0442772	0	0	0.0553465	0	0.177109	0.0110693	0	0.0221386	0	0
s77.w2d6	6034	0.596619	61.3192	0	4.95525	0	0	5.5353	0	0.0828638	7.42459	0	0	2.07159	5.05469	1.30925	3.33112	0	0	0	0.0165728	0.464037	0.149155	0	0	0	0	0	0	0.265164	0	0.613192	0.314882	0	0.464037	0.348028	0.546901	0	0.348028	0.0165728	0.132582	0.149155	0	1.11037	0	0	0.364601	0.232019	0
s77.w2d7	5821	0.0687167	45.4389	0	3.26404	0	0	3.17815	0	0.429479	5.70349	0	0	0.549734	16.5607	1.3228	4.46659	0	0	0	0.0343584	1.58048	0.292046	0	0	0	0	0	0	0.4123	0	0.652809	0.687167	0	0.171792	0.274867	0	0	0.515375	0	0.188971	0.549734	0	9.00189	0.0171792	0	0.137433	0.755884	0
s77.w3d1	7273	0	49.8144	0	2.03492	0	0	6.03602	0	0.439984	3.57487	0	0	0.824969	7.98845	4.56483	2.48866	0	0	0	0.0687474	3.06614	0.26124	0	0	0	0	0	0	0.192493	0	0.371236	3.23113	0	0.137495	0.233741	0.0687474	0	0.343737	0	1.23745	0.192493	0.109996	6.7785	0.0137495	0	0.0549979	2.43366	0
s77.w3d2	6934	0.0144217	37.8858	0	3.3891	0	0	11.97	0	0.230747	4.48515	0	0	0.706663	16.5994	0.418229	6.77819	0	0	0	0.0432651	0.721085	0.216325	0	0	0	0	0	0.0144217	1.06721	0	0.85088	0.317277	0	0.0721085	0.158639	0.0144217	0	0.591289	0	0.100952	0.822036	0.447072	8.14825	0	0	0	0.230747	0
s77.w3d3	7647	0.0392311	47.8488	0	3.80541	0	0	13.3386	0	0.13077	5.79312	0	0	1.89617	8.52622	0.418465	4.44619	0	0	0	0	0.9677	0.470773	0	0	0	0	0	0	1.32078	0	0.392311	0.313849	0	0	0.575389	0.013077	0.013077	0.732313	0	0.0523081	0.536158	0.0653851	5.49235	0	0	0.0784621	0.326926	0
s77.w3d4	7055	0.0566974	65.0602	0	8.49043	0	0	10.3331	0	0.0141743	8.09355	0	0	1.13395	0.42523	0.694543	1.53083	0	0	0	0	0.32601	0.255138	0	0	0	0	0	0	0.22679	0	0.255138	0.240964	0	0.0141743	0.453579	0.0141743	0	0.0992204	0.0141743	0.0141743	0.0850461	0	0.807938	0	0	0.141743	0.198441	0
s77.w3d5	6376	0.0156838	77.6035	0	6.11669	0	0	3.71706	0	0	8.79862	0	0	0.454831	0.156838	0.156838	0.925345	0	0	0	0	0.125471	0.156838	0	0	0.0156838	0	0	0	0.0627353	0	0.172522	0.0627353	0	0	0.188206	0.0156838	0.0470514	0.0470514	0	0.0156838	0.0627353	0	0.141154	0	0	0.20389	0.0470514	0
s77.w3d6	6591	0.0303444	74.45	0	6.25095	0	0	5.38613	0	0.0151722	9.20953	0	0	1.27447	0.500683	0.242755	0.849643	0	0	0	0.0303444	0.257927	0.121378	0	0	0	0	0	0	0.0606888	0	0.0910332	0.0910332	0	0	0.2731	0.0151722	0	0.0455166	0	0.0455166	0.0151722	0.0151722	0.13655	0	0	0.0455166	0.0303444	0
s77.w3d7	6607	0.711367	49.5081	0	7.64341	0	0	7.1288	0.0302709	0.0756773	6.99258	0	0	2.69411	11.2456	0.227032	5.23687	0	0	0	0	0.0908128	0.0605418	0	0	0	0	0	0	1.08975	0	0.938399	0.0756773	0	0.0151355	0.0454064	0.121084	0.0756773	0.605418	0	0.0454064	0.423793	0	0.438928	0.0151355	0	0.136219	0.181626	0
s77.w4d1	6329	0.0158003	66.7404	0	11.7712	0	0	3.17586	0	0.0316006	7.66314	0	0	2.87565	0.679412	0.300205	2.11724	0	0	0	0	0.0790014	0.0948017	0	0	0	0	0	0	0.142203	0	0.521409	0.110602	0	0.0158003	0.316006	0.173803	0.0948017	0.0474009	0.0158003	0.0316006	0.0474009	0	0.410807	0	0	0.126402	0.205404	0
s77.w4d2	6914	0	64.9118	0	10.5149	0	0	3.67371	0	0.0144634	9.69048	0	0	2.48771	0.67978	0.173561	2.22736	0	0	0	0	0.0867804	0.072317	0	0	0	0	0	0	0.332658	0	0.708707	0.072317	0	0.0289268	0.072317	0.376049	0.0144634	0.0433902	0	0.0578536	0.101244	0	0.448366	0	0	0.115707	0.101244	0
s77.w4d3	7901	0.0885964	66.0676	0	8.18884	0	0	4.77155	0	0	9.61904	0	0	1.73396	2.97431	0.126566	1.44286	0	0	0	0	0.0126566	0.15188	0	0	0	0	0	0	0.11391	0	0.341729	0.0253133	0	0.0126566	0.101253	0.392355	0.0126566	0.0759398	0.0126566	0.0253133	0.126566	0	1.10113	0	0	0.126566	0.0506265	0
s77.w4d4	9268	0.0323694	61.5559	0	8.76133	0	0	5.28701	0	0.0323694	8.49158	0	0	3.94907	0.873975	0.129478	4.01381	0	0	0	0	0.0971083	0.118688	0	0	0	0	0	0	0.183427	0	0.744497	0.107898	0	0.172637	0.129478	0.496331	0.0323694	0.0215796	0.0215796	0.0323694	0.0755287	0	0.798446	0.0107898	0	0.258956	0.107898	0
s77.w4d5	7002	0.0285633	62.3536	0	8.69751	0	0	5.74122	0	0.0428449	8.96887	0	0	2.31362	0.78549	0.257069	2.84205	0	0	0	0	0.114253	0.114253	0	0	0	0	0	0	0.385604	0	0.78549	0.0714082	0.0142816	0.128535	0.114253	0.87118	0	0.0428449	0	0.0999714	0.0856898	0	0.756927	0	0	0.142816	0.0999714	0
s77.w4d6	8390	0.464839	68.6889	0	7.46126	0	0	4.25507	0	0.0238379	9.27294	0	0	1.31108	1.02503	0.178784	1.29917	0	0	0	0	0.166865	0.131108	0	0	0	0	0	0	0.0834327	0	0.631704	0.0715137	0	0.0715137	0.0715137	0.464839	0	0.0595948	0.011919	0.0476758	0.0476758	0.0595948	0.512515	0	0	0.131108	0.0238379	0
s77.w4d7	6721	0.0743937	66.6865	0	8.31721	0	0	3.70481	0	0.0148787	9.49264	0	0	2.06814	0.327332	0.163666	2.14254	0.0297575	0	0	0	0.104151	0.0892724	0	0	0	0	0	0	0.327332	0	0.729058	0.0297575	0	0.059515	0.0892724	0.59515	0	0.059515	0	0.059515	0.059515	0	1.01175	0	0	0.11903	0.0446362	0
s77.w5d1	8054	0.471815	57.5739	0	6.91582	0	0	4.80507	0	0.0496648	8.92724	0	0	1.19195	8.80308	0.062081	4.06009	0	0	0	0	0.0496648	0.0744971	0	0	0	0	0	0	1.15471	0	0.68289	0.0248324	0	0.235908	0.0993295	0.111746	0	0.148994	0	0.0372486	0.446983	0	0.372486	0	0	0.124162	0.0124162	0
s77.w5d2	6295	0.127085	60	0	4.05083	0	0	5.68705	0	0.0158856	7.4027	0	0	0.428912	12.7085	0.0158856	3.52661	0	0	0	0	0	0.111199	0	0	0	0	0	0.0158856	0.714853	0	0.492454	0.0317712	0	0.0158856	0.0635425	0.0158856	0	0.0953137	0	0	0.50834	0.0476569	1.17554	0	0	0	0	0
s77.w5d3	6879	0.29074	55.3278	0	5.66943	0	0	6.73063	0	0.058148	7.70461	0	0	0.537869	12.7489	0.058148	4.28841	0.014537	0	0	0.014537	0.014537	0.101759	0	0	0	0	0	0	1.13389	0	0.712313	0.014537	0	0.043611	0.014537	0.014537	0	0.14537	0	0.014537	0.843146	0.058148	0.930368	0	0	0.014537	0.014537	0
s77.w5d4	7656	0.522466	53.9316	0	5.25078	0	0	8.77743	0	0.130617	7.15778	0	0	0.875131	12.5131	0.0783699	3.31766	0.0261233	0	0	0.0130617	0.143678	0.208986	0	0	0	0	0	0	0.888192	0	0.587774	0.0522466	0	0.0522466	0.0783699	0.0261233	0	0.169801	0.0130617	0.0130617	0.731452	0.0522466	1.2278	0	0	0.0130617	0.0130617	0
s77.w5d5	8605	0.557815	63.0564	0	6.28704	0	0	4.6136	0.0116212	0.0581058	9.19233	0	0	1.0459	7.0308	0.244044	2.1964	0.0116212	0	0	0	0.0697269	0.127833	0	0	0	0	0	0	0.743754	0	0.371877	0.0813481	0	0.10459	0.116212	0.0464846	0	0.10459	0	0.244044	0.522952	0.0232423	0.929692	0	0	0.0232423	0.0697269	0
s77.w5d6	7421	6.77806	69.2899	0	4.25819	0	0	0.606387	0	1.26668	10.1065	0	0.175179	0.134753	2.25037	0	0.202129	0.458159	0	0	0.0943269	0.0404258	0	0	0	0	0	0	0.417733	0.202129	0	0.0134753	0.0134753	0.0134753	0.134753	0.107802	0	0	0.175179	0	0	0.431209	0.107802	1.69788	0	0	0	0.0269505	0
s77.w5d7	6678	2.94999	58.3857	0	4.71698	0	0	2.12639	0	0.703804	9.01468	0	0	0.539084	11.9197	0.0299491	2.06649	0.0748727	0	0	0.0299491	0.0149745	0.0299491	0	0	0	0	0	0.0149745	0.509134	0	0.269542	0.0149745	0	0.149745	0.0748727	0	0.0149745	0.104822	0	0	0.613956	0.793651	1.5274	0	0	0	0	0
s77.w6d1	7081	0.86146	64.7366	0	10.9024	0	0	5.21113	0.0141223	0.127101	8.8688	0	0.0141223	2.33018	1.68055	0.254201	1.42635	0	0	0	0.0282446	0.282446	0.127101	0	0	0	0	0	0	0.112978	0	0.268324	0.0988561	0	0.268324	0.437791	0	0.0141223	0.0423669	0	0.0141223	0.127101	0.155345	0.691993	0.0141223	0	0.0141223	0.0847338	0
s77.w6d2	6457	0.464612	63.6673	0	10.2215	0	0	5.9935	0	0.154871	9.15286	0	0	3.99566	0.309741	0.464612	1.95137	0.0154871	0	0	0	0.387177	0.0464612	0	0	0	0	0	0	0	0	0.340716	0.216819	0	0.418151	0.340716	0	0.0929224	0.0154871	0	0	0.0774353	0	0.89825	0	0	0.108409	0.0929224	0
s77.w6d3	6774	0.221435	63.0647	0	9.97933	0	0	5.34396	0	0.044287	9.58075	0	0	5.86064	0.162386	0.206673	1.60909	0	0	0	0.0147623	0.206673	0.132861	0	0	0	0	0	0	0.0147623	0	0.280484	0.206673	0	0.472394	0.428107	0.0738116	0	0	0.0295247	0.0295247	0.0295247	0	0.693829	0	0	0.280484	0.088574	0
s77.w6d4	5935	0.21904	54.8947	0	16.9671	0	0	7.31255	0	0.168492	8.23926	0	0	5.03791	0.320135	0.438079	1.33109	0	0	0	0.0168492	0.20219	0.0673968	0	0	0	0	0	0	0.0505476	0	0.20219	0.101095	0	0.943555	0.286436	0.336984	0.0336984	0.0336984	0	0	0.0673968	0	0.556024	0	0	0.370682	0.0673968	0
s77.w6d5	7351	0.0816215	66.0726	0	11.7943	0	0	4.04027	0	0.258468	10.0122	0	0	4.09468	0.258468	0.14964	0.625765	0	0	0	0.0136036	0.0952251	0.0816215	0	0	0	0	0	0	0.0272072	0	0.122432	0.068018	0	0.462522	0.176847	0.108829	0.0272072	0.0136036	0.0272072	0	0.0816215	0	0.258468	0	0	0.0952251	0.0816215	0
s77.w6d6	6550	0.183206	67.7405	0	9.23664	0	0	5.55725	0	0.21374	10.4733	0	0	2.58015	0.412214	0.137405	0.931298	0	0	0	0	0.0763359	0.0610687	0	0	0	0	0	0	0.0305344	0	0.290076	0.0458015	0	0.503817	0.137405	0.244275	0.0152672	0.0305344	0	0	0.0610687	0	0.396947	0	0	0.0305344	0.0610687	0
s77.w6d7	5705	0.140228	64.5223	0	9.99124	0	0	5.73181	0	0.473269	10.0263	0	0	2.19106	0.701139	0.438212	1.43734	0	0	0	0.0876424	0.262927	0.035057	0	0	0	0	0	0	0.262927	0	0.333041	0.122699	0	0.543383	0.280456	0.543383	0.0175285	0.105171	0	0.035057	0.0876424	0	0.473269	0	0	0.245399	0.105171	0
s77.w7d1	6573	0.36513	72.2958	0	7.27217	0	0	4.73148	0	0.258634	10.1476	0	0	1.08018	0.638978	0.12171	0.73026	0	0	0	0.060855	0.0304275	0.12171	0	0	0	0	0	0	0.0456413	0	0.289061	0.0304275	0	0.197779	0.0912825	0.334703	0.0304275	0.0152138	0	0.0152138	0.167351	0	0.289061	0	0	0	0.0304275	0
s77.w7d2	8508	0.235073	75.6817	0	6.81711	0	0	2.63282	0	0.458392	10.8486	0	0	0.905031	0.152797	0.152797	0.564175	0	0	0	0.0705219	0.0117536	0.0940291	0	0	0	0	0	0	0.0470146	0	0.141044	0	0	0.246827	0.0352609	0.340856	0.0117536	0.0235073	0	0	0.0352609	0	0.176305	0.0117536	0	0	0	0
s77.w7d3	434	0	71.4286	0	8.29493	0	0	3.45622	0	1.84332	11.2903	0	0	0.460829	0.460829	0	0.230415	0	0	0	0	0	0.230415	0	0	0	0	0	0	0	0	0	0.230415	0	0.230415	0	0.230415	0	0	0	0	0	0	0	0	0	0	0	0
s77.w7d4	7691	0.806137	70.1469	0	7.58029	0	0	4.94084	0	1.63828	9.81667	0	0	0.598102	0.780133	0.0520088	0.910155	0	0	0	0.182031	0	0.221038	0	0	0	0	0	0	0.156027	0	0.312053	0	0	0.377064	0.0260044	0.442075	0	0.0390066	0	0	0.182031	0	0.104018	0	0	0	0.0260044	0
s77.w7d5	8848	0.689421	63.1442	0	7.25588	0	0	5.57188	0	1.50316	9.48237	0	0	0.655515	4.47559	0.192134	2.66727	0	0	0	0.0565099	0.033906	0.146926	0	0	0	0	0	0	0.666817	0	0.531193	0.011302	0	0.237342	0	0.203436	0	0.237342	0.011302	0.033906	0.361664	0	0.271248	0.011302	0	0.011302	0.022604	0
s77.w7d6	7081	1.00268	54.738	0	6.80695	0	0	4.90044	0	0.282446	7.54131	0	0	0.946194	8.9959	0.36718	6.86344	0	0	0	0.0564892	0.141223	0.0988561	0	0	0	0	0	0	1.3275	0	1.07329	0.0564892	0	0.141223	0.0564892	0.225957	0	0.423669	0.0141223	0.0423669	0.240079	0	0.579014	0	0	0.0423669	0.0988561	0
s77.w7d7	6784	0.766509	43.8237	0	2.55012	0	0	5.852	0	1.17925	4.2895	0	0	1.0908	15.3007	0.383255	8.52005	0.0147406	0	0	0	0.486439	0.397995	0	0	0	0	0	0	0.442217	0	0.869693	0.26533	0	0.206368	0.339033	0	0.0294811	0.560142	0.0147406	0.0589623	0.147406	0	7.14917	0	0	0.943396	0.191627	0
s77.w8d1	8085	0.0618429	42.0037	0	1.86766	0	0	7.26036	0	0.531849	3.10451	0	0	0.742115	21.7687	0.235003	5.73902	0	0	0	0	1.08844	0.272109	0	0	0	0	0	0	0.729746	0	0.729746	0.210266	0	0.197897	0.34632	0.0123686	0	0.556586	0	0.0371058	0.333952	0	7.1243	0	0	0.0494743	0.445269	0
s77.w8d2	7380	2.76423	37.3035	0	2.16802	0	0	7.64228	0	0.216802	3.00813	0	0	0.650407	12.1816	1.00271	14.3496	0.0135501	0	0	0.0135501	0.934959	0.284553	0	0	0	0	0	0.0135501	1.84282	0	1.43631	0.569106	0.0135501	0.0813008	0.460705	0	0	0.867209	0	0.284553	0.555556	0	6.73442	0	0	0.0542005	0.96206	0
s77.w8d3	7544	0.145811	35.3393	0	1.57741	0	0.0132556	6.44221	0.132556	0.106045	3.39343	0	0	0.450689	13.017	0.0132556	16.3574	0	0	0	0	0.225345	1.11347	0	0	0	0	0	0	1.15323	0	1.44486	0.1193	0	0.0132556	0.371156	0.0132556	0	0.291622	0	0.0132556	1.0737	0.0397667	4.772	0.0397667	0.0132556	0.0265111	0.106045	0
s77.w8d4	6642	0.10539	50.1204	0	3.7037	0	0	7.03101	0	0.165613	3.85426	0	0	1.44535	9.63565	0.31617	12.7371	0.0150557	0	0.0150557	0.0150557	0.63234	0.271003	0	0	0	0	0	0	0.436615	0	1.29479	0.331226	0	0	0.587173	0.0150557	0	0.391448	0.0150557	0.0903342	0.406504	0.0150557	3.37248	0	0	0.0752785	0.31617	0
s77.w8d5	6601	0.106045	66.6717	0	4.01454	0	0.0151492	7.21103	0	0.0302984	7.10498	0	0	1.39373	2.40873	0.96955	2.8632	0.0151492	0	0.0151492	0.227238	0.787759	0.136343	0	0	0.0151492	0	0	0	0.787759	0	0.318134	0.39388	0	0	0.636267	0.0605969	0.0454477	0.136343	0.0302984	0.242388	0.121194	0	0.787759	0	0	0.287835	0.348432	0
s77.w8d6	9552	0.031407	64.2797	0	4.43886	0	0.020938	5.95687	0.010469	0.0523451	6.97236	0	0.010469	0.690955	6.3861	0.335008	5.14028	0.031407	0	0.031407	0	0.115159	0.10469	0.010469	0.0837521	0.010469	0	0	0	0.523451	0	0.732831	0.230318	0	0.010469	0.450168	0.020938	0.0523451	0.20938	0	0.031407	0.439698	0.010469	0.251256	0.041876	0	0.020938	0.115159	0
s77.w8d7	8096	0.222332	57.127	0	4.70603	0	0	7.6334	0	0.0247036	5.99061	0	0.0123518	0.654644	8.49802	0.407609	6.76877	0.0247036	0	0	0.0617589	0.247036	0.308794	0	0.123518	0.0123518	0	0	0	0.605237	0	0.852273	0.160573	0	0.0123518	0.494071	0.0123518	0.13587	0.358202	0	0.0617589	0.679348	0.0123518	0.481719	0.0370553	0	0.148221	0.123518	0
s77.w9d1	7449	0.0939723	75.5806	0	7.27614	0	0	2.63123	0	0.0268492	7.30299	0	0	0.953148	0.8726	0.0805477	1.77205	0.0134246	0	0	0	0.0536985	0.0402739	0	0	0	0	0	0	0.630957	0	0.34904	0.187945	0	0	0.684656	0.0268492	0	0.0671231	0	0.0402739	0.0134246	0	0.134246	0	0	0.0134246	0.0671231	0
s77.w9d2	7765	0.0257566	78.2357	0	5.65357	0	0	2.15068	0	0	8.84739	0	0	0.708307	0.708307	0.0515132	1.31359	0	0	0	0	0.0515132	0.0386349	0	0	0	0	0	0	0.502254	0	0.283323	0.103026	0.0128783	0.0257566	0.270444	0.0128783	0.0257566	0.0643915	0.0128783	0.0257566	0.0257566	0.0128783	0.0901481	0	0	0	0.0128783	0
s77.w9d3	7289	0.109754	71.2581	0	8.23158	0	0	2.67526	0	0.0548772	10.0014	0	0	0.905474	1.46797	0.342983	1.12498	0	0.0137193	0	0.0137193	0.19207	0.0685965	0	0	0	0	0	0	0.685965	0	0.521334	0.109754	0	0.0960351	0.20579	0.0685965	0	0.0274386	0	0.0137193	0.0411579	0	0.109754	0	0	0	0.0823158	0
s77.w9d4	7551	0.105946	70.1232	0	8.46246	0	0.0264866	3.6419	0	0.0529731	8.0784	0	0	1.57595	0.450271	0.158919	2.92676	0	0	0.0132433	0	0.0794597	0.185406	0.0264866	0	0	0	0	0	0.251622	0	0.80784	0.145676	0	0.092703	0.238379	0.264866	0.0132433	0.0132433	0.0397298	0.0132433	0.0397298	0.0264866	0.238379	0	0	0.0132433	0.0794597	0
s77.w9d5	5482	0.310106	65.5418	0	10.6166	0	0.0182415	4.63335	0	0.200657	7.88034	0	0	1.45932	1.4958	0.383072	1.53229	0.0729661	0	0.036483	0.0547246	0.0912076	0.109449	0	0	0	0	0	0	0.638453	0	0.729661	0.145932	0	0.145932	0.145932	0.529004	0.0547246	0.0182415	0	0.164174	0.145932	0	0.200657	0	0	0.036483	0.0729661	0
s77.w9d6	9941	0.855045	68.2125	0	9.13389	0	0.0100594	2.85686	0	0.0704155	8.69128	0	0	1.54914	1.84086	0.31184	1.33789	0.0100594	0	0.0100594	0.0502968	0.191128	0.120712	0	0	0	0	0	0.0100594	0.593502	0	0.714214	0.181068	0.0201187	0.181068	0.251484	0.402374	0.0804748	0.0201187	0	0.0603561	0.0502968	0.0502968	0.130772	0.0100594	0.0100594	0.0301781	0.0402374	0
s77.w9d7	6359	0.456047	45.7934	0	10.3004	0	0.0471772	13.6499	0	0.141532	6.68344	0	0.0314515	2.79918	0.912093	0.393144	8.75924	0.0157257	0	0.0157257	0.062903	0.157257	0.314515	0	0.0943545	0	0	0	0	0.676207	0	2.02862	0.267338	0	0.157257	0.235886	0.503224	0.283063	0.440321	0	0.062903	0.393144	0.0786287	0.267338	0.0471772	0	0.22016	0.062903	0
s77.w10d1	7488	0.627671	72.6095	0	4.13996	0	0.0133547	5.66239	0	0.0667735	9.74893	0	0.0133547	1.08173	0.22703	0.22703	0.974893	0	0	0.0267094	0.0133547	0.0934829	0.160256	0	0.133547	0	0	0	0	0.293803	0	0.520833	0.22703	0	0.0934829	0.333868	0.186966	0.0667735	0.0133547	0.0133547	0.0934829	0.0667735	0	0.173611	0.0133547	0	0	0.0267094	0
s77.w10d2	8890	0.269966	70.4612	0	5.43307	0	0	8.009	0.0112486	0.0899888	9.49381	0	0	1.05737	0.292463	0.0899888	1.55231	0	0	0	0.0112486	0.0674916	0.15748	0	0	0	0	0	0	0.15748	0	0.427447	0.123735	0	0.191226	0.258718	0.0224972	0	0.0449944	0.0337458	0.0224972	0.112486	0	0.134983	0	0	0.0112486	0.0112486	0
s77.w10d3	6109	0.507448	85.5623	0.114585	1.32591	0	0.22917	6.58046	0.0327386	0.0982157	1.47324	0	0	0.491079	0.0654772	0.114585	0.736618	0	0.180062	0	0.0163693	0.589294	0.0491079	0.0654772	0	0	0	0	0	0.245539	0.0163693	0.180062	0.311017	0.0163693	0	0.392863	0	0.0327386	0.0163693	0.0163693	0	0.0654772	0	0.0818465	0	0	0	0.0818465	0
s77.w10d4	6994	0.371747	88.962	0.314555	1.30112	0.014298	0.243065	4.04633	0.0571919	0.0285959	1.22963	0	0	0.314555	0.300257	0.0857878	0.800686	0.114384	0	0	0	0.386045	0.0285959	0.114384	0	0	0.014298	0	0	0.100086	0	0.128682	0.100086	0	0.0428939	0.228768	0	0	0.014298	0.0428939	0	0.21447	0.014298	0.0857878	0	0.014298	0.014298	0.0857878	0
s77.w10d5	6424	1.2142	76.1986	0.295766	2.70859	0	0.311333	9.49564	0.171233	0.0155666	1.27646	0	0	0.902864	0.435866	0.0778331	3.00436	0	0.0311333	0.0155666	0	0.358032	0.124533	0.155666	0	0	0	0.0155666	0	0.560399	0	0.311333	0.217933	0.0933998	0.124533	0.451432	0.0622665	0	0.0155666	0.0933998	0	0.1868	0.0311333	0.326899	0	0	0	0.0311333	0
s77.w10d6	6477	1.17338	73.3055	0.20071	3.55103	0	0.385981	11.6103	0.0926355	0.0926355	1.09619	0	0	0.926355	0.787402	0.293346	1.89903	0.0308785	0	0	0.0154392	0.262467	0.0308785	0.108075	0	0	0	0	0	1.15794	0.0154392	0.185271	0.324224	0.108075	0.0308785	0.494056	0.0463177	0.0154392	0.0308785	0.0771962	0.138953	0.308785	0.0308785	0.324224	0	0	0	0.108075	0
s77.w10d7	6301	1.98381	66.8148	0.491985	4.20568	0.0158705	0.142834	12.0298	0.031741	0.142834	1.12681	0	0	0.603079	1.30138	0.031741	6.12601	0.0158705	0.190446	0	0	0.0793525	0.031741	0.0158705	0	0	0	0	0	1.15855	0	0.190446	0	0.0793525	0.0793525	0.0476115	0.0793525	0	0.142834	0.031741	0.031741	1.17442	0.0476115	0.809395	0	0.0158705	0	0	0
s82.w1d1	5118	0.566628	82.5127	0.17585	0.0195389	0	6.07659	0	0.0390778	0.410317	1.28957	0	0	0.234467	0.117233	0	1.21141	0	0.0195389	0.0586166	0.0390778	0.0195389	0.801094	3.65377	0	0	0	0	0	0.449394	0.0586166	0.214928	0	0.117233	0	0	0.0586166	0.273544	0.0586166	0	0	0.625244	0	0.390778	0	0	0	0	0
s82.w1d2	3467	15.9792	77.3868	0	0.0576868	0	0.432651	0	0	3.51889	1.21142	0.115374	0	0	0.0576868	0	0	0	0	0	0	0	0.0288434	0.144217	0	0	0	0	0.0576868	0.0865301	0	0	0	0.0865301	0	0	0	0	0.0865301	0	0	0.17306	0	0.0288434	0	0	0	0	0
s82.w1d3	6763	8.93095	75.3955	0.266154	0.221795	0	9.16753	0.0147863	0.0147863	1.18291	0.946326	0	0	0.133077	0	0.0295727	0.0591453	0.0147863	0.133077	0.0147863	0	0.0147863	0.088718	0.502735	0	0	0	0	0	0.428804	0.0147863	0.088718	0.0147863	0.0591453	0	0	0	0.044359	0.133077	0	0	0.650599	0	0.517522	0	0	0	0	0
s82.w1d4	6120	0.718954	83.9052	0.147059	0.800654	0	5.81699	1.07843	0	0.294118	1.09477	0	0	0.833333	0.0653595	0.228758	0.310458	0	0.212418	0.114379	0	0	0.375817	1.68301	0	0.0163399	0	0.245098	0	0.212418	0.147059	0.261438	0	0.0326797	0.294118	0	0	0.0653595	0.0816993	0	0	0.0816993	0	0.179739	0	0.147059	0	0.0163399	0
s82.w1d5	6558	0.594694	84.9649	0.243977	1.37237	0	2.47027	1.75358	0	0.686185	1.58585	0	0	0.426959	0	0.228728	0.137237	0	0	0.0914913	0	0.0609942	0.609942	3.41568	0	0.0304971	0.0457457	0.0609942	0	0.137237	0.0762428	0.0762428	0.0152486	0.0152486	0.167734	0	0	0.0304971	0.0152486	0	0.0152486	0.167734	0	0.0762428	0	0.0152486	0	0	0
s82.w1d6	6833	1.03908	75.6769	0.0439046	0.965901	0	6.96619	1.53666	0.0585394	0.658569	1.27323	0.0146349	0	0.409776	0.0585394	0.102444	0.160983	0.0146349	0.0292697	0.102444	0.0292697	0.0439046	1.27323	5.83931	0	0.0146349	0.0292697	0.204888	0	0.746378	0.0146349	0.160983	0.0146349	0.0878092	0.278062	0.0146349	0	0.0292697	0.204888	0.0146349	0	0.673204	0	0.0878092	0	0.248793	0	0.0146349	0
s82.w1d7	6292	3.86205	66.2111	0.0476796	0.858233	0	9.45645	1.11252	0.0635728	0.826446	1.23967	0	0	0.413223	0.0476796	0.079466	0.0953592	0.0476796	0	0.0476796	0	0	1.22378	7.13605	0.0476796	0	0.0317864	1.27146	0	1.82772	0.111252	0.39733	0	0.0476796	0.238398	0	0	0.0158932	0.254291	0	0	1.35092	0	0.190718	0	0.222505	0	0.0158932	0.079466
s82.w2d2	6078	2.31984	48.8483	0.230339	0.493583	0.0493583	18.0816	0.789733	0.0658111	0.312603	0.937808	0	0	0.197433	0	0.427772	0.0987167	0	0.0164528	0.0329056	0.148075	0.0329056	2.59954	16.6009	0	0.756828	0.0164528	0.756828	0.0164528	0.970714	0.0329056	0.526489	0.0164528	0.0493583	0.164528	0	0.279697	0.0164528	0.279697	0.0329056	0.0493583	0.70747	0	0.0493583	0	0.806186	0.230339	0.0164528	0.0658111
s82.w2d3	6185	1.61681	64.5756	0.145513	0.679062	0	11.5441	1.16411	0.0161681	0.355699	1.16411	0	0	0.291027	0	0.194018	0.0323363	0	0	0.0485044	0.0161681	0	1.827	12.4818	0	0.743735	0	0.226354	0	0.517381	0	0.113177	0	0.0323363	0.0808407	0	0.17785	0	0.242522	0.0161681	0	0.388036	0	0	0	0.371867	0	0.0161681	0
s82.w2d4	7069	1.68341	73.1504	0.268779	0.466827	0	9.56288	0.693167	0	0.282925	1.51365	0	0	0.268779	0.0141463	0.11317	0.0282925	0	0.268779	0.0282925	0.0141463	0.0141463	1.14585	7.08728	0	0.862923	0	0.141463	0	0.325364	0.0707314	0.127316	0	0.0141463	0.240487	0	0.169755	0.0424388	0.11317	0	0	0.311218	0	0.0282925	0	0.11317	0	0.0282925	0
s82.w2d5	5281	1.19296	78.2428	0.132551	0.927855	0	2.82144	0.776368	0	0.511267	1.93145	0	0	0.454459	0	0.454459	0.0568074	0	0.113615	0.094679	0.0757432	0.0568074	1.09828	8.12346	0	0.58701	0	0.0757432	0	0.530203	0.0757432	0.246165	0	0.094679	0.151486	0	0.246165	0.094679	0.132551	0.0378716	0.0189358	0.094679	0	0.0189358	0	0.0568074	0.0757432	0.0189358	0
s82.w2d6	4902	1.16279	76.0302	0.224398	0.754794	0.0203998	8.50673	1.20359	0	0.305998	1.59119	0	0	0.428397	0	0.285598	0.0407997	0.0203998	0	0.0203998	0	0	0.877193	5.87515	0	0.346797	0.0203998	0.122399	0	0.244798	0	0.0815993	0	0.0203998	0.183599	0	0.285598	0.0407997	0.0611995	0	0	0.265198	0	0.0611995	0	0.0203998	0.0203998	0	0
s82.w2d7	6873	1.62956	85.3339	0.305543	0.829332	0	1.92056	1.33857	0.0581987	0.218245	1.80416	0	0	0.552888	0.0145497	0.101848	0.0290994	0.0145497	0.0436491	0.174596	0	0.0290994	0.421941	3.43373	0	0.203696	0.0581987	0.0436491	0	0.189146	0.0145497	0.0872981	0	0.0872981	0	0	0.247345	0.0290994	0.0581987	0	0	0.174596	0	0.0581987	0	0.130947	0	0	0
s82.w3d1	8180	43.044	48.1174	0.146699	0.0122249	0	2.23716	0.0122249	0.0244499	2.92176	1.12469	0	0	0.0244499	0	0.0366748	0.0611247	0	0	0	0.0366748	0.0366748	0.0366748	0.0611247	0.0366748	0	0.0122249	0	0.0488998	0.134474	0.0244499	0.0122249	0	0.0855746	0	0	0	0.158924	0.0855746	0	0	0.0488998	0	0.0244499	0	0.0122249	0.0366748	0.0122249	0
s82.w3d2	8616	48.8045	39.7052	0.255339	0	0	4.56128	0	0.0580316	2.73909	0.707985	0	0	0	0	0.0116063	0.104457	0	0.197307	0	0.0464253	0.0696379	0	0.0348189	0.174095	0	0	0	0	0.104457	0.0116063	0.0348189	0.0232126	0.0464253	0	0	0	0.127669	0.0580316	0	0.0116063	0.0812442	0	0.0116063	0	0	0.0116063	0	0
s82.w3d3	8230	43.5601	46.5978	0.194411	0	0	2.50304	0	0.133657	2.17497	1.19077	0	0	0	0	0.072904	0.109356	0	0.0486027	0	0.121507	0.170109	0.0243013	0.0121507	0.218712	0	0.0121507	0	0.0243013	0.0607533	0.0121507	0.0243013	0.0972053	0.109356	0	0	0	0.157959	0.0243013	0	0.0121507	0.109356	0	0	0	0.0243013	0.0121507	0.0486027	0
s82.w3d5	6630	2.1267	77.6772	0.211161	0.0301659	0	9.68326	0	0	0.769231	1.25189	0	0	0.361991	0.015083	0	0.301659	0	0.180995	0	0	0.0301659	0	0.0754148	0	0	0	0	0	1.91554	1.10106	0.165913	0	0.0904977	0	0	0	1.34238	0.105581	0	0.015083	0.874811	0	0.708899	0	0	0	0	0
s82.w3d6	5113	2.44475	68.7659	0.273812	0.058674	0	12.9278	0	0	0.645414	1.48641	0	0	0.371602	0.019558	0	1.77978	0	0.29337	0	0	0	0.019558	0	0	0	0	0	0	2.75768	0.919226	0.352044	0	0.117348	0	0	0	1.93624	0.39116	0	0	1.91668	0	1.2126	0	0.019558	0	0	0
s82.w3d7	7406	2.67351	73.0354	0	0.0810154	0	12.6924	0	0.0135026	0.621118	1.5933	0	0	0.243046	0	0	0.594113	0.0135026	0	0	0	0	0	0.0135026	0	0	0	0	0	2.1199	1.0667	0.202538	0	0	0	0	0	1.17472	0.324062	0	0	1.64731	0	0.823656	0	0	0	0	0
s82.w4d1	6498	1.739	75.9464	0.200062	0.0615574	0	10.9726	0	0.0307787	0.846414	1.66205	0	0	0.184672	0.0153894	0	0.661742	0.0153894	0.0923361	0	0	0	0.400123	1.86211	0	0	0	0	0	1.41582	0.153894	0.138504	0	0.0307787	0	0	0	0.353955	0.184672	0	0	1.4466	0	0.584795	0	0	0	0	0
s82.w4d2	7511	2.58288	76.7807	0.292904	0.10651	0	10.7975	0	0.0798828	0.892025	1.31807	0	0	0.213021	0.0266276	0.0133138	0.585807	0.0266276	0.0133138	0	0	0	0.173079	1.23818	0	0	0.0133138	0	0	1.4512	0.0266276	0.146452	0	0.213021	0	0	0	0.465983	0.119824	0	0	0.985222	0	0.465983	0	0	0	0	0
s82.w4d3	6749	2.50407	70.529	0.266706	0.14817	0	11.8388	0.014817	0.0889021	0.711216	1.14091	0	0	0.266706	0.044451	0.014817	1.22981	0	0.162987	0.014817	0.014817	0	0.459327	1.94103	0	0	0.014817	0	0	3.6598	0.044451	0.385242	0	0.044451	0	0	0	0.84457	0.222255	0	0	1.51134	0	0.711216	0	0	0	0	0
s82.w4d4	7124	1.85289	76.3897	0.140371	0.0561482	0	8.74509	0	0.112296	0.561482	1.31948	0	0	0.168445	0.0561482	0.0561482	0.926446	0	0.0842223	0	0	0.0140371	0.491297	2.84952	0	0	0	0	0	1.6283	0.126334	0.322852	0	0.0842223	0	0	0	0.786075	0.252667	0	0	1.19315	0	0.729927	0	0	0	0.0140371	0
s82.w4d5	7951	19.0039	64.8598	0.012577	0.100616	0	8.45177	0	0	3.37065	1.06905	0	0	0.012577	0.012577	0.012577	0.0377311	0	0	0.012577	0.012577	0	0.12577	0.515658	0	0	0	0	0	0.289272	0.012577	0.012577	0	0.0880392	0.012577	0	0	0.0377311	0.113193	0	0	0.46535	0	0.0251541	0	0	0	0	0
s82.w4d6	7253	3.11595	84.241	0.110299	0.579071	0.0275748	5.3633	0	0	1.72342	1.35117	0	0	0.37226	0	0.179236	0.124087	0.0137874	0.0965118	0.0137874	0	0.0137874	0.0827244	0.358472	0	0	0	0	0	0.37226	0.0551496	0.151661	0	0.0965118	0	0	0	0.206811	0.165449	0	0	0.399835	0	0.0965118	0	0	0	0	0
s82.w4d7	6998	5.15862	75.2072	0.128608	0.314376	0	9.03115	0	0	2.05773	1.20034	0	0	0.257216	0	0.0285796	0.100029	0.0428694	0.328665	0.0285796	0	0.0142898	0.185767	1.20034	0	0	0	0	0.0142898	1.27179	0.0428694	0.128608	0	0.0428694	0.0285796	0	0	0.357245	0.185767	0	0.0142898	1.14318	0	0.300086	0	0.0142898	0	0	0
s82.w5d1	8128	24.3971	46.0138	0.184547	0.258366	0.0123031	16.314	0	0.0123031	3.531	1.34104	0	0	0.23376	0	0.0246063	0.738189	0	0.0123031	0	0	0	0.0123031	0.135335	0	0	0	0	0	1.50098	1.11959	0.246063	0	0	0	0	0	0.688976	0.332185	0	0.0123031	1.13189	0	0.0123031	0	0	0	0	0
s82.w5d2	7917	37.5395	34.6217	0.151573	0.202097	0	16.0541	0	0.0252621	2.69041	0.795756	0	0	0.0631552	0	0.012631	0.896804	0	0.0884173	0	0.0378931	0.012631	0	0.12631	0	0	0.0378931	0	0	1.79361	0.404194	0.290514	0	0.151573	0	0	0	0.71997	0.290514	0	0	1.25047	0	0	0	0	0	0	0
s82.w5d3	8345	33.7807	40.4074	0.227681	0.155782	0.0239664	14.4638	0	0.0958658	2.56441	0.898742	0	0	0.0718993	0	0.0958658	0.74296	0.0239664	0	0	0.0119832	0.0119832	0	0.0479329	0	0	0.0239664	0	0	1.5698	0.539245	0.251648	0	0.119832	0	0	0	0.515279	0.33553	0	0.0119832	1.2822	0	0	0	0	0	0	0
s82.w5d4	8922	43.3871	28.256	0.179332	0.044833	0	15.1984	0	0.0560412	2.63394	0.672495	0	0	0.123291	0	0.0224165	1.60278	0.0112082	0.280206	0	0.0112082	0.0112082	0	0.0224165	0	0	0	0	0.0224165	2.16319	0.739744	0.268998	0	0.0336247	0	0	0	1.36741	0.25779	0	0	1.00874	0	0	0	0.0112082	0	0	0
s82.w5d5	8478	29.2994	43.4654	0.153338	0.106157	0.0117952	15.9118	0	0.106157	2.77188	1.06157	0	0	0.117952	0	0.0353857	0.719509	0.0235905	0.0707714	0	0	0	0	0.129748	0	0	0.0235905	0	0.0235905	1.14414	0.7431	0.153338	0	0.117952	0	0	0	0.554376	0.200519	0	0	1.38004	0	0	0	0.0117952	0	0	0
s82.w5d6	8416	23.4434	46.6492	0.22576	0.0712928	0	16.9083	0	0	3.68346	0.914924	0	0	0.154468	0	0.130703	0.772338	0	0	0	0	0	0	0.0712928	0	0	0	0	0	1.4615	0.95057	0.261407	0	0.118821	0	0	0	0.712928	0.344582	0	0	1.43774	0	0	0	0	0	0	0
s82.w5d7	10407	37.2249	37.9744	0.124916	0.0960892	0	14.2885	0.00960892	0.00960892	2.43106	1.08581	0	0	0.0768713	0	0.0480446	0.922456	0	0.230614	0	0.00960892	0	0	0.0192178	0	0	0	0	0.00960892	1.47016	0.35553	0.259441	0	0.105698	0	0	0	0.595753	0.182569	0	0	0.922456	0	0.00960892	0	0	0	0.00960892	0
s82.w6d1	6866	2.17011	71.1477	0.218468	0.466065	0	12.9624	0.0145645	0	1.89339	1.23798	0	0	0.466065	0.029129	0.189339	0.422371	0	0.480629	0	0	0	0.655403	2.92747	0	0	0	0	0	0.844742	0.699097	0.0873871	0	0.0728226	0	0	0	0.334984	0.218468	0	0	0.77192	0	0.509758	0	0.0145645	0	0	0
s82.w6d2	6603	2.08996	73.6332	0.121157	0.333182	0	11.5705	0.0151446	0.0302893	1.63562	1.75678	0	0	0.333182	0	0.378616	0.575496	0	0	0.0151446	0	0	0.408905	2.83205	0	0	0.0302893	0	0	0.605785	1.07527	0.106012	0	0	0	0	0	0.333182	0.181736	0	0	0.681508	0	0.439194	0	0	0	0.0151446	0
s82.w6d3	7063	5.88985	73.9487	0.198216	0.311482	0	8.86309	0.0141583	0.099108	1.2884	1.6282	0	0	0.254849	0.0283166	0.297324	0.722073	0.0283166	0.0707914	0	0.0141583	0.0141583	0.382274	1.84058	0	0	0.0566332	0	0.0141583	0.693756	0.467224	0.141583	0	0.0566332	0	0	0.0141583	0.283166	0.155741	0	0.0141583	0.891972	0	0.325641	0	0.0141583	0	0.0283166	0
s82.w6d4	7386	3.64203	84.078	0.230165	0.216626	0	5.13133	0	0.189548	0.297861	2.31519	0	0	0.352017	0.0135391	0.243704	0.230165	0.0135391	0.0135391	0.0135391	0	0	0	0.473869	0	0	0.0135391	0	0	0.230165	0.176009	0.16247	0	0.14893	0	0	0	0.514487	0.0812348	0	0	0.555104	0	0.16247	0	0.0406174	0	0	0
s82.w6d5	484	24.7934	40.0826	1.65289	0.619835	0.413223	11.157	0	1.44628	1.03306	1.23967	0	0	0.206612	0.206612	0.826446	0.619835	0	4.54545	0	0	0	0	2.47934	0	0	0.619835	0	0	0	0.619835	0.413223	0	1.8595	0.206612	0	0	2.06612	0	0	0	0.619835	0	1.03306	0	0.413223	0	0	0
s82.w6d6	7172	2.70496	66.174	0.111545	0.362521	0.0278862	13.2041	0.0139431	0.167317	1.22699	1.72895	0	0	0.557724	0	0.390407	0.920245	0.0278862	0.153374	0.0139431	0	0	0.641383	4.22476	0	0	0.0278862	0	0	1.35248	0.62744	0.292805	0	0.22309	0	0	0	1.10151	0.264919	0	0	1.39431	0	0.697156	0	0	0	0	0
s82.w6d7	6795	0.691685	69.6689	0.220751	0.426784	0	12.9065	0	0.0147167	0.603385	1.64827	0	0	0.382634	0.0294334	0.618102	1.64827	0.0147167	0	0.103017	0.0294334	0.0147167	0.0735835	0.500368	0	0	0	0	0.0147167	0.941869	1.79544	0.353201	0	0.13245	0	0	0	1.9426	0.397351	0	0	1.6777	0	1.89845	0	0	0	0.0147167	0
s82.w7d1	6832	28.952	40.2078	0.248829	0.629391	0	19.7892	0	0	1.41979	0.995316	0	0	0.556206	0.014637	0.248829	0.497658	0	0.161007	0.058548	0	0	0.029274	0.117096	0.014637	0	0	0.073185	0	0.819672	0.614754	0.161007	0	0.029274	0.043911	0	0	0.409836	0.248829	0	0	1.55152	0	0.497658	0	0	0	0	0
s82.w7d2	8567	48.1032	31.3645	0.221781	0.466908	0	14.7426	0	0	1.64585	0.723707	0	0	0.0933816	0	0.0233454	0.0700362	0	0.256799	0	0.0116727	0	0.0116727	0.0700362	0	0	0	0.0116727	0	0.163418	0.0466908	0.0466908	0	0.0350181	0.0116727	0	0	0.0466908	0.0350181	0	0	0.396872	0	0.116727	0	0.0116727	0	0	0
s82.w7d3	7506	33.4266	44.218	0.293099	0.559552	0	13.1628	0.0133227	0.0532907	2.54463	1.13243	0	0	0.413003	0.0133227	0.0532907	0.293099	0.0133227	0	0.0133227	0	0.0133227	0.0133227	0.119904	0	0	0.0266454	0.0266454	0	0.39968	0.133227	0.186517	0	0	0.0532907	0	0	0.239808	0.213163	0	0	0.732747	0	0.519584	0	0	0	0	0
s82.w7d4	12644	90.2642	1.25751	0.126542	0.150269	0	6.6751	0.00790889	0.102816	0.237267	0.0158178	0	0	0.0237267	0	0	0	0	0.0790889	0	0	0	0.0158178	0	0	0	0.0553622	0.0316356	0.00790889	0.0474533	0.0158178	0	0	0.118633	0	0	0	0	0.0158178	0	0	0.110724	0	0.0316356	0	0	0	0	0
s82.w7d5	13986	92.4067	1.5015	0	0.0786501	0	4.68325	0.00715001	0.0643501	0.2002	0.0429	0	0	0	0	0	0.00715001	0.0429	0.00715001	0	0.03575	0.02145	0	0.0500501	0	0	0.00715001	0.02145	0.0286	0.02145	0	0	0.00715001	0.1573	0.00715001	0	0	0	0.0143	0	0	0.0715001	0	0	0	0.0143	0	0.00715001	0
s82.w7d6	12740	78.7206	2.62166	0.102041	0.251177	0	14.3485	0.0549451	0.10989	0.737834	0.0784929	0	0	0.0313972	0	0.0470958	0.00784929	0.00784929	0.282575	0.00784929	0.0863422	0.0313972	0.0156986	0.102041	0	0	0	0.0863422	0.00784929	0.266876	0.00784929	0.0156986	0.0156986	0.10989	0.117739	0	0	0	0.0549451	0	0.0235479	0.204082	0	0.0156986	0	0.00784929	0	0.00784929	0
s82.w7d7	12958	92.6532	1.49714	0.13891	0.0540207	0	4.28307	0	0.108041	0.100324	0.00771724	0	0	0	0	0.00771724	0.0154345	0.00771724	0.123476	0	0.0463034	0.0154345	0.00771724	0.0385862	0	0	0	0.00771724	0.00771724	0	0	0.00771724	0.00771724	0.231517	0.00771724	0	0	0	0.0154345	0	0.0154345	0.0463034	0	0	0	0.00771724	0	0.0154345	0
s82.w8d2	12846	65.6702	12.9768	0.124552	0.32695	0	16.9625	0.202398	0.00778452	0.879651	0.397011	0	0	0.147906	0	0.0311381	0	0	0	0	0.015569	0	0.0233536	0.0856298	0	0	0	0.0389226	0.015569	0.0544917	0	0.0700607	0	0.217967	0.015569	0	0.00778452	0	0.101199	0	0	0.15569	0	0.0311381	0	0.101199	0	0	0
s82.w8d3	9274	63.6619	17.6838	0	0.463662	0	13.7589	0.237222	0.0431313	0.517576	0.377399	0	0	0.183308	0.0107828	0.0323485	0.0107828	0	0.409748	0.0107828	0	0.0107828	0.0215657	0.172525	0	0	0	0.064697	0	0.107828	0	0.118611	0	0.129394	0.0862627	0	0	0	0.118611	0	0.0107828	0.280354	0	0.0539142	0	0.248005	0	0	0
s82.w8d5	13194	64.9689	13.9685	0.0075792	0.432015	0	15.4388	0.234955	0	1.38699	0.272851	0	0	0.151584	0	0.0227376	0.0075792	0	0.386539	0.0075792	0.0454752	0.0227376	0.0227376	0.28043	0	0	0	0.0606336	0.0075792	0.0682128	0.0075792	0.136426	0.0227376	0.0833712	0.037896	0.0151584	0	0	0.0833712	0	0.0151584	0.28801	0	0.0151584	0	0.227376	0.0151584	0.0075792	0
s82.w8d6	8710	54.4317	20.0689	0	0.493685	0	18.5304	0.332951	0.0459242	1.01033	0.355913	0	0	0.126292	0	0.0688863	0.0344432	0	0	0	0.160735	0.0459242	0.0803674	0.884041	0	0	0.0459242	0.10333	0	0.298507	0	0.160735	0.0229621	0	0.0803674	0	0.0114811	0	0.10333	0	0.0574053	0.792193	0	0.0229621	0	0.206659	0.0229621	0.0114811	0
s82.w8d7	10085	57.5905	20.8825	0	0.515617	0	16.3213	0.148736	0.178483	0.594943	0.426376	0	0	0.0495786	0	0.0297471	0	0.00991572	0.247893	0	0.0396629	0	0.0396629	0.267724	0	0	0.0495786	0.0991572	0.00991572	0.0892414	0	0.0793257	0	0.317303	0.0396629	0	0	0.0198314	0.0594943	0	0.0396629	0.307387	0	0.0198314	0	0.218146	0	0.00991572	0
s82.w9d1	7250	24.7172	41.3379	0.0137931	0.841379	0.0275862	18.069	0.372414	0.17931	0.813793	0.868966	0	0	0.206897	0.0137931	0.0827586	0	0.0827586	0.0137931	0	0.0689655	0.0275862	0.648276	4.44138	0.0827586	0	0.0965517	0.662069	0.0137931	0.744828	0.0137931	0.510345	0.0137931	0.648276	0.0689655	0	0	0	0.0965517	0.0137931	0.0137931	0.731034	0	0.0827586	0	1.53103	0	0	0
s82.w9d2	8286	22.2906	41.5037	0	0.929278	0	19.0924	0.374125	0.120685	0.820661	1.18272	0	0	0.156891	0	0.0603427	0.0241371	0.0120685	1.31547	0.0120685	0.108617	0	0.57929	4.36881	0	0	0.0120685	0.446536	0	0.687907	0	0.651702	0	0.458605	0.156891	0	0	0.0120685	0.132754	0	0	0.929278	0	0.0241371	0	1.9189	0	0	0
s82.w9d3	7343	22.1435	46.2345	0.0136184	0.830723	0.122566	17.6903	0.503881	0.408552	0.708157	1.035	0	0	0.136184	0	0.0953289	0	0.0680921	0.558355	0	0.0408552	0.0272368	0.5175	3.00967	0	0	0.0272368	0.245131	0	0.544736	0	0.381316	0	0.912434	0.0408552	0	0	0	0.122566	0	0	0.803486	0	0.0272368	0	1.25289	0	0	0
s82.w9d4	7261	7.91902	79.1351	0.0137722	0.950282	0	5.86696	0.206583	0	0.413166	1.87302	0	0	0.0826332	0	0.0275444	0	0	0	0	0	0	0.12395	0.922738	0	0	0	0.151494	0.0413166	0.192811	0	0.165266	0	0.619749	0.0137722	0	0	0	0	0	0	0.2479	0	0.0137722	0	0.605977	0	0	0
s82.w9d5	7708	19.9922	49.3773	0.0129735	0.985989	0	17.0213	0.389206	0	0.817333	1.19357	0	0	0.0908147	0.0129735	0.0518941	0	0.0389206	1.62169	0	0.0518941	0.0259471	0.583809	2.99689	0	0	0	0.272444	0	0.337312	0	0.40218	0	0.376232	0.0129735	0	0	0	0.116762	0	0	0.700571	0	0.0518941	0	1.21951	0.0129735	0.0129735	0
s82.w9d6	7571	21.4899	46.5196	0	0.845331	0	16.9198	0.435874	0	0.845331	1.268	0	0	0.171708	0	0.0396249	0	0.0132083	1.55858	0	0.0132083	0	0.686831	3.07753	0	0	0	0.62079	0	0.818914	0	0.515123	0	0.356624	0.0396249	0	0	0	0.0792498	0	0	0.62079	0	0.0660415	0	1.62462	0	0	0
s82.w9d7	7218	30.0083	39.4708	0.0138543	0.734275	0	15.974	0.568024	0.221668	0.665004	0.928235	0	0	0.0692713	0	0.0415628	0	0.055417	0	0	0.0138543	0.0277085	0.512607	3.9069	0	0	0.0831255	0.484899	0	0.803547	0.0138543	0.623441	0	0.0415628	0.138543	0	0	0.0831255	0.0969798	0	0.0138543	0.969798	0	0.0277085	0	1.62095	0	0	0
s82.w10d1	6195	0.0807103	8.92655	0.0322841	0.161421	0	0.435835	0.0484262	0.887813	0.0161421	0.193705	0	0	0	0	0	0	0.145278	37.4818	0	0.484262	0.0322841	0.112994	0.0484262	0	0	0.403551	0	0.161421	0	0	0.0161421	0	48.862	0.0322841	0	0	0	0	0	0.0161421	0	0	0	0	0	0	0	0
s82.w10d2	5573	0.0179437	8.79239	0.0179437	0.107662	0	0.125606	0.0179437	0.968957	0.0179437	0.143549	0	0	0	0	0.0179437	0	0.19738	8.50529	0	0.699803	0	0.053831	0	0	0	0.179437	0	0.053831	0	0	0.053831	0	79.5263	0	0	0	0.0179437	0	0	0.0717746	0.053831	0	0	0	0	0	0	0
s82.w10d3	8426	0.0712082	3.03822	0	0.0593401	0	0	0	0.486589	0.011868	0.0830762	0	0	0	0	0	0	0.0356041	73.4038	0	0.166152	0	0.0237361	0.011868	0	0	0.0237361	0	0.296701	0	0	0.011868	0	20.1994	0	0	0	0	0	0	0	0	0	0	0	0	0	0	0
s82.w10d4	6109	0	4.74709	0.0327386	0.0654772	0	0.0163693	0	0.834834	0	0.0818465	0	0	0.0163693	0	0.0327386	0	0.0327386	38.828	0	0.392863	0	0.0491079	0.0163693	0	0	0.114585	0	0	0	0	0.0163693	0	53.0529	0	0	0	0	0	0	0	0	0	0	0	0	0	0	0
s82.w10d5	4210	0.356295	7.90974	0	0.118765	0	0.332542	0.023753	0	0	0.190024	0	0	0	0	0	0	0	0	0	0.617577	0.0712589	0.142518	0.0712589	0	0	0	0	3.32542	0.023753	0	0.213777	0	86.3895	0	0	0	0	0	0	0.023753	0.023753	0	0	0	0	0	0	0
s82.w10d6	9965	0.0903161	1.41495	0.0100351	0.0100351	0	0.0301054	0	0	0.0100351	0.0401405	0	0	0	0	0	0	0	73.6979	0	0.240843	0	0.0100351	0	0	0	0	0	0.0100351	0	0	0	0	22.4084	0	0	0	0	0	0	0.0100351	0	0	0	0	0	0	0	0
s82.w10d7	1888	0	0.688559	0	0	0	0	0	0	0	0.0529661	0	0	0	0	0	0	0	77.0657	0	0.264831	0	0	0	0	0	0	0	0	0	0	0	0	20.0742	0	0	0	0	0	0	0	0	0	0	0	0	0	0	0
s96.w1d1	1977	0	0.505817	0.101163	0	0	0	0	50.4299	0	0	0	0	0.0505817	0	0	0	2.27618	0	0	0.0505817	0	0.0505817	0	0	0	35.306	0	2.63025	0	0	0.101163	0	0.202327	0	0	0	0	0.354072	0	0.151745	0	0	0	0	0	0	0	0
s96.w1d2	5594	0	0	0.393279	0	0	0	0	55.2556	0	0.0178763	0	0	0	0	0	0	7.32928	0.125134	0	0.357526	0.14301	0	0	0	0	25.5631	0	2.27029	0	0	0	0.0178763	0.0357526	0	0	0	0.0357526	0.214516	0	0.0357526	0	0	0	0.0178763	0	0	0.0178763	0
s96.w1d3	5809	0.172147	0.25822	0.051644	0	0	0	0	56.5158	0	0	0	0	0	0	0	0	14.8563	0.0172147	0	0.154932	0.0172147	0	0	0	0	18.1615	0	1.37717	0	0	0	0	0.0172147	0	0	0	0.223791	0.206576	0	0	0	0	0	0	0	0	0	0
s96.w1d4	4652	0	0.193465	0.0214961	0.0859845	0	0.0214961	0	75.6664	0	0	0	0	0	0	0	0	6.79278	0.0429923	0	0.0644884	0.0429923	0.0214961	0	0	0	5.76096	0	0.494411	0	0	0	0	0.0214961	0	0	0	0.0644884	0.128977	0	0.0214961	0	0	0	0.0214961	0	0	0	0
s96.w1d5	4540	0.0440529	0	0	0	0	0	0	75.837	0	0	0	0	0	0	0	0	5.79295	0	0	0.0220264	0.0220264	0.0220264	0	0	0	6.32159	0	0.550661	0	0	0	0	0	0	0	0	0	0.154185	0	0.0220264	0	0	0	0	0	0	0	0
s96.w1d6	7586	0.527287	0.843659	0.0131822	0	0	0.105457	0.0131822	9.00343	0	0.0131822	0	0	0	0	0	0	3.09781	0.949117	0	0.0659109	0.0131822	0	0.0395465	0	0.0395465	52.8474	0	29.6994	0.0131822	0.0131822	0	0.0131822	0.0527287	0	0	0	0	0	0	0	0	0	0	0	0.0131822	0	0.0131822	0
s96.w1d7	9205	0.499728	0.858229	0.0434546	0	0.0108637	0.141228	0	5.02988	0.0108637	0.0108637	0	0	0	0	0	0.0108637	11.6133	0.358501	0	0.0434546	0	0	0	0	0	28.528	0	50.1358	0	0.032591	0	0	0.0108637	0	0	0	0	0.0108637	0	0.0108637	0	0	0	0	0	0	0	0
s96.w2d1	4576	0.590035	1.7701	0	0	0	0.152972	0.0655594	60.8829	0	0	0	0	0.0218531	0.0218531	0	0	10.6425	0.240385	0	0	0	0.0218531	0	0	0	10.1399	0	6.42483	0	0.0218531	0	0	0.152972	0	0	0	0.0437063	0.0655594	0	0.0218531	0	0	0	0	0	0	0	0
s96.w2d3	2246	1.73642	3.91808	0.133571	0.178094	0.0445236	0.356189	0.0445236	72.0392	0	0.133571	0	0	0	0	0.133571	0	4.22974	0	0	0.133571	0.0890472	0.178094	0.178094	0	0	3.51736	0	1.15761	0.0890472	0.0445236	0.0445236	0	0	0	0	0	0.133571	0.267142	0	0.311665	0.0445236	0	0	0	0	0	0	0
s96.w2d4	6305	0.602696	1.41158	0.0317209	0	0	0.0951626	0.0475813	78.2395	0.0317209	0	0	0	0	0	0	0.0158604	3.28311	0.0317209	0.0317209	0.0634417	0.0158604	0.0158604	0.0634417	0	0	3.67962	0	0.301348	0.0317209	0	0.0158604	0.0158604	0.0158604	0	0	0	0.0158604	0.190325	0	0.0634417	0.0158604	0	0	0	0	0	0.0158604	0
s96.w2d5	797	7.90464	13.5508	0.501882	0	0.125471	1.25471	0.752823	43.7892	0.125471	0.376412	0	0	0.125471	0	0.125471	0.125471	2.63488	0.376412	0	0.250941	0.501882	0	0.125471	0	0	14.8055	0	1.50565	0.250941	0	0	0	1.50565	0	0	0	0.627353	0.627353	0	0.376412	0	0	0	0	0	0	0.125471	0
s96.w2d6	4806	0.31211	0.166459	0.0208073	0	0	0	0	69.0595	0	0.0208073	0	0	0	0	0.0208073	0	8.26051	6.76238	0	0.478568	0.291303	0.0416146	0	0.0416146	0	1.68539	0	0.54099	0	0	0	0.062422	0	0	0	0	0.686642	0.353725	0	0.0832293	0	0	0	0	0	0	0.145651	0
s96.w2d7	4386	0.0683995	0.113999	0	0	0	0	0	78.819	0	0	0	0	0	0	0	0	4.81076	1.29959	0	0.0455996	0.364797	0	0	0	0	0.866393	0	0.159599	0	0	0	0	0	0	0	0	0.820793	0.159599	0	0.0227998	0	0	0	0	0	0	0.0683995	0
s96.w3d1	905	0.220994	0.220994	4.53039	0	0	0	0	20.663	0	0	0	0	0	0	0.773481	0.110497	11.9337	0.883978	0	8.50829	11.6022	0.220994	0	0.331492	0.110497	2.87293	0	19.779	0	0	0	2.09945	0.441989	0	0	0	0.552486	0.110497	0	0.773481	0	0	0	0.220994	0	0	0	0
s96.w3d2	1782	0.0561167	0	3.47924	0	0.0561167	0	0	4.3771	0	0	0	0	0	0	0.16835	0	11.6162	5.44332	0	3.31089	1.12233	0.0561167	0	0.0561167	0.0561167	15.4882	0	48.2604	0	0	0	0	0.16835	0	0	0	0.561167	0.0561167	0	0.224467	0	0	0	0	0	0	0	0
s96.w3d3	7703	0.220693	0.0389459	0.714008	0.012982	0.0259639	0	0	6.78956	0	0	0	0	0	0	0.0389459	0	54.1737	2.2329	0	0.155783	0.311567	0	0	0	0	2.9469	0	30.923	0	0	0	0	0.012982	0	0	0	0.285603	0.103856	0	0.103856	0	0	0	0.0649098	0	0	0	0
s96.w3d4	1466	0	0.0682128	6.54843	0.0682128	0.0682128	0.136426	0	26.1255	0.0682128	0	0.0682128	0	0	0	0.0682128	0	49.8636	0.272851	0	0.204638	2.04638	0	0	0	0	4.7749	0	2.93315	0	0	0	1.15962	0	0	0	0	1.56889	0.750341	0	0.409277	0	0	0	0.136426	0	0	0	0
s96.w3d5	6682	0.119725	0	1.13738	0	0.0149656	0	0	89.8533	0	0.0149656	0	0	0	0	0.0448967	0	3.12781	0.194553	0	0.404071	0.119725	0.119725	0	0	0	0.868004	0	0.598623	0	0	0.0149656	0.179587	0	0	0	0	1.72104	0.478899	0	0.0299312	0	0	0	0.0448967	0	0	0	0
s96.w3d6	4856	0	0	1.25618	0	0	0	0	86.8616	0	0	0	0	0	0	0	0	5.3542	0.0823723	0	0.185338	0.0205931	0.0617792	0	0.0205931	0	0.658979	0	0.185338	0	0	0.0205931	0.0617792	0	0	0	0	3.02718	0.80313	0	0	0	0	0	0.0617792	0	0	0	0
s96.w3d7	1969	0	0	0.406298	0.101574	0.0507872	0	0	82.3261	0	0	0	0	0	0	0	0.0507872	7.11021	0	0.0507872	0.101574	0.152362	0	0	0	0	1.77755	0	0.761808	0	0	0	0.101574	0	0	0	0	5.33266	0.35551	0	0	0	0	0	0	0	0	0	0
s96.w4d1	5544	0.036075	0	1.1544	0	0	0	0	84.0909	0	0	0	0	0	0	0.0180375	0	6.15079	0.0541126	0	0	0.0180375	0.180375	0	0	0	3.53535	0	0.162338	0	0	0.0180375	0	0	0	0	0	2.05628	0.487013	0	0.468975	0	0	0	0.0180375	0	0	0	0
s96.w4d2	2958	0	0.20284	2.33266	0	0	0	0	82.3867	0	0.10142	0	0	0	0	0	0	3.85396	0.439486	0	0.0676133	0	0.439486	0	0.0676133	0	5.00338	0	0.371873	0	0	0	0	0.0676133	0	0	0	0.574713	0.608519	0	0.811359	0	0	0	0.0676133	0	0	0	0
s96.w4d3	3973	0	0.0251699	2.64284	0	0.0251699	0	0	57.2615	0	0	0	0	0	0	0.0251699	0	5.86459	0.0755097	0	0.0755097	0.0251699	0.0503398	0	0	0	28.895	0	2.21495	0	0	0.0251699	0.0251699	0	0.0251699	0	0	1.43468	0.0503398	0	0.352379	0	0	0	0	0	0	0	0
s96.w4d4	2683	0.0745434	0.0745434	1.93813	0	0	0	0	54.3049	0	0	0	0	0	0.0372717	0	0	4.65896	0.111815	0	0.149087	0.0745434	0.22363	0	0.0745434	0	27.5065	0	3.27991	0	0	0	0.0372717	0.22363	0	0	0	3.61536	0.335445	0	1.04361	0	0	0	0.111815	0	0.0372717	0	0
s96.w4d5	4094	0.170982	0.024426	1.83195	0	0	0	0	64.0205	0	0	0	0	0	0	0.024426	0	2.19834	0	0	0.024426	0	0.048852	0	0.024426	0	24.768	0	1.29458	0	0	0.024426	0	0.073278	0	0	0	3.27308	0.48852	0	0.268686	0	0	0	0.24426	0	0	0	0.097704
s96.w4d7	2367	0.0422476	0.16899	3.63329	0	0.126743	0	0	11.2379	0	0	0	0	0	0	0	0	18.7157	0.16899	0	0.16899	0	0	0	0	0	58.2172	0	3.63329	0	0	0	0	0.16899	0	0	0	1.05619	0.295733	0	0.380228	0	0	0	0.126743	0	0	0	0.337981
s96.w5d1	4632	0.237478	0.107945	0.669257	0	0	0	0	31.9301	0	0	0	0	0	0	0.0647668	0	19.0199	0.0647668	0	0.280656	0.0431779	0.129534	0.0215889	0	0.0215889	29.728	0	2.13731	0	0	0.0647668	0.107945	0.0863558	0	0	0	13.0181	0.885147	0	0.215889	0	0	0	0	0	0	0	0.0215889
s96.w5d2	6874	0.160023	0.0290951	1.10562	0	0.0581903	0	0	45.0538	0	0	0	0	0	0	0	0	16.657	0.0290951	0	0.0581903	0.0290951	0.0436427	0	0.0290951	0	8.93221	0	0.712831	0	0	0.0290951	0	0.0436427	0	0	0	24.8036	1.13471	0	0.101833	0	0	0	0.0436427	0	0	0	0
s96.w5d3	2600	0.192308	0	1.73077	0	0	0	0	54.4231	0	0	0	0	0	0	0	0	11.1538	0.846154	0	0.115385	0	0.115385	0	0.115385	0	9.73077	0	0.807692	0	0	0.0384615	0.0769231	0.0384615	0.0384615	0	0	17.3846	1.38462	0	0.346154	0	0	0	0.0384615	0	0	0	0
s96.w5d4	1550	0.193548	0	3.67742	0	0.0645161	0	0	62.7742	0	0	0.258065	0	0	0	0	0	5.80645	0.0645161	0	0	0.0645161	0.193548	0	0	0	7.09677	0	0.709677	0	0	0	0	0	0	0	0	16.129	0.709677	0	0.580645	0	0	0	0	0	0	0	0
s96.w5d5	3684	0.0271444	0.271444	4.01737	0	0.0542888	0.0542888	0	71.8784	0	0	0.0814332	0.0271444	0	0	0.0814332	0	5.53746	0.108578	0	0.0814332	0.0814332	0.298588	0	0.0542888	0.0542888	8.06189	0.0271444	2.14441	0	0	0.0542888	0	0.108578	0	0	0	3.20304	0.2443	0	0.380022	0	0	0	1.52009	0	0	0	0
s96.w5d6	5093	0.0589044	0.0196348	2.14019	0	0	0	0	29.7663	0	0	0.0196348	0	0	0	0	0	40.428	2.37581	0	0.726487	0.0785392	0.0785392	0	0	0	3.25938	0	1.49224	0	0	0	0	0.0196348	0	0	0	5.96898	0.765757	0	0.0196348	0	0	0	11.7612	0	0	0	0.0196348
s96.w5d7	4061	0.147747	0.147747	2.58557	0	0.0246245	0	0	27.7764	0	0.0246245	0.0246245	0	0	0	0.517114	0.0246245	17.8035	1.74834	0	15.5627	3.6198	1.23122	0	0	0	11.3026	0	7.0426	0	0	0.0246245	0.393992	0.172371	0	0	0	1.67446	1.25585	0	0.147747	0	0	0	1.23122	0	0	0	0
s96.w6d1	6233	0.0481309	0.0320873	2.18193	0	0	0	0	70.1267	0	0	0	0	0	0	0.0802182	0.0320873	9.193	0.738007	0	4.05904	1.10701	0.240655	0	0	0.0160436	6.00032	0	2.50281	0	0	0	0.272742	0.0160436	0	0	0	0.401091	0.417135	0	0.192524	0	0	0	0.192524	0	0	0	0
s96.w6d3	7603	0.0394581	0.105222	1.24951	0.0131527	0	0	0	84.0458	0	0	0	0	0	0	0	0.0131527	4.45877	0.184138	0	0.0131527	0.0263054	0.0131527	0	0.0131527	0	7.73379	0	0.526108	0	0	0	0.0131527	0	0	0	0	0.14468	0.368276	0	0.0657635	0	0	0	0.0263054	0	0	0	0
s96.w6d4	3301	0.151469	0	2.39321	0	0	0	0	41.5329	0	0	0	0	0	0	0	0	33.7776	1.33293	0	0.302939	0.0302939	0	0	0.302939	0	6.78582	0	2.33263	0	0	0	0.0605877	0.0605877	0	0	0	3.90791	1.42381	0	0.0302939	0	0	0	3.33232	0	0	0	0
s96.w6d5	701	0	0.142653	3.13837	0	0	0	0	35.2354	0	0	0	0	0	0	0	0	30.5278	2.56776	0	0	0.142653	0	0	0	0	5.99144	0	2.56776	0	0	0.285307	0	0.713267	0	0	0	6.70471	1.14123	0	0.142653	0	0	0	6.56205	0	0	0	0
s96.w6d6	6396	0.0938086	0.0469043	1.81363	0	0.0312695	0	0	2.5172	0	0	0.0156348	0	0	0	0.0156348	0	49.3121	6.78549	0	0.156348	0.0156348	0.0469043	0	0	0	1.20388	0	1.4384	0	0	0	0	0.0156348	0	0	0	1.67292	0.922452	0	0.0156348	0	0	0	31.6604	0	0	0	0
s96.w6d7	977	0	0.307062	14.8414	0	0	0	0	11.259	0	0	0	0	0	0	0.102354	0	43.9099	5.01535	0	2.25179	5.11771	0.204708	0	0	0.102354	1.22825	0	1.84237	0	0	0	0	0	0	0	0	0.307062	0.204708	0	1.3306	0	0	0	0.511771	0	0	0	0
s96.w7d1	4588	0.021796	0.10898	1.98344	0	0	0	0	1.83086	0	0	0.043592	0	0	0	0.021796	0	10.1351	1.37315	0	0.457716	0.10898	0	0	0	0	2.92066	0	48.6269	0	0	0	0	0.10898	0	0	0	1.30776	0	0	0.065388	0	0	0	17.306	0	0	0	0
s96.w7d2	2945	0.0679117	0.0339559	5.46689	0	0.0679117	0	0	7.33447	0	0	0	0	0	0	0.0339559	0	60.9847	2.58065	0	1.56197	0.57725	0.0679117	0	0	0	1.35823	0	5.33107	0	0	0	0.169779	0	0	0	0	0.645161	0.0679117	0	0.305603	0	0	0	4.99151	0	0	0	0
s96.w7d3	2550	0.392157	0.0392157	0.745098	0.0392157	0	0	0.0784314	34.8235	0	0	0	0	0	0	0	0	54.549	4.23529	0	0.156863	0.0784314	0	0	0	0	0.862745	0	0.470588	0	0	0.0392157	0.0392157	0	0	0	0	0.235294	0.588235	0	0.0784314	0	0	0	0.509804	0	0	0	0
s96.w7d4	231	2.5974	0	45.4545	0	6.06061	0	0	28.5714	0	0	0	0	0	0	0	0	6.49351	6.06061	0	0	0.865801	0	0	0.4329	0	0.4329	0	0.4329	0	0	0	0	0	0	0	0	0.865801	0	0	0	0	0	0	0.865801	0	0	0	0
s96.w7d5	5292	0.0377929	0.0377929	2.05971	0	0.0188964	0	0	2.91005	0	0	0	0	0	0	0.377929	0.0188964	41.7989	5.47997	0	4.28949	1.0582	0.0755858	0	5.53666	0	1.87075	0	7.4263	0	0	0	0.245654	0.0566893	0	0	0	0.529101	1.68178	0	0.0566893	0	0	0	1.87075	0	0	0	0
s96.w7d6	1635	0	0	6.54434	0	0.122324	0	0	64.5872	0	0	0	0	0	0	0	0	15.6575	2.263	0	0.122324	0	0.366972	0	0.489297	0	1.40673	0	0.550459	0	0	0	0	0.0611621	0	0	0	0.244648	0.733945	0	1.16208	0	0	0	0.244648	0	0	0	0
s96.w7d7	5333	0.0750047	0.0375023	2.13763	0	0.131258	0	0	91.6932	0	0	0	0	0	0	0.0937559	0	1.72511	0.0375023	0	0.675042	0.150009	0.0750047	0	0.0187512	0	0.262516	0	0.131258	0	0	0	0.393775	0	0	0	0	0	0.300019	0	0.0750047	0	0	0	0.0187512	0	0	0	0
s96.w8d1	4041	0.123732	0.0494927	2.57362	0	0	0	0	88.4435	0	0	0	0	0	0	0.0247463	0	2.32616	0.0247463	0	0.0247463	0.0494927	0.0989854	0	0	0	3.14279	0	0.643405	0	0	0.0494927	0.0494927	0	0	0	0	0.197971	0.81663	0	0.173224	0	0	0	0	0	0	0	0
s96.w8d2	5192	0.0192604	0.0192604	2.85054	0	0.0192604	0	0	82.0108	0	0	0	0	0	0	0	0	1.81048	0.154083	0	0	0	0.0385208	0	0	0	10.9399	0	0.674114	0	0	0	0.0192604	0	0	0	0	0.0192604	0.154083	0	0.0770416	0	0	0	0	0	0	0	0
s96.w8d3	5599	0.0178603	0.0714413	3.197	0	0.0178603	0	0	79.2106	0	0	0	0	0.0178603	0	0.0178603	0.0178603	1.2145	0.428648	0	0.053581	0.0178603	0.160743	0	0.0178603	0	12.2343	0	0.678693	0	0	0.0178603	0	0	0	0	0	0.0357207	0.107162	0	0.392927	0	0	0	0.142883	0	0	0	0
s96.w8d4	7840	0.0127551	0	1.9898	0.0127551	0.0127551	0	0	2.78061	0	0.0127551	0	0.178571	0	0	0	0	2.65306	55.5357	0	0.267857	0.0255102	0.0127551	0	5.17857	0	23.9923	0	2.62755	0	0	0	0	0.0127551	0	0	0	0.0255102	0.0765306	0	0.0255102	0	0	0	2.60204	0	0	0	0
s96.w8d5	4339	0.0921871	0.0691404	3.45702	0	0.0230468	0	0.0230468	41.5994	0	0	0	0.0691404	0	0	0	0	25.0519	5.99216	0	0.115234	0.0230468	0.161327	0	0.530076	0.0230468	4.01014	0	0.253515	0	0	0	0	0.0691404	0	0	0	0.207421	0.553123	0	0.414842	0	0	0	4.72459	0	0	0	0
s96.w8d6	3161	0.790889	0.0316356	2.68902	0	0.126542	0	0	52.7365	0.0632711	0.126542	0	0.126542	0	0	0	0	11.6419	8.35179	0	0	0.158178	0.0632711	0	0.632711	0.0949067	10.503	0	0.885796	0	0	0.0316356	0	0.253084	0	0	0	0.0316356	0.506169	0	0.347991	0	0	0	1.13888	0	0	0	0
s96.w8d7	2351	0.0425351	0.0850702	5.6997	0	0	0	0	53.339	0	0	0	0	0	0	0	0	6.76308	10.9741	0	0.255211	0.0850702	0.17014	0	0	0	13.0157	0	1.78647	0	0	0	0.0425351	0	0	0	0	0.0425351	0.382816	0	0	0	0	0	0.0425351	0	0	0	0
s96.w9d1	2038	0.147203	0.294406	8.63592	0.147203	0.343474	0	0	51.1286	0	0	0	0	0	0	0	0.0981354	1.61923	2.99313	0	0.0490677	0	0.196271	0	0	0	10.0098	0	0.883219	0	0	0	0	0.0490677	0	0	0	0.981354	0.392542	0	0.147203	0	0	0	0.147203	0	0	0	0
s96.w9d2	1789	0.39128	0.503074	9.05534	0	0	0.0558971	0	59.9217	0	0	0	0	0	0.111794	0	0.0558971	2.17999	4.97485	0	0.167691	0.167691	0.0558971	0	0.0558971	0	7.49022	0	0.503074	0	0	0	0.223589	0.111794	0	0	0	3.46562	0.950252	0	0.39128	0	0	0	0.0558971	0	0	0	0
s96.w9d3	3048	0	0.0328084	6.03675	0.131234	0.0328084	0	0	67.8806	0.0656168	0	0	0	0	0	0	0	2.75591	6.92257	0	0	0.0328084	0.0328084	0	0	0	5.57743	0	0.393701	0	0	0	0.0328084	0	0	0	0	3.96982	0.328084	0	0.0656168	0	0	0	0.0984252	0	0	0	0
s96.w9d4	5852	0.0512645	0.205058	3.81066	0	0.0341763	0	0	1.14491	0	0.0170882	0	0	0	0	0	0	13.3459	26.555	0	0.102529	0.0170882	0	0	1.69173	0	1.84552	0	0.888585	0	0	0	0.0341763	0.0854409	0	0	0	0.649351	0.119617	0	0.102529	0	0	0	22.8127	0	0	0	0
s96.w9d5	6848	0.0876168	0.0438084	1.0514	0.0438084	0.0146028	0	0	45.2541	0	0	0	0	0	0	0	0	17.7278	15.5812	0	0	0	0.0146028	0	1.81075	0	1.72313	0	0.36507	0	0	0.0146028	0	0	0	0	0	4.29322	0.540304	0	0.10222	0	0	0	5.06717	0	0	0	0.0146028
s96.w9d6	5171	0.0773545	0	1.72114	0	0.0193386	0	0	55.8693	0	0	0	0	0	0	0	0	11.9126	16.0897	0	0.0386772	0	0.0193386	0	1.23767	0	2.49468	0	0.328757	0	0	0	0	0	0	0	0	3.07484	0.889576	0	0.0386772	0	0	0	2.82344	0	0	0	0
s96.w9d7	3220	0.124224	0.0931677	4.34783	0.0621118	0	0	0	77.236	0	0	0	0	0	0	0	0.124224	5.7764	2.73292	0	0.0931677	0.0621118	0	0	0.186335	0.0310559	4.59627	0	0.559006	0	0	0	0	0.0310559	0	0	0	0.652174	0.652174	0	0.279503	0	0	0	0.465839	0	0	0	0
s96.w10d1	2684	0	0.0745156	7.8614	0	0.0372578	0	0	71.3115	0	0	0	0	0	0	0	0	2.23547	0.223547	0	0.186289	0.223547	0.0745156	0	0	0.0745156	13.9717	0	1.86289	0	0	0	0.0745156	0.111773	0	0	0	0.223547	0.186289	0	0.111773	0	0	0	0.111773	0	0	0	0
s96.w10d2	5288	0.075643	0.0189107	5.9947	0	0	0	0	72.1067	0	0	0	0	0	0	0.0378215	0	2.70424	0.170197	0	0	0.0378215	0	0	0	0	15.5446	0	0.888805	0	0	0	0	0.0189107	0	0	0	0.661876	0.378215	0	0.151286	0	0	0	0.0378215	0	0	0	0
s96.w10d3	6871	0.0727696	0.0582157	4.67181	0	0.0145539	0	0	75.1856	0	0	0.0145539	0	0	0	0	0	3.24552	0.0145539	0	0	0.0291078	0.101877	0	0.0291078	0	13.5788	0	1.07699	0	0	0.0436618	0	0	0	0	0	0.523941	0.276525	0	0.0145539	0	0	0	0	0	0	0	0
s96.w10d4	405	0	0	98.7654	0	0.493827	0	0	0	0	0	0	0	0	0	0	0	0	0	0.246914	0	0	0	0	0	0	0	0	0	0	0	0	0	0	0	0	0	0.246914	0	0	0	0	0	0	0	0	0	0	0
s96.w10d5	1817	0.660429	0.110072	18.8773	0	0	0	0	32.5812	0	0	0	0	0.0550358	0	0	0	15.5201	0	0	0.110072	0	0.330215	0	0	0	20.9136	0	3.96258	0	0	0	0	0.495322	0	0	0	0.110072	0.495322	0.0550358	0.440286	0	0	0	0	0	0	0	0
s96.w10d6	5311	0.16946	0.0564865	3.23856	0	0.0376577	0	0	38.2602	0	0	0.0188288	0	0	0	0	0	42.8733	1.12973	0	0.0564865	0	0	0	0.0564865	0	7.49388	0	3.2009	0	0	0	0.0188288	0.0188288	0	0	0	0.207117	0.696667	0	0.0376577	0	0	0	0.0376577	0	0	0	0.0188288
s96.w10d7	6598	0.0909366	0.121249	2.69779	0.0606244	0	0.106093	0	79.3119	0	0	0	0	0	0	0	0	10.0333	0.363747	0	0.0151561	0.0151561	0.0151561	0	0	0	4.53168	0	0.682025	0	0	0	0	0	0	0	0	0.0303122	0.54562	0	0.0151561	0	0	0	0	0	0	0	0
s112.w1d1	6315	41.2827	19.7941	0.0158353	9.29533	0	17.7356	0	0	5.71655	1.04513	0	0	0.205859	0	0.142518	0.0475059	0	0	0	0.110847	0.205859	0	0	0	0.950119	0	0.870942	0	0.190024	0.0158353	0.0633413	0.0633413	0	0.0316706	0	0.0158353	0	0.2692	0.0158353	0.205859	0.0633413	0	0	0	0	0	0.0158353	0
s112.w1d2	6344	31.053	14.5177	0	9.6942	0	22.0366	0.0315259	0	4.57125	0.662043	0	0	0.583228	0	1.04035	0.64628	0.0157629	0.126103	0.0157629	0.331021	0.425599	0.0157629	0	0	1.56053	0	3.16835	0.0315259	2.8058	0	0.598991	0.220681	0.0315259	0.299496	0	0.11034	0.189155	0.788146	0	0.709332	0.283733	0.0157629	0	0.0157629	0	0	0.11034	0
s112.w1d3	6357	23.6432	23.014	0	10.6182	0	23.8792	0.0314614	0	3.90121	1.08542	0	0	0.644958	0	0.283152	1.05396	0	0	0.0157307	0.0471921	0.110115	0	0	0	1.91914	0	2.78433	0	3.31918	0	0.298883	0.0157307	0	0.251691	0	0.0471921	0	0.519113	0	0.283152	0.408998	0	0	0	0	0	0.0471921	0
s112.w1d4	4866	27.6408	31.3605	0	10.8097	0	15.5158	0.143855	0	8.097	1.95232	0	0	0.205508	0	0.0616523	0.123305	0	0	0	0.102754	0.082203	0.0411015	0	0	1.02754	0	0.287711	0	0.369914	0	0.0616523	0	0	0.205508	0	0.0411015	0	0.308261	0	0.123305	0.0411015	0	0	0	0	0	0.0411015	0
s112.w1d5	2073	36.1795	20.6946	0	8.68307	0	23.4925	0	0	5.1616	0.820068	0	0	0.144718	0	0.289436	0.0482393	0	0	0	0	0.0964785	0	0	0	0.434153	0	1.5919	0	0.62711	0	0.0482393	0.0964785	0	0.0964785	0	0	0	0.241196	0	0	0.0482393	0	0	0	0	0	0	0
s112.w1d6	5041	28.1095	26.6614	0	9.77981	0	19.3612	0.0396747	0	7.77623	1.46796	0	0	0.257885	0	0.238048	0.218211	0	0	0	0.495933	0.218211	0.0991867	0	0	0.773656	0	0.376909	0	0.833168	0.0198373	0.0793493	0.119024	0.0396747	0.238048	0	0.0793493	0	0.29756	0	0.416584	0.178536	0	0	0	0	0	0.0396747	0
s112.w1d7	4314	19.6569	39.8934	0	14.8122	0	9.73574	0.139082	0	6.67594	1.59944	0	0.0231803	0.486787	0	0.64905	0.486787	0.0231803	0	0	0.0927214	0.602689	0.0463607	0	0	1.48354	0	0.254984	0	0.324525	0	0.0463607	0.231803	0	0.417246	0	0.162262	0	0.115902	0	0.0927214	0.0231803	0	0	0	0	0	0.115902	0
s112.w2d1	3361	51.5025	20.3808	0	6.93246	0	1.66617	0.029753	0	11.0086	0.952098	0	0	0.119012	0	0.0892591	0.624814	0.029753	0	0	0.208271	0.208271	0.0595061	0	0	1.33889	0	1.33889	0.029753	0.0595061	0.029753	0.0892591	0.0595061	0.0892591	0.0892591	0	0.0595061	0	0.327284	0	0.29753	0.148765	0.29753	0	0	0	0	0.119012	0
s112.w2d2	4259	37.1918	29.8192	0	8.96924	0	2.04273	0.0469594	0	12.6086	1.05659	0	0	0.117398	0	0.0939188	0.868749	0	0.0234797	0	0.375675	0.164358	0.0234797	0	0	2.44189	0	1.12703	0	0.117398	0	0.117398	0.0234797	0.0234797	0.117398	0	0.0939188	0.0469594	0.446114	0.0234797	0.187838	0.117398	0.0469594	0	0	0	0	0.0469594	0
s112.w2d3	5306	20.147	22.729	0	8.66943	0	9.36675	0.0376932	0	9.04636	0.791557	0	0	0.11308	0	0.433472	0.433472	0	11.6849	0	5.5409	0.508858	0	0	0	1.11195	0.0188466	0.339239	4.6928	0.150773	0.0376932	0.0942329	0.0565398	0.0753864	0	0	0.150773	0.0188466	0.263852	0	0.490011	0.0565398	0	0	0	0	0.0188466	0.0942329	0
s112.w2d5	126	18.254	19.8413	0	12.6984	0	19.8413	0	0	10.3175	2.38095	0	0	0	0	0.793651	0.793651	0	0	0	0.793651	0	0	0	0	0.793651	0	0	0	0	0	0.793651	0	0	0	0	0.793651	0	1.5873	0	2.38095	0	0	0	0	0	0	1.5873	0
s112.w2d6	4250	21.6	31.1529	0	12.0471	0	18.4235	0	0	6.16471	1.05882	0	0	0.0705882	0	1.2	0.329412	0	0	0	1.15294	0.776471	0.0941176	0	0	0.752941	0	0.164706	0	0.211765	0	0.0941176	0.352941	0.0235294	0.282353	0	0.164706	0	0.258824	0	0.917647	0.0705882	0	0	0	0	0	0.117647	0
s112.w2d7	5688	22.0113	32.6828	0	10.7595	0	18.5654	0.0175809	0	8.33333	1.16034	0	0	0.0175809	0	0.826301	0.369198	0.0175809	0	0.0175809	0.158228	0.738397	0.0175809	0	0	1.01969	0	0.228551	0	0.228551	0.0527426	0	0.105485	0	0.123066	0	0.123066	0	0.175809	0	0.228551	0.123066	0	0	0	0	0	0.0527426	0
s112.w3d1	3252	10.6089	26.9373	0	17.1279	0.0307503	20.6027	0.0615006	0	1.16851	1.19926	0	0	0.799508	0	2.09102	4.73555	0	0	0	0.492005	0.95326	0.123001	0	0	1.10701	0	3.04428	0	0.707257	0.0307503	0.615006	0.645756	0.123001	0	0.123001	0.153752	0	0.553506	0	1.19926	0.153752	0	0	0	0	0.0307503	0.430504	0
s112.w3d2	4040	17.995	22.4752	0	12.995	0	20.495	0.0990099	0	1.4604	1.01485	0	0	0.965347	0	2.40099	3.71287	0.049505	0	0	0.470297	1.31188	0.049505	0	0	1.93069	0	2.9703	0	0.767327	0.0742574	0.990099	0.891089	0.049505	0.0990099	0.049505	0.321782	0.0742574	0.767327	0	1.41089	0.173267	0	0	0	0	0	0.470297	0
s112.w3d3	5147	15.0185	22.518	0	12.6481	0	23.6837	0.116573	0	1.69031	1.16573	0	0	1.02973	0	1.5543	4.33262	0	0.136002	0.0194288	0.602293	0.835438	0.0388576	0	0	1.84574	0	3.55547	0.15543	0.874296	0.0388576	0.738294	0.64115	0.0777152	0.116573	0.0582864	0.310861	0.0777152	0.913153	0.0194288	1.12687	0.174859	0	0	0	0	0.0388576	0.408005	0
s112.w3d4	4677	7.41929	17.5968	0	9.77122	0	19.7563	0.213812	0	1.24011	0.748343	0	0	0.491768	0	4.49006	6.30746	0.128287	0.0427625	0	0.406243	2.65127	0.277956	0	0	1.13321	0	2.24503	0	2.11674	0.0213812	4.78939	1.28287	0.0427625	0	0.320718	0.534531	0.0855249	1.62497	0	4.01967	0.149669	0	0	0.0213812	0	0.213812	1.66774	0
s112.w3d5	4577	8.69565	18.9644	0	10.7712	0	21.1492	0.174787	0	1.59493	0.895783	0	0	0.633603	0	2.81844	4.95958	0.0218484	0	0.0218484	0.6773	1.63863	0.218484	0	0	1.79157	0	2.59996	0.0655451	1.70417	0.0655451	3.88901	0.873935	0	0.0436967	0.196635	0.393271	0.0655451	1.55123	0	3.84531	0.13109	0	0	0	0	0.0873935	1.28905	0
s112.w3d6	4573	15.2416	22.108	0	13.536	0	16.6412	0.131205	0	2.6241	0.896567	0	0	1.72753	0	2.16488	3.34572	0	0	0	3.95801	0.590422	0.109337	0	0	1.09337	0	3.67374	0	0.568555	0.0656024	0.852832	0.546687	0.52482	0.0656024	0.0218675	0.306145	0	0.656024	0	2.16488	0.153072	0	0	0	0	0.0218675	0.852832	0
s112.w4d1	4261	3.37949	25.487	0	9.48134	0	19.2443	1.40812	0	0.657123	1.61934	0	0	0.680591	0	2.83971	2.22952	0	0	0.0234687	1.90096	2.51115	0.563248	0	0	0.375499	0	2.46421	0	0.516311	0.187749	0.915278	1.40812	0.492842	0.0469373	0.234687	0.35203	0.328561	0.610185	0.0234687	6.00798	0.0469373	0	0	0	0	0.0234687	1.47853	0
s112.w4d2	4175	6.32335	21.2695	0	8	0	24.503	1.1497	0	0.431138	1.36527	0	0	0.862275	0	2.13174	5.60479	0	0	0	0.886228	0.91018	0.215569	0	0	0.383234	0	4.74251	0	1.12575	0.646707	0.862275	0.694611	0.143713	0.0239521	0.0239521	0.550898	0.335329	0.838323	0	4.50299	0.143713	0	0	0.0239521	0	0.191617	0.670659	0
s112.w4d3	2445	3.19018	21.9632	0.0408998	7.85276	0	24.2127	1.63599	0	0.163599	1.55419	0	0	0.572597	0	3.39468	3.92638	0	0	0.0408998	1.30879	1.59509	0.858896	0	0	0.408998	0	2.78119	0	0.368098	0.490798	0.531697	1.88139	0.245399	0	0.122699	0.408998	0.204499	1.02249	0	5.23517	0.0817996	0	0	0	0	0.122699	0.777096	0
s112.w4d4	3870	2.86822	25.2455	0.0258398	9.14729	0	20.155	0.878553	0	0.232558	1.34367	0	0.0258398	0.465116	0	3.38501	2.60982	0	0	0.0258398	1.36951	2.60982	0.361757	0	0	0.232558	0	1.36951	0.0258398	0.465116	0.0775194	0.620155	1.70543	0.310078	0	0.335917	0.465116	0.0258398	0.775194	0	6.12403	0.129199	0	0	0	0	0.155039	1.44703	0.0258398
s112.w4d5	4831	4.61602	24.6533	0.0413993	8.50756	0	25.0052	1.40758	0	0.393293	1.57317	0	0	0.434693	0	2.62886	2.52536	0.0206996	0	0	0.993583	2.15276	0.476092	0	0	0.289795	0	2.09066	0	0.724488	0.0620989	0.496792	0.931484	0.248396	0	0.310495	0.372594	0.0206996	0.745187	0	4.40903	0.0827986	0	0	0	0	0.144898	1.15918	0
s112.w4d6	4157	3.48809	34.2555	0	11.0176	0	25.2586	0.938177	0	0.914121	2.33341	0	0	0.505172	0	1.4674	1.49146	0	0	0	1.13062	0.577339	0.0721674	0	0	0.360837	0	1.87635	0	0.28867	0.144335	0.433005	0.721674	0.168391	0.0240558	0.120279	0.384893	0.0240558	0.721674	0	2.67019	0.0721674	0	0	0	0	0.0721674	0.673563	0
s112.w4d7	5041	4.60226	23.7056	0	7.53819	0	20.6705	1.09105	0	0.614957	1.42829	0	0	0.436421	0	2.51934	4.146	0	0	0	1.03154	2.47967	0.476096	0	0	0.257885	0	3.17397	0	1.26959	0.158699	1.52747	0.793493	0.119024	0.0396747	0.158699	0.357072	0.277723	1.13073	0	4.97917	0.0793493	0	0	0	0	0	0.753819	0
s112.w5d1	3840	22.2917	21.0156	0	7.91667	0	16.7448	0.182292	0	7.23958	1.30208	0	0	0.260417	0	1.69271	1.27604	0	0	0	0.416667	0.911458	0.442708	0	0	0.260417	0	0.260417	0	1.09375	0.0260417	0.963542	1.19792	0.0520833	0.182292	0.078125	0.390625	0	1.14583	0	3.61979	0	0	0	0	0	0	0.807292	0
s112.w5d2	5053	19.5527	28.0823	0.0593707	7.04532	0	14.2688	0.118741	0	8.52959	1.52385	0	0	0.138532	0	2.09776	0.85098	0	0	0.0197902	0.573916	0.831189	0.138532	0	0.0197902	0.376014	0	0.217692	0	0.989511	0.0197902	0.336434	1.32594	0.0791609	0.237483	0.118741	0.277063	0.0395804	1.12804	0.0197902	2.90916	0.118741	0	0	0	0	0	0.534336	0
s112.w5d3	6995	42.4303	16.5118	0	3.93138	0	19.0565	0.185847	0	5.68978	1.07219	0	0	0.0857756	0	0.414582	0.943531	0.0142959	0	0	0.0714796	0.271623	0.128663	0	0	0.185847	0	1.08649	0	3.08792	0.0285919	0.400286	0.257327	0.0285919	0.171551	0.0428878	0.171551	0	0.657613	0	0.571837	0.0714796	0	0	0	0	0	0.0857756	0
s112.w5d4	5962	28.3462	25.6122	0	6.34015	0	17.7457	0.234821	0	7.3633	1.07347	0	0	0.0670916	0	0.989601	0.75478	0	0	0	0.0838645	0.536733	0.0670916	0	0	0.352231	0	0.603824	0	1.82825	0.0167729	0.285139	0.369004	0.0167729	0.150956	0.0335458	0.251593	0	0.838645	0	1.30829	0.0503187	0	0	0	0	0	0.301912	0
s112.w5d5	5928	29.5715	19.9224	0	5.65115	0	15.4352	0.151822	0	5.76923	0.995277	0	0	0.151822	0	1.33266	1.46761	0	0	0.0168691	0.253036	0.877193	0.202429	0	0	0.269906	0	0.506073	0	2.31107	0.0337382	1.6363	0.691633	0.0168691	0.0674764	0.0506073	0.354251	0.151822	1.33266	0	2.61471	0.0674764	0	0	0.0168691	0	0	0.404858	0
s112.w5d6	6090	34.8112	20.6732	0	5.09031	0	18.9491	0.180624	0	5.25452	1.11658	0	0	0.180624	0	1.10016	0.788177	0	0	0.0164204	0.180624	0.607553	0.0985222	0	0	0.279146	0	0.410509	0	1.47783	0.0328407	0.229885	0.328407	0.0328407	0.0985222	0.0492611	0.328407	0	0.706076	0.0164204	1.6092	0.0821018	0	0	0	0	0	0.295567	0
s112.w5d7	5575	26.0628	22.7444	0.0179372	7.60538	0	18.4753	0.0717489	0	5.59641	1.5426	0	0	0.143498	0	1.29148	1.16592	0	0	0	0.286996	0.340807	0.197309	0	0.0179372	0.358744	0	0.663677	0	1.61435	0.0179372	0.932735	0.64574	0.0358744	0.0717489	0.0538117	0.233184	0	1.00448	0	2.61883	0.107623	0	0	0	0	0	0.358744	0
s112.w6d1	7027	45.1971	15.8247	0	4.82425	0	21.147	0.0284616	0	6.10502	0.782695	0	0	0.0711541	0	0.398463	0.213462	0	0	0.0142308	0.128077	0.298847	0.0142308	0	0.0142308	0.597695	0	0.455386	0	0.69731	0	0.128077	0.199232	0.0426925	0.0142308	0	0.0711541	0.0142308	0.455386	0.0142308	0.241924	0.0996158	0	0	0	0	0	0.0996158	0
s112.w6d2	5277	35.1146	16.1455	0	4.66174	0	16.5814	0	0	6.57571	0.890658	0	0	0.0379003	0	1.81922	1.02331	0.0189502	0	0	2.70987	1.25071	0.0758006	0	0	0.454804	0	0.170551	0.151601	0.454804	0	0.435854	1.04226	0.246352	0	0	0.170551	0.189502	1.34546	0	1.70551	0.0758006	0	0	0	0	0	0.416904	0
s112.w6d3	7279	26.5421	28.8364	0	6.74543	0	19.3571	0.0137382	0	8.43522	1.40129	0	0	0.21981	0	0.577002	0.164858	0	0	0.0137382	1.03036	0.343454	0.0824289	0	0	0.714384	0	0.178596	0	0.398406	0	0.0274763	0.425883	0.0549526	0.0137382	0	0.137382	0.0412145	0.700646	0.0137382	0.37093	0.0137382	0	0	0	0	0	0.0961671	0
s112.w6d4	5615	34.6394	17.5423	0	5.20036	0	18.2725	0.0178094	0	6.99911	0.837044	0	0	0.0534283	0	1.62066	0.837044	0.0534283	0	0	1.19323	0.837044	0.0534283	0	0	0.480855	0	0.195904	0.0178094	0.783615	0	0.178094	0.730187	0.0712378	0	0	0.213713	0.0712378	1.47818	0	1.94123	0.0712378	0	0	0	0	0	0.356189	0
s112.w6d5	3355	38.5991	21.699	0	6.61699	0	19.1356	0.0298063	0	8.13711	1.01341	0	0	0.0894188	0	0.357675	0.208644	0	0	0	0.23845	0.149031	0	0	0	0.685544	0	0.0894188	0	0.23845	0	0	0.178838	0.0298063	0	0	0.0596125	0	0.4769	0	0.417288	0	0	0	0	0	0	0	0
s112.w6d6	6991	39.465	18.6239	0	5.42126	0	17.0362	0	0	6.37963	1.00129	0	0	0.0858246	0	0.958375	0.48634	0.0286082	0	0	1.15863	0.657989	0.0715205	0	0	0.55786	0	0.500644	0.0143041	0.929767	0	0.300386	0.543556	0.0858246	0.0429123	0	0.0572164	0.0572164	0.843942	0	0.929767	0.0429123	0	0	0	0	0	0.171649	0
s112.w6d7	6423	30.889	23.4003	0	6.64798	0	20.8002	0.015569	0	9.38814	1.29223	0	0	0.202398	0	0.435933	0.17126	0	0	0.015569	0.560486	0.32695	0.0934143	0	0	0.482641	0	0.124552	0	0.513779	0	0.124552	0.389226	0.0778452	0.0622762	0	0.124552	0.0622762	0.669469	0.015569	0.358088	0.0467071	0	0	0	0	0	0.108983	0
s112.w7d1	5308	37.792	21.1567	0	7.81839	0	22.532	0	0	5.99096	0.73474	0	0	0.244913	0	0.188395	0.0941974	0	0	0	0.414469	0.207234	0	0	0	0.602864	0	0.131876	0	0.113037	0	0	0.113037	0.0565185	0.075358	0	0.113037	0.0188395	0.207234	0	0.207234	0.0565185	0	0	0	0	0	0	0
s112.w7d2	6175	37.3927	19.8219	0	6.65587	0	23.7895	0	0	4.12955	1.1498	0	0	0.097166	0	0.453441	0.210526	0	0.0161943	0	0.615385	0.226721	0	0	0.097166	0.356275	0	0.647773	0.0323887	0.291498	0	0.097166	0.48583	0.097166	0.0161943	0	0.0161943	0	0.340081	0	0.421053	0.161943	0	0	0.0647773	0	0	0.0809717	0
s112.w7d3	7869	60.211	9.93773	0	3.72347	0	20.3838	0	0	1.62664	0.457491	0	0	0.0381243	0	0.254162	0.190621	0	0	0	0.0635405	0.33041	0.0254162	0	0.0127081	0.190621	0	0.73707	0	0.177913	0.0127081	0.0635405	0.0889567	0.0127081	0.0381243	0	0.0635405	0.0127081	0.216038	0	0.190621	0.0508324	0	0	0	0	0	0.0381243	0
s112.w7d4	4608	37.9557	16.1892	0	6.66233	0	25.1085	0.0217014	0	4.77431	0.802951	0	0	0.282118	0	0.542535	0.238715	0	0	0.0434028	0.607639	0.412326	0.0217014	0	0.0651042	0.62934	0	0.93316	0	0.455729	0	0.15191	0.368924	0.0434028	0.282118	0.0217014	0.108507	0.0217014	0.217014	0.0434028	0.477431	0.108507	0	0	0	0	0	0.130208	0
s112.w7d5	5591	42.4432	14.7201	0	5.40154	0	21.7135	0	0	2.9154	0.804865	0	0	0.107315	0	1.12681	0.465033	0	0	0	0.465033	0.876409	0.125201	0	0.0178859	0.375604	0	1.68127	0.0715436	0.482919	0	0.375604	0.518691	0.0894294	0	0	0.0894294	0.0715436	0.39349	0	0.876409	0.125201	0	0	0.0178859	0	0	0.143087	0
s112.w7d6	5390	46.475	14.1002	0	6.23377	0	23.2839	0	0	4.60111	0.705009	0	0	0.333952	0	0.12987	0.185529	0	0	0.0185529	0	0.0742115	0.0185529	0	0.0185529	0.556586	0	1.2616	0.0185529	0.25974	0	0.0742115	0.0371058	0.0185529	0.148423	0	0.166976	0.0371058	0.426716	0.0185529	0.0742115	0.0371058	0	0	0	0	0	0	0
s112.w7d7	6081	40.8321	18.0891	0	5.68985	0	21.3616	0.0164447	0	6.21608	0.822233	0	0	0.345338	0	0.378227	0.115113	0	0	0	0.345338	0.526229	0.0328893	0	0.148002	0.707121	0	0.476895	0	0.148002	0	0.049334	0.213781	0.0822233	0.115113	0	0.279559	0	0.460451	0.0164447	0.312449	0.098668	0	0	0.049334	0	0	0.0164447	0
s112.w8d1	4109	20.4916	35.7995	0	10.9272	0	20.3699	0.0730105	0	7.34972	1.8496	0	0	0.219031	0	0	0.194695	0	0	0.0243368	0.0243368	0.0486736	0	0	0	0.876126	0	0.146021	0	0.170358	0	0	0.0243368	0	0.316379	0	0.121684	0	0.170358	0	0.0243368	0.0973473	0	0	0	0	0	0	0
s112.w8d2	7212	62.5485	9.77537	0	3.09207	0	16.9163	0.0138658	0	4.88075	0.596229	0	0	0.0693289	0	0.0277316	0.0693289	0	0	0.0277316	0.0277316	0	0	0	0.0138658	0.221852	0	0.5269	0	0.235718	0	0.0554631	0	0	0	0	0.0138658	0.0138658	0.194121	0	0.0277316	0	0	0	0	0	0	0	0
s112.w8d3	3292	26.9137	34.3256	0.09113	9.87242	0	16.6768	0	0	6.83475	1.48846	0	0	0.0607533	0	0.151883	0.121507	0	0	0	0.394897	0.0303767	0.0303767	0	0	0.880923	0	0.151883	0	0.09113	0.0303767	0	0.151883	0.0303767	0.0607533	0	0.212637	0	0.09113	0	0.151883	0.09113	0	0	0	0	0	0.09113	0
s112.w8d4	7096	55.8906	17.1082	0	4.67869	0	13.8952	0	0	5.28467	0.944194	0	0	0.126832	0	0.0422773	0.0140924	0	0	0	0.0281849	0	0	0	0	0.281849	0	0.267756	0	0.380496	0	0.0140924	0.0140924	0	0.0422773	0	0.0281849	0	0.295941	0	0.0140924	0.0281849	0	0	0	0	0	0	0
s112.w8d5	4520	18.6283	35.9735	0	9.62389	0	24.0265	0	0	6.85841	1.70354	0	0	0.243363	0	0	0.0884956	0	0	0.0442478	0.0221239	0.0442478	0	0	0	0.685841	0	0.154867	0.0221239	0.0221239	0.0221239	0	0.0663717	0	0.221239	0	0.265487	0	0.110619	0.0221239	0.110619	0.0442478	0	0	0	0	0	0	0
s112.w8d6	5168	29.7214	29.4698	0	7.48839	0	19.7368	0	0	9.82972	1.60604	0	0	0.251548	0	0	0	0	0	0	0	0	0	0	0	0.677245	0	0.0386997	0	0.0773994	0	0	0	0	0.0386997	0	0.0580495	0	0.232198	0	0	0	0	0	0	0	0	0	0
s112.w8d7	3437	26.1565	25.691	0	8.32121	0	26.1274	0.0872854	0	8.64126	1.92028	0	0	0.203666	0	0.116381	0.0581903	0	0	0	0.0872854	0.0290951	0	0	0	0.436427	0	0.145476	0	0.378237	0	0.0290951	0	0	0.0581903	0	0.116381	0	0.116381	0	0.0290951	0.0581903	0	0	0	0	0	0	0
s112.w9d2	4219	18.156	43.0671	0	10.7371	0	13.3918	0.0711069	0	2.93909	1.82508	0	0	1.39844	0	0.545153	0.900687	0.0237023	0	0.0237023	0.260725	0.165916	0	0	0	0.711069	0	1.0192	0	1.09031	0.118511	0.165916	0.0474046	0	0.639962	0.0237023	0.165916	0	0.402939	0	0.142214	0.355534	0	0	0	0	0	0.0474046	0
s112.w9d3	5845	29.2558	25.5945	0	8.36612	0	22.6176	0.0171086	0	3.45595	1.09495	0	0	0.701454	0	0.273738	0.855432	0.0171086	0	0.0171086	0.11976	0.102652	0.0171086	0	0	0.564585	0	2.01882	0.0171086	1.53978	0.102652	0.153978	0.0171086	0	0.667237	0	0	0.0171086	0.684346	0.0342173	0.0855432	0.37639	0	0	0	0	0	0	0
s112.w9d4	6073	40.1284	20.7311	0	5.99374	0	19.7761	0.049399	0	3.11214	0.889182	0	0	0.246995	0	0.411658	0.773917	0	0	0	0.477523	0.164663	0.0329327	0	0.0658653	0.461057	0	2.05829	0.0164663	1.03738	0.0164663	0.428124	0.0658653	0	0.395192	0.0329327	0.0658653	0.0329327	0.49399	0.0329327	0.0823316	0.378726	0	0	0	0	0	0.0164663	0
s112.w9d5	4998	29.0916	27.8111	0	10.7243	0	19.1477	0.040016	0	4.34174	1.18047	0	0	0.240096	0	0.380152	0.40016	0	0	0	0.280112	0.240096	0	0	0	1.08043	0	0.80032	0	0.80032	0.020008	0.140056	0.160064	0.020008	0.760304	0	0.060024	0	0.420168	0.020008	0.060024	0.440176	0	0	0	0	0	0.040016	0
s112.w9d6	5626	37.7533	23.1781	0.0177746	6.09669	0	19.0366	0.0177746	0	3.51937	1.1909	0	0	0.266619	0	0.497689	0.639886	0.0177746	0	0	0.551013	0.302169	0.0177746	0	0	0.639886	0	1.79524	0.0177746	1.0487	0	0.177746	0.106648	0	0.23107	0	0.0177746	0.0355492	0.586562	0	0.142197	0.284394	0	0	0	0	0	0.142197	0
s112.w9d7	5803	33.655	24.3839	0	7.20317	0	22.7124	0.0689299	0	5.15251	1.29243	0	0	0.310184	0	0.20679	0.0689299	0	0	0.258487	0.189557	0.0861623	0	0	0	1.01672	0	0.637601	0.0172325	0.568671	0	0.103395	0	0.0172325	0.189557	0.0172325	0.0344649	0	0.327417	0.0344649	0.0344649	0.344649	0	0	0	0	0	0.0516974	0
s112.w10d1	4339	29.569	21.4796	0.0230468	5.66951	0	24.0839	0	0	6.13044	1.03711	0	0	0.0230468	0	1.26757	0.460936	0.0460936	0	0	0.253515	1.38281	0.0230468	0	0	0.737497	0	0.368749	0	0.161327	0	0.507029	0.483982	0	0.0691404	0	0.115234	0.138281	0.57617	0	1.29062	0.0921871	0	0	0	0	0	0.253515	0
s112.w10d3	4747	29.2185	20.5814	0	6.27765	0	22.4984	0.126396	0	7.03602	1.17969	0	0	0.126396	0	0.905835	0.442385	0.147462	0	0.0631978	0.526648	1.36929	0.0631978	0	0	0.800506	0	0.463451	0	0.252791	0.0210659	0.653044	0.505582	0	0.0421319	0.0210659	0.126396	0.231725	0.589846	0.0421319	1.60101	0.0421319	0	0	0	0	0	0.168527	0
s112.w10d4	5626	41.4504	17.4191	0	4.90579	0	24.5823	0.0710985	0	5.90117	0.853182	0	0	0.177746	0	0.0533239	0.266619	0	0	0.142197	0.0177746	0.0710985	0	0	0	0.69321	0	0.906506	0.0177746	0.479915	0.0355492	0.0888731	0.0888731	0	0.0177746	0	0.0355492	0	0.319943	0	0.159972	0.106648	0	0	0	0	0	0	0
s112.w10d5	211	2.36967	5.6872	0	5.6872	0	2.36967	1.4218	0	0	0.947867	0	0	0	0	0	0	0	0	1.4218	0	0.473934	0	0	54.0284	0	0	0	0	0.473934	0	0	0	3.31754	0.473934	0	0	0	0	0.473934	0.473934	0.473934	0	0	0.473934	0	0	0	0
s112.w10d6	5019	34.0108	25.8219	0	6.17653	0	22.8332	0.119546	0	4.42319	1.49432	0	0	0.0597729	0	0.298864	0.13947	0.0199243	0	0	0.0597729	0.13947	0	0	0	0.856744	0	0.498107	0	0.398486	0	0.0996214	0.0597729	0	0	0	0.0597729	0.0597729	0.13947	0	0.378561	0.0398486	0	0	0	0	0	0.0796972	0
s112.w10d7	6701	38.248	16.699	0	5.79018	0	25.4589	0	0	5.83495	0.955081	0	0	0.0596926	0	0.134308	0.373079	0.0298463	0	0	0.0596926	0.716311	0.0149231	0	0	0.701388	0	0.820773	0	0.313386	0	0.402925	0.0447694	0	0	0.0149231	0.0447694	0.223847	0.358155	0	0.477541	0.119385	0	0	0	0	0	0.0895389	0
s116.w1d1	2555	0	21.5656	0	3.20939	0	1.01761	5.67515	0	0	0.861057	0	0	2.23092	0	5.08806	1.05675	0	0	29.4325	0.508806	1.72211	1.72211	0	0	0	0	1.13503	0	0.469667	0	0.273973	0.313112	0.0391389	0.508806	5.16634	0.273973	0	0.117417	9.94129	2.46575	0.195695	0	0.117417	0	0	0	2.03523	0
s116.w1d3	1849	0.0540833	23.9589	0	28.5019	0	1.13575	6.65224	0	0.0540833	0.973499	0	0	2.21741	0	1.298	1.78475	0	0	14.3862	0.0540833	0.3245	0.865333	0	0	2.81233	0	0.540833	0	0.270416	0.0540833	0.108167	0	0	0.648999	0.216333	0.108167	0	0.3245	9.51866	0.432666	0.108167	0	0.16225	0	0	0.108167	0.108167	0
s116.w1d4	3988	0	17.4774	0	37.9388	0	4.11234	6.92076	0	0	0.977934	0	0	1.57974	0	0.351053	1.15346	0	0	10.9829	0	0.250752	1.22869	0	0	2.55767	0	1.20361	0	0.300903	0	0.125376	0.0250752	0	0.501505	0.125376	0.0501505	0	0.250752	9.25276	0.275827	0.125376	0	0.100301	0	0	0	0	0
s116.w1d5	3512	0	22.4943	0	40.6321	0	4.18565	7.94419	0	0	1.33827	0	0	1.67995	0	0.740319	1.36674	0	0	9.96583	0	0.313212	0.626424	0	0	1.90774	0	0.59795	0	0.22779	0.0284738	0.0284738	0.113895	0	0.341686	0.0284738	0	0	0.22779	3.21754	0.170843	0.22779	0	0.142369	0	0	0	0.0569476	0
s116.w1d6	3619	0	30.6438	0	36.7505	0	3.979	7.958	0	0.110528	1.82371	0	0	0.967118	0	0.828958	0.497375	0	0	6.85272	0	0.552639	0.386847	0	0	1.54739	0	0.469743	0	0.331583	0.0552639	0.0552639	0.0276319	0	0.801326	0.0276319	0	0	0.193424	3.59215	0.13816	0.248687	0	0.0552639	0	0	0.0276319	0	0
s116.w1d7	4113	0.0243132	25.5774	0	20.5203	0	26.6472	6.12691	0	0.0243132	1.99368	0	0	0.510576	0	0.0729395	0.291758	0	0	1.50742	0.0243132	0.0243132	0.243132	0	0	2.50425	0	7.24532	0	1.09409	0	0.437637	0	0	0.243132	0	0.0243132	0	0.656455	0.948213	0.291758	0.9239	0	0.0486263	0	0	0	0	0
s116.w2d2	4543	0.330178	23.8169	0.0220119	25.1596	0	24.4332	7.37398	0	0.286155	2.24521	0	0	0.396214	0	0.0440238	0.484262	0	0	0.528285	0	0.0880475	0.0220119	0	0	3.47788	0	4.66652	0	1.78296	0	0.242131	0	0	0.132071	0.0220119	0.0880475	0	0.286155	1.03456	0.110059	0.682368	0	0	0	0	0	0	0
s116.w2d3	3696	0.676407	22.3755	0	24.9459	0	22.2944	6.08766	0	0.21645	2.21861	0	0	0.324675	0	0.108225	0.649351	0	0	0.649351	0	0.21645	0.0541126	0	0	3.13853	0	8.22511	0	2.32684	0	0.622294	0	0	0.0270563	0	0.0541126	0	0.351732	1.02814	0.0811688	0.757576	0.0541126	0	0	0	0.0270563	0.0270563	0
s116.w2d4	3682	0.678979	28.6257	0.0271592	28.5443	0	16.2412	7.65888	0	0.108637	2.58012	0	0	0.32591	0	0.135796	0.678979	0	0	0.380228	0	0.32591	0	0	0	2.98751	0	5.54047	0	1.84682	0.0271592	0.32591	0.0543183	0	0.135796	0	0.135796	0	0.244432	0.271592	0.0543183	0.407387	0.0543183	0.0543183	0	0	0	0.0271592	0
s116.w2d5	2788	0.968436	34.5409	0	29.1966	0	8.71593	10.0072	0	0.071736	2.72597	0	0	0.286944	0	0.35868	0.251076	0	0	0.573888	0	0.322812	0	0	0	4.41176	0	2.94118	0	1.04017	0	0.394548	0.035868	0.035868	0.071736	0	0.071736	0	0.322812	0.573888	0.143472	0.430416	0	0	0	0	0	0.035868	0
s116.w2d6	3983	0.652774	29.0233	0.0251067	37.886	0	3.7409	13.1308	0	0.30128	1.70726	0	0	1.95832	0	0.477027	0.351494	0	0.0502134	0.903841	0.0251067	1.00427	0	0	0	3.94175	0	0.728094	0.0251067	0.627668	0	0.0502134	0.0753201	0	0.22596	0	0.22596	0	0.0502134	0.878735	0.125534	0.200854	0	0	0	0	0	0.0502134	0
s116.w2d7	2880	0	25.9722	0.0347222	34.4792	0	1.5625	15.625	0	0.520833	1.94444	0	0	2.88194	0	0.243056	0.555556	0	0	1.38889	0	0.208333	0.173611	0	0	7.32639	0	0.902778	0	0.659722	0	0.104167	0	0	1.00694	0	0.694444	0	0.0694444	2.22222	0.0694444	0.3125	0	0	0	0	0	0	0
s116.w3d1	4198	0	14.0543	0	67.6751	0	2.45355	3.81134	0	0.166746	1.0243	0	0	1.61982	0	0.214388	0.214388	0	0	1.23869	0	0.404955	0.0476417	0	0	3.4302	0	0.0476417	0	0.0476417	0	0.0238209	0.0238209	0	0.428776	0	0.0238209	0	0	1.28633	0.190567	0.0714626	0	0	0	0	0	0	0
s116.w3d2	3396	0.559482	23.8221	0	22.8504	0	1.56066	16.0777	0	1.11896	1.56066	0	0	5.3298	0	1.32509	0.795053	0	0	2.76796	0.0294464	0.0883392	0.0883392	0	0	4.62309	0	0.0588928	0	0.294464	0	0.0294464	0	0	0.912839	0	1.2662	0	0.32391	11.6019	0.235571	0.0883392	0	0.0588928	0	0	0	0.0294464	0
s116.w3d3	2078	0.769971	14.5332	0	23.5804	0	1.78056	14.052	0	1.8768	1.34745	0	0	6.88162	0	1.73244	0.625602	0	0	6.06352	0.0481232	0.192493	0.192493	0	0	6.0154	0	0.14437	0	0.240616	0	0.14437	0	0	0.914341	0	1.8768	0.0481232	0.0481232	12.8489	0.192493	0.0962464	0	0.0962464	0	0	0	0.14437	0
s116.w3d4	1784	1.96188	19.7309	0	17.0404	0	5.43722	16.5359	0	2.41031	1.00897	0	0	4.3722	0	1.84978	2.13004	0	0	3.58744	0	0.224215	0.280269	0	0	3.6435	0	0.224215	0	0.168161	0	0.280269	0	0	0.7287	0	1.06502	0	0	13.0045	0.336323	0.0560538	0.168161	0.0560538	0	0	0	0.0560538	0
s116.w3d5	3467	1.55754	13.2391	0	38.852	0	1.61523	9.28757	0	1.06721	0.865301	0	0	5.4514	0	2.22094	0.663398	0	0	10.2682	0.0576868	0.432651	0.461494	0	0	1.55754	0	0.115374	0	0.0865301	0	0.0865301	0.0288434	0.0288434	0.836458	0	1.03836	0	0.0288434	7.03778	0.490337	0.115374	0.17306	0.0576868	0	0	0	0.144217	0
s116.w3d6	4377	0.982408	11.5376	0	37.263	0	1.3708	14.3934	0	0.822481	0.594014	0	0	5.25474	0	1.82774	2.0562	0.0228467	0	7.99634	0	0.456934	0.525474	0	0	0.959561	0	0.0913868	0	0.0456934	0	0.159927	0.0456934	0.0685401	0.982408	0	0.662554	0	0	8.38474	0.228467	0.0685401	0	0.0228467	0	0	0	0.0685401	0
s116.w3d7	3874	1.44553	7.25348	0	51.7553	0	0.722767	5.21425	0	0.74858	0.361384	0	0	4.80124	0	2.63294	0.180692	0	0.103252	8.38926	0.0258131	0.180692	0.309757	0	0	0.438823	0	0.387197	0	0.258131	0	0.103252	0.0516262	0.0258131	0.980898	0	1.72948	0	0	9.55085	0.361384	0.0516262	0	0	0	0	0	0.0516262	0
s116.w4d1	3790	0.633245	7.28232	0	26.2269	0	3.66755	8.97098	0	0.131926	0.791557	0	0	2.58575	0	2.90237	1.16095	0	0	13.562	0	0.369393	0.55409	0	0	0.448549	0	0.105541	0	0.131926	0	0.0527704	0.0527704	0	1.4248	0.0791557	0.949868	0	0.0263852	22.7441	1.29288	0.0527704	0	0.211082	0	0	0	0.527704	0
s116.w4d2	3953	0.0758917	3.74399	0	36.6051	0.0252972	0.632431	6.98204	0	0.126486	0.404756	0	0	2.22616	0	2.30205	1.03719	0	0	20.9208	0.0252972	0.126486	0.480648	0	0	0.556539	0	0.0758917	0	0.0758917	0	0.0758917	0.0505945	0	1.54313	0	1.66962	0	0.0252972	18.8717	0.531242	0.0252972	0	0.0252972	0	0	0	0	0
s116.w4d3	4418	0	3.93843	0	32.8882	0	2.85197	8.69172	0	0.0905387	0.565867	0	0	2.85197	0	3.34993	2.76143	0	0	19.6922	0.158443	0.430059	0.837483	0	0	0.248981	0	0.837483	0	0.701675	0	0.203712	0.226347	0	0.67904	0.0452694	2.15029	0	0.181077	8.01268	3.9158	0.316885	0	0.248981	0	0	0.0452694	0.565867	0
s116.w4d4	4386	0.250798	2.89558	0.0455996	11.5367	0.0227998	0.296398	3.51117	0	0.0227998	0.364797	0	0	2.23438	0	12.1523	0.797994	0	0	20.4514	0.182399	3.87597	0.387597	0	0	0.182399	0	0.250798	0	0.136799	0.0683995	0.113999	3.94437	0	0.159599	7.63794	0.957592	0	0.113999	1.57319	13.4063	0	0	0.296398	0	0	0.729594	4.08117	0
s116.w4d5	4562	0.131521	2.91539	0.0657606	4.88821	0	0.701447	7.95704	0	0	0.482245	0	0	4.0114	0	13.8755	0.504165	0	0	16.199	0.482245	2.91539	1.00833	0	0	0.0438404	0	6.5103	0	0.0657606	0.0219202	0.0219202	6.2911	0	0.109601	13.4371	0.942569	0	0.0657606	2.10434	7.03639	0.0876808	0	0.175362	0	0	1.53441	1.70978	0
s116.w4d6	4678	0.06413	6.51988	0.0213767	6.84053	0.0213767	0.213767	2.62933	0	0.0213767	1.77426	0	0	3.5699	0	11.5434	0.0427533	0	0	38.7773	0.06413	0.684053	0.662676	0	0	0.106883	0	0.76956	0	0.149637	0	0.0213767	3.67678	0	0.855066	15.1988	0.470286	0	0.0213767	2.88585	0.57717	0.0213767	0	0.0855066	0	0	0.213767	0.106883	0
s116.w4d7	3674	0.16331	14.1263	0	13.5003	0	2.15024	14.0991	0	0	2.88514	0	0	2.58574	0	2.20468	0.435493	0	0	19.4883	0.0272183	0.843767	1.0343	0	0	0.78933	0	0.598802	0	0.136091	0	0.0544366	0.517148	0.0272183	0.653239	1.44257	0.408274	0	0	16.4943	1.00708	0.108873	0	0.408274	0	0	0.762112	0.462711	0
s116.w5d1	1097	0.182315	16.5907	0	22.3336	0	17.7758	8.20419	0	0.0911577	2.55242	0	0	1.91431	0	0.638104	1.732	0	0	9.4804	0	0.0911577	0.273473	0	0	2.82589	0	0.820419	0	0.273473	0	0.182315	0	0	0.820419	0.0911577	0.273473	0	0.0911577	9.93619	0.546946	0.182315	0	0	0	0	0	0	0
s116.w5d2	4261	0.305093	14.9495	0.0469373	21.5677	0	9.22319	10.5374	0	0	1.59587	0	0	1.66628	0	1.5724	2.34687	0	0	7.74466	0.305093	0.492842	3.66111	0	0	3.66111	0	0.187749	0	0.610185	0.0938747	0.375499	0.211218	0.0234687	0.727529	0.234687	1.1969	0	0.0938747	8.51913	3.02746	0.187749	0	0.0234687	0	0	0	0.305093	0
s116.w5d3	3922	0.305966	14.7884	0.0254972	27.2565	0.0254972	12.3916	7.90413	0	0.0254972	1.8103	0	0	2.19276	0	0.739419	0.994391	0	0	10.7853	0.127486	0.713921	0.586435	0	0	4.74248	0	0.407955	0	0.203978	0.0254972	0.101989	0.280469	0.0254972	0.356961	0.229475	0.382458	0	0.0254972	9.58695	0.917899	0.17848	0	0	0	0	0	0.152983	0
s116.w5d4	4371	0.0228781	19.3091	0	24.1821	0	18.3024	10.8213	0	0	2.24205	0	0	1.76161	0	0.960879	1.39556	0	0	3.88927	0.388927	0.732098	1.41844	0	0	2.0819	0	0.320293	0	0.228781	0	0.366049	0.297415	0.0228781	0.320293	0.11439	0.59483	0	0.137268	5.44498	1.57859	0.137268	0	0.0457561	0	0	0	0.137268	0
s116.w5d5	4457	0.224366	9.10927	0.0448732	39.0621	0	2.9392	9.24389	0	0.112183	1.41351	0	0	1.95199	0	0.875028	0.964775	0	0	14.2473	0.0224366	0.224366	0.246803	0	0	2.69239	0	0.224366	0	0.0897465	0.0224366	0.13462	0.13462	0	1.00965	0.336549	0.20193	0	0.112183	12.4972	0.426296	0.0673098	0	0	0	0	0.0448732	0.112183	0
s116.w5d6	4955	0.343088	9.74773	0.100908	35.2573	0.0605449	19.6973	8.27447	0	0.0201816	1.81635	0	0	1.67508	0	0.504541	1.63471	0	0	7.30575	0.0403633	0.24218	0.100908	0	0	4.35923	0	1.65489	0	0.443996	0	0.181635	0.0807265	0	0.363269	0.0807265	0.343088	0	0.0201816	3.47124	0.0807265	0.100908	0	0.0201816	0	0	0	0.0605449	0
s116.w6d1	2969	0.134725	9.86864	0	47.4571	0	5.45638	16.6049	0	0.0673627	1.31357	0	0	1.48198	0	0.404176	1.14517	0	0	6.29842	0	0.101044	0.134725	0	0	2.39138	0	0.707309	0	0.370495	0.0336814	0.168407	0	0	1.14517	0.0336814	0.673627	0	0.303132	1.81879	0.23577	0.404176	0	0.0336814	0	0	0	0.0673627	0
s116.w6d2	4238	0.165172	9.65078	0.0471921	50.2596	0	2.73714	14.1576	0	0.0471921	1.58093	0	0	2.07645	0	0.637093	1.32138	0	0	7.19679	0.0943841	0.353941	0.0471921	0	0	1.53374	0	0.283152	0	0.212364	0.0707881	0.165172	0.0707881	0.023596	0.731477	0.023596	0.495517	0	0.495517	3.96413	0.188768	0.283152	0	0	0	0	0	0	0
s116.w6d3	4061	0.123122	18.3206	0.0246245	32.6028	0	22.0882	7.28885	0	1.37897	4.01379	0	0	0.861857	0	0.172371	0.812608	0	0	0.418616	0.049249	0.467865	0.123122	0	0.0246245	5.14652	0	1.1081	0	0.443241	0	0.0984979	0.0246245	0	0.22162	0	0.369367	0	0.418616	1.08348	0.320118	0.369367	0	0.0246245	0	0	0	0.049249	0
s116.w6d4	3161	0.126542	24.391	0	30.1171	0	22.6511	6.89655	0	1.23379	4.39734	0	0	0.664347	0	0.158178	0.411262	0	0	0.601076	0.189813	0.158178	0	0	0	3.98608	0	0.411262	0	0.537804	0	0.189813	0	0	0.0949067	0.0316356	0.221449	0	0.28472	0.537804	0.221449	0.632711	0	0	0	0	0	0.0316356	0
s116.w6d5	1256	0.0796178	18.1529	0	42.6752	0	2.86624	11.7038	0	1.27389	3.90127	0	0	0.955414	0	0.636943	0.477707	0	0	0.955414	0.159236	0.238854	0.159236	0	0	9.87261	0	0.318471	0	0.238854	0	0.0796178	0.0796178	0	0.238854	0.0796178	0.636943	0	0	1.3535	1.11465	0.557325	0	0.0796178	0	0	0	0.238854	0
s116.w6d6	3898	0.179579	19.215	0.0769625	41.5341	0.0256542	7.72191	5.74654	0	0.30785	4.79733	0	0	0.359159	0	0.333504	0.461775	0	0	1.10313	0	0.179579	0.0513084	0	0	14.392	0	0.359159	0	0.179579	0.0256542	0	0.0769625	0	0.205233	0.0769625	0.102617	0	0.256542	0.743971	0.230888	0.436121	0	0.0256542	0	0	0	0.0769625	0
s116.w6d7	4193	0.310041	26.1388	0.190794	47.6747	0.0238493	3.1958	5.93847	0	0.119246	5.46148	0.0238493	0	0.238493	0	0.33389	0.119246	0	0	0.33389	0.0715478	0.190794	0.0238493	0	0	5.65228	0	0.310041	0	0.453136	0	0.119246	0.238493	0	0.119246	0.143096	0.238493	0	0.0476985	0.429287	0.524684	0.286191	0	0.0238493	0	0	0	0	0
s116.w7d1	4997	0.180108	14.969	0	56.2938	0	9.20552	6.5039	0	0.040024	2.52151	0	0	0.340204	0	0.30018	0.040024	0	0	0.180108	0	0.60036	0.040024	0	0	6.40384	0	0.5003	0	0.420252	0	0	0.040024	0	0.040024	0.020012	0.060036	0	0.020012	0.120072	0.160096	0.320192	0	0.060036	0	0	0	0.020012	0
s116.w7d2	4038	0.346706	9.01436	0.0742942	56.4884	0.123824	4.73006	11.9366	0	0.123824	1.58494	0	0	1.60971	0	0	1.43635	0.0247647	0	0.594354	0.0247647	0.222883	0.0247647	0	0	8.54383	0	0.47053	0	0.198118	0	0.0742942	0	0	0.718177	0	0.0742942	0	0.0247647	0.693413	0.0247647	0.123824	0	0	0	0	0	0	0
s116.w7d4	4692	0.0852515	9.37766	0.0213129	56.3086	0.0213129	1.83291	8.65303	0	0.532822	1.47059	0	0	2.30179	0	0.44757	2.89855	0	0	1.68372	0.0213129	0.490196	0.0213129	0	0	6.11679	0	0.213129	0	0.0426257	0.0213129	0.341006	0.127877	0	1.21483	0	0.426257	0.0213129	0.0639386	3.19693	0.341006	0.14919	0	0.0213129	0	0	0	0.106564	0
s116.w7d5	3197	0.437911	12.7932	0	49.3588	0	3.34689	9.32124	0	0.656866	1.59525	0	0	4.34783	0	0.187676	2.22083	0	0	2.78386	0.0625586	0.218955	0.0312793	0	0	4.78574	0	0.218955	0	0.125117	0	0.218955	0.0625586	0	0.844542	0.0625586	0.125117	0	0.0312793	4.59806	0.281514	0.0625586	0	0.0312793	0	0	0	0.0312793	0
s116.w7d6	2300	0	10.8261	0	56.9565	0.0434783	3.78261	10.3043	0	1.21739	1.34783	0	0	1.21739	0	0.434783	0.913043	0	0	2.43478	0	0.130435	0.0434783	0	0	4.21739	0	0.304348	0	0.0434783	0	0.0869565	0.0434783	0	0.652174	0	0.478261	0	0.173913	3.04348	0	0.304348	0	0.0434783	0	0	0	0.0434783	0
s116.w7d7	4320	0.347222	9.16667	0.0231481	57.9167	0	1.85185	13.5648	0	0.393519	1.71296	0	0	1.38889	0	0.300926	1.22685	0	0	2.59259	0.0231481	0.138889	0.0462963	0	0	2.33796	0	0	0	0.0925926	0	0.115741	0.0462963	0.0231481	0.462963	0.0462963	0.25463	0	0.0462963	3.91204	0.138889	0.277778	0	0.0462963	0	0	0.0231481	0.0231481	0
s116.w8d1	4804	0.562032	3.85096	0.249792	54.6211	0	1.54038	10.1998	0	2.45629	0.582848	0.020816	0	3.35137	0	1.10325	2.06078	0	0	3.87177	0.10408	0.562032	0.0832639	0	0	4.43381	0	1.29059	0	0.333056	0.020816	0.228976	0.187344	0	1.72773	0.31224	0.666112	0.020816	0.145712	3.78851	0.249792	0.124896	0	0.124896	0	0	0	0	0
s116.w8d2	2381	0.50399	3.69593	0.167997	52.163	0.0419992	2.93994	10.6258	0	1.51197	0.965981	0	0	2.64595	0	0.461991	3.48593	0	0	3.98992	0.0839983	0.419992	0.0419992	0	0	6.46787	0	0.839983	0	0.461991	0.0419992	0.335993	0.125997	0	1.42797	0.0419992	0.50399	0	0.0839983	4.28391	0.335993	0.209996	0	0.209996	0	0	0	0	0
s116.w8d4	4181	0.263095	5.33365	0	49.7489	0	3.82684	13.37	0	0.143506	0.956709	0	0	2.53528	0	0.884956	4.73571	0	0	6.57737	0	0.0478354	0.287013	0	0	0.813203	0	0.31093	0	0.287013	0	0.263095	0	0.0239177	1.38723	0	0.550108	0	0	5.95551	0.287013	0.191342	0	0	0	0	0	0.0239177	0
s116.w8d5	5096	0.235479	5.67111	0.0588697	46.3893	0	4.88619	13.2653	0	0.412088	1.17739	0	0	2.4529	0	1.27551	3.2967	0	0	8.0259	0.0392465	0.156986	0.412088	0	0	1.07928	0	0.255102	0	0.372841	0.0196232	0.490581	0.0981162	0	1.41287	0	1.00078	0.0196232	0.0196232	5.49451	0.392465	0.0588697	0	0.0784929	0	0	0	0.117739	0
s116.w8d6	3761	0.186121	5.07844	0.0265887	38.7131	0	5.79633	13.3475	0	0.425419	0.824249	0	0	1.56873	0	1.96756	3.08429	0	0	15.9	0	0.584951	0.319064	0	0	0.39883	0	0.478596	0	0.372241	0.0265887	0.212709	0.0265887	0.0265887	0.345653	0.0531773	0.425419	0	0.0531773	8.08296	0.425419	0.292475	0	0.132943	0	0	0	0.0265887	0
s116.w8d7	4768	0	1.65688	0	8.80872	0	2.99916	11.2416	0	0	0.503356	0	0	3.4396	0	12.1854	1.00671	0	0	22.3574	0.314597	5.83054	0.587248	0	0	0.0629195	0	2.45386	0	2.09732	0.293624	0.188758	3.62836	0	0.440436	3.02013	0.419463	0	0.73406	1.99245	5.49497	0.0629195	0	0.167785	0	0	0.0838926	2.62164	0
s116.w9d1	3667	0.545405	7.03572	0.163621	13.6351	0	0.545405	16.7985	0	0	1.63621	0	0	2.2907	0	2.26343	4.71775	0	0	29.0155	0.218162	1.41805	0.409054	0	0	0.218162	0	2.67248	0	1.36351	0.272702	0.463594	0.709026	0.136351	0.163621	2.34524	0.0818107	0	0.436324	4.63594	1.25443	0.109081	0	1.82711	0	0	0.627216	0.109081	0
s116.w9d2	4290	0.4662	3.65967	0.16317	1.65501	0.11655	0.652681	4.40559	0	0.02331	0.932401	0	0	2.84382	0	18.6946	0.20979	0	0	10.0932	0.699301	6.08392	0.27972	0	0	0.20979	0	1.65501	0	0.25641	0.18648	0.02331	9.27739	0	0.909091	25.3613	0.20979	0.02331	0.32634	1.77156	4.26573	0	0	0.32634	0	0	0.2331	0.792541	0
s116.w9d3	3311	0.483238	6.91634	0.181214	10.5708	0.0302024	0.51344	12.8058	0	0.0302024	1.66113	0	0	3.20145	0	4.46995	0.966475	0	0	32.9508	0	0.906071	0.634249	0	0	0.302024	0	0.936273	0.0302024	1.75174	0.483238	0.0604047	1.11749	0.0302024	0.302024	4.53035	0.0604047	0	0.573845	7.85261	0.664452	0.241619	0	2.77862	0	0	0.0604047	0	0
s116.w9d4	2368	0.675676	16.0895	0.211149	37.9645	0	14.2736	10.3041	0	0.0422297	1.90034	0	0	0.337838	0	0.380068	0.929054	0	0	5.74324	0	0.0844595	0.380068	0	0	3.25169	0	0.971284	0	0.0844595	0.126689	0.295608	0.0422297	0.0422297	0.675676	0	0.380068	0	0.168919	2.06926	0.717905	0.211149	0	0.211149	0	0	0.0422297	0	0
s116.w9d5	4632	0.280656	18.2211	0.0863558	34.9309	0	17.4655	10.557	0	0.151123	2.61226	0	0	0.539724	0	0.259067	1.18739	0	0	4.36097	0	0.0431779	0.215889	0	0	2.46114	0	0.885147	0	0.388601	0.0215889	0.151123	0	0	0.237478	0.0431779	0.151123	0	0.345423	2.63385	0.194301	0.367012	0	0.0647668	0	0	0	0	0
s116.w9d6	4857	0.288244	16.8211	0.205888	29.3391	0	23.0389	7.65905	0	0.102944	2.51184	0.0411777	0	0.700021	0	0.35001	1.33827	0	0	3.78835	0.0205888	0.123533	0.658843	0	0	2.18242	0	2.9442	0	0.658843	0.102944	0.205888	0.0411777	0	0.597076	0.0205888	0.123533	0	0.700021	1.91476	0.617665	0.679432	0	0.226477	0	0	0	0.0205888	0
s116.w9d7	2669	1.42375	14.3499	0	34.6946	0.0374672	17.6845	8.8048	0	0.187336	2.2855	0	0	1.19895	0	0.224803	1.38629	0	0	6.48183	0	0.112402	0.337205	0	0	3.70925	0	0.899213	0	0.112402	0.149869	0.0374672	0.0374672	0	0.861746	0	0.187336	0	0.112402	3.18471	0.299738	0.149869	0	0.112402	0	0	0	0.0374672	0
s116.w10d1	3004	0.732357	17.8096	0.0332889	24.2011	0.0332889	0.932091	17.3768	0	0.332889	2.46338	0	0	1.66445	0	0.0665779	4.72703	0	0	4.26099	0	0.299601	0.266312	0	0	18.1092	0	2.72969	0	0.266312	0	0.532623	0.133156	0	0.166445	0	0.0332889	0	0.0665779	1.498	0.266312	0.299601	0	0.0665779	0	0	0	0	0
s116.w10d2	3840	2.89062	12.3958	0.390625	38.9583	0.260417	14.8958	8.09896	0	1.30208	2.29167	0.0260417	0	1.35417	0	0.260417	0.46875	0	0	0.807292	0	0.364583	0.260417	0	0	10.4948	0	0.572917	0	0.416667	0.0260417	0.260417	0.0260417	0	0.260417	0.0520833	0.286458	0.0260417	0.0260417	0.494792	0.46875	0.0520833	0	0.0260417	0	0	0	0.0520833	0
s116.w10d3	3502	1.48487	11.5077	0.428327	46.4021	0.0571102	8.62364	7.253	0	1.45631	2.51285	0.0571102	0	1.82753	0	0.171331	0.571102	0	0	1.17076	0.0856653	0.314106	1.45631	0	0.0285551	8.56653	0	0.199886	0	0.399772	0.0285551	0.0571102	0.11422	0	0.342661	0.0285551	0.799543	0.0285551	0.142776	0.542547	0.913764	0.0856653	0	0.0571102	0	0	0	0.171331	0
s116.w10d4	1981	1.16103	11.2065	0.252398	35.0833	0	14.3362	9.6416	0	1.16103	2.32206	0	0	1.16103	0	0.201918	0.908632	0	0	0.757193	0.0504796	0.201918	0.201918	0	0	16.2544	0	0.353357	0	0.302877	0.151439	0.151439	0.100959	0	0.302877	0.0504796	0.403836	0	0.151439	0.201918	0.302877	0.151439	0	0.353357	0	0	0	0	0
s116.w10d5	4404	0.930972	16.5531	0.0454133	27.4977	0.113533	24.2507	5.1317	0	1.95277	2.97457	0.0227066	0	0.726612	0	0.885559	0.590372	0	0	0.181653	0.386013	0.613079	0.431426	0	0	4.74569	0	1.65758	0	1.20345	0.0454133	1.20345	0.181653	0.0227066	0.295186	0	1.0445	0	1.0218	0.317893	0.840145	0.522252	0	0.0681199	0	0	0	0.0908265	0
s116.w10d6	3015	0.53068	13.9635	0.0331675	50.8458	0.0331675	13.7977	4.54395	0	1.16086	2.38806	0	0	0.862355	0	0.364842	0.26534	0	0	0.39801	0.066335	0.53068	0.165837	0	0	6.36816	0	0.862355	0	0.298507	0.0331675	0.0331675	0.0995025	0	0.066335	0	0.26534	0.0331675	0.0331675	0.39801	0.26534	0.165837	0	0.0331675	0	0	0	0.0331675	0
s116.w10d7	2509	0.358709	12.2758	0.159426	35.7912	0.0398565	19.7688	8.48944	0	1.27541	2.31168	0	0	1.15584	0	0.239139	0.757274	0	0	0.757274	0.199283	0.438422	0.79713	0	0	9.32642	0	0.956556	0	0.597848	0.0398565	0.199283	0.11957	0.0398565	0.398565	0	0.318852	0	0.239139	0.278996	0.677561	0.11957	0	0.0398565	0	0	0	0.11957	0
s127.w1d1	3840	69.6615	4.63542	2.21354	10.9375	3.95833	0	0	0	3.22917	0.3125	0.0520833	0	0	0	0.104167	0.130208	0	0	0	0	0.234375	0	0	0	0	0	0	0	0.234375	0	0.0260417	0	0	1.74479	0.0260417	0	0.286458	0.546875	0	0	0.078125	0	0	0	0	0.0260417	0	0
s127.w1d3	4810	76.8191	3.01455	1.55925	6.98545	3.90852	0	0	0	1.26819	0.43659	0.33264	0	0	0	0.29106	0.02079	0.04158	0	0	0.02079	0.873181	0.0623701	0	0	0	0	0	0	0.04158	0	0	0	0	0.873181	0.02079	0.02079	0.47817	0.47817	0	0	0.37422	0	0	0	0	0	0	0
s127.w1d4	3270	81.0092	1.74312	3.02752	3.63914	3.51682	0	0	0	2.20183	0.397554	0.152905	0	0	0	0	0.030581	0	0	0	0	0	0	0	0	0	0	0	0	0.825688	0	0	0.0611621	0	0.489297	0	0	0.336391	0.366972	0	0	0.152905	0	0	0	0	0	0	0
s127.w1d5	2297	83.7614	2.74271	2.00261	3.13452	2.69917	0	0	0	1.04484	0.783631	0.130605	0.043535	0	0	0	0	0	0	0	0	0	0	0	0	0	0	0	0	0.0870701	0	0	0.0870701	0	0.522421	0.130605	0	0.217675	0.304745	0	0	0.304745	0	0	0	0	0	0	0
s127.w1d6	4039	78.9552	0.618965	13.8401	0.297103	3.21862	0	0	0	0.519931	0.123793	0.519931	0	0	0	0	0	0	0	0	0	0	0	0	0.0247586	0	0	0	0.0247586	0	0	0	0	0	0.0247586	0	0	0	0.0247586	0	0	0.0495172	0	0	0	0	0	0	0
s127.w1d7	2667	78.5152	0.599925	13.0859	0.337458	3.41207	0	0	0	0.449944	0.187477	0.56243	0	0	0	0	0	0	0	0	0	0.0374953	0.0374953	0	0	0	0	0	0.0374953	0	0	0	0	0	0	0.0374953	0	0.0374953	0.0749906	0	0	0	0	0	0	0	0	0	0
s127.w2d1	3162	56.1986	0.411132	32.7641	0.316256	4.93359	0.0316256	0	0	0.158128	0.0632511	2.30867	0.0316256	0	0	0.0316256	0	0	0	0	0	0.0316256	0.0316256	0	0	0	0	0	0	0	0	0	0	0	0.0316256	0.0316256	0	0.0632511	0	0	0	0.0316256	0	0	0	0	0	0	0
s127.w2d4	2706	40.6504	3.39985	40.0222	1.84775	7.42794	0	0	0	0.554324	0.258684	1.25647	0	0	0	0.14782	0.0739098	0	0	0	0.0369549	0.0739098	0	0	0	0	0	0	0	0	0	0	0.332594	0	0.443459	0.258684	0.184775	0.591279	0.480414	0	0.0739098	0.110865	0	0	0	0	0.0369549	0	0
s127.w2d5	6178	30.9162	1.14924	58.3037	0.517967	3.91713	0	0	0	0.129492	0.129492	3.07543	0	0	0	0	0	0	0	0	0	0.0161865	0	0	0	0	0	0	0	0.0161865	0	0	0.0161865	0	0.194238	0.0809323	0	0.161865	0.0323729	0	0.0809323	0.0485594	0	0	0	0	0.0485594	0	0
s127.w2d6	2855	50.5079	8.68651	14.606	1.40105	1.40105	0	0	0	6.02452	1.19089	0.455342	1.22592	0	0	0.175131	0.0350263	0.0700525	0.0700525	0	0	0.175131	0	0	0	0	0	0	0.105079	0	0	0	1.29597	0	5.4641	2.83713	0	0.175131	0.630473	0	0.105079	0.140105	0	0	0	0	0.385289	0	0
s127.w2d7	1236	37.2168	26.4563	2.75081	6.5534	0.161812	0	0	0	0.323625	4.12621	0	0.323625	0	0	0.0809061	1.2945	0	0	0	0.0809061	0.809061	0.242718	0	0	0	0	0	0	0.404531	0	0	2.83172	0	4.53074	4.85437	0.0809061	0.809061	1.05178	0	0.0809061	0.970874	0	0	0	0	0.485437	0	0
s127.w3d1	2781	62.3517	8.62999	1.40237	2.22941	0.755124	0	0	0	2.91262	1.76196	0.503416	5.4297	0	0	0.395541	0.143833	0	0	0	0.0359583	1.04279	0.107875	0	0.251708	0	0	0	0.647249	0.503416	0	0	0.791082	0	2.33729	1.36641	0.0359583	0.359583	0.755124	0	0	0.359583	0	0	0	0	1.33046	0.0359583	0
s127.w3d2	855	53.3333	13.8012	1.52047	4.91228	0.350877	0	0	0	2.92398	3.04094	0	1.75439	0	0	0	1.63743	0.116959	0	0	0	0	0.584795	0	0.701754	0	0	0	0.233918	2.45614	0	0	0.467836	0	2.22222	1.75439	0	1.40351	1.40351	0	0	0.350877	0	0	0	0	1.87135	0	0
s127.w3d3	610	22.459	25.082	0.163934	14.0984	0.163934	0	0	0	1.14754	5.57377	0	0.983607	0	0	2.95082	0.819672	0.163934	0	0	0.163934	4.59016	0.163934	0	0	0	0	0	0	0.655738	0	0.163934	3.44262	0	0.983607	7.21311	3.27869	2.62295	0.163934	0	0	0	0	0	0	0	0.327869	0	0
s127.w3d5	1820	1.15385	27.967	0	28.022	0	0	0	0	1.26374	6.04396	0	0	0	0	2.08791	3.02198	0	0	0	0.934066	4.12088	0	0	0	0	0	0	0	0.659341	0	0.879121	3.02198	0	3.02198	6.31868	3.51648	1.86813	0.21978	0	0.879121	0	0	0	0	0	0.604396	0.10989	0
s127.w3d6	2983	2.68186	34.1267	0	27.1539	0.0670466	0	0	0	1.64264	7.20751	0	0	0	0	1.27389	3.35233	0.0670466	0	0	0.30171	2.81596	0.0670466	0	0	0	0	0	0	0.268186	0	0.536373	2.04492	0	1.40798	3.31881	1.8773	1.77673	1.34093	0	1.60912	0.435803	0	0	0	0	0.972176	0.0335233	0
s127.w3d7	2027	3.15738	26.5417	0.098668	18.5496	0.148002	0	0	0	1.43069	4.83473	0	0	0	0	1.23335	4.6374	0.049334	0	0	0.098668	2.71337	0.296004	0	0	0	0	0	0.098668	3.65072	0	1.08535	2.41737	0	1.57869	6.56142	2.66404	2.12136	2.7627	0	2.07203	1.43069	0	0	0	0	1.72669	0	0
s127.w4d1	1165	10.7296	29.6137	0.0858369	21.3734	0.257511	0	0	0	7.897	6.52361	0.171674	0	0	0	0.0858369	2.66094	0	0	0	0	0.944206	0.171674	0	0	0	0	0	0.0858369	0.858369	0	1.20172	0.515021	0	2.57511	1.20172	1.03004	1.71674	1.28755	0	0.600858	0.686695	0	0	0	0	0.257511	0	0
s127.w4d2	2197	17.5694	32.9995	0.13655	21.8935	0.0910332	0	0	0	6.28129	6.46336	0.0910332	0	0	0	0	1.13792	0	0.0455166	0	0.13655	1.0924	0	0	0	0	0	0	0.13655	0.728266	0	0.773782	0.2731	0	2.63996	0.500683	0.864816	1.18343	1.59308	0	0	0.728266	0	0	0	0	0.0910332	0	0
s127.w4d3	4302	39.4468	22.9661	0.09298	14.2259	0.069735	0	0	0	5.53231	4.55602	0.069735	0	0	0	0.09298	0.674105	0	0	0	0.023245	0.60437	0.023245	0	0	0	0	0	0.04649	0.51139	0	0.41841	0.348675	0	2.46397	0.69735	0.69735	1.3947	1.58066	0	0.13947	0.79033	0	0	0	0	0.09298	0.069735	0
s127.w4d5	1343	21.6679	25.0186	0.372301	22.1891	0.595681	0	0	0	8.56292	6.85034	0	0	0	0	0.0744602	1.41474	0	0	0	0.14892	0.297841	0	0	0	0	0	0	0	1.19136	0	0.893522	0.297841	0	0.967982	0.893522	1.41474	1.34028	2.38273	0	0	0.967982	0	0	0	0	0.0744602	0	0
s127.w4d6	1957	39.8569	20.1329	1.68625	19.0087	2.35054	0	0	0	6.38733	4.49668	0.204394	0	0	0	0	0.562085	0	0	0	0	0.0510986	0	0	0	0	0	0	0.0510986	0.613183	0	0.306592	0.102197	0	0.408789	0.408789	0.408789	0.153296	1.12417	0	0.102197	0.204394	0	0	0	0	0	0	0
s127.w4d7	3923	55.3913	14.0454	0.943156	14.0454	1.9118	0	0	0	4.35891	3.5687	0.178435	0	0	0	0	0.35687	0.0254907	0	0	0	0.127453	0.0509814	0	0	0	0	0	0.0509814	0.331379	0	0.280398	0.178435	0	0.892174	0.458833	0.0764721	0.178435	0.280398	0	0	0.127453	0	0	0	0	0	0.0254907	0
s127.w5d1	3264	56.5564	13.0208	8.54779	2.0527	10.2635	0	0	0	1.89951	3.58456	0.643382	0	0	0	0	0.0306373	0	0	0	0	0.0306373	0.0306373	0	0	0	0	0	0.0306373	0.0306373	0	0	0	0.0306373	0.428922	0.0306373	0	0.0306373	0.183824	0	0	0	0	0	0	0	0	0	0
s127.w5d2	3851	4.54427	1.11659	0.207738	0.155804	0.207738	0	0	0	0.0519346	0.103869	0.0259673	0	0	0	0	0.0259673	0	0.129836	0	0	0.0259673	0.103869	0	0	0	0	0	0.103869	0	0	0	0	0.0779018	0.0519346	0	0.0259673	0	0	0	0.0519346	0	0	0	0	0	0	0	0
s127.w5d3	3849	73.7594	9.14523	5.30008	2.0265	1.45492	0.103923	0.103923	0	1.58483	2.23435	0.935308	0	0	0	0.155885	0	0	0	0.103923	0	0.0259808	0	0	0	0	0	0	0.0519615	0	0	0	0	0.0779423	0.415692	0.0519615	0.0259808	0.0259808	0.0259808	0.0519615	0	0.103923	0	0	0	0	0	0	0
s127.w5d4	2508	46.0925	0.279107	38.9155	0.99681	8.89155	0.199362	0.239234	0	0.0797448	0.0797448	1.39553	0	0.0398724	0	0	0	0	0	0.119617	0	0.0398724	0.0398724	0	0	0.0398724	0	0.0398724	0	0	0	0.0398724	0	0	0.0398724	0	0.119617	0	0.0398724	0.0797448	0.0398724	0	0	0	0	0	0	0.0398724	0
s127.w5d5	5205	47.512	0.422671	43.2853	0.49952	4.72622	0.0192123	0.0768492	0	0.0384246	0.0384246	1.13353	0	0	0	0	0.0192123	0	0.0192123	0.134486	0	0.0192123	0	0	0	0.0192123	0	0	0	0	0	0.0384246	0	0.0192123	0.0576369	0	0	0	0.0192123	0.134486	0.0192123	0	0	0	0	0	0	0	0
s127.w5d6	2645	43.138	0.302457	48.2798	0.793951	3.51607	0.0378072	0.189036	0	0.113422	0.189036	0.567108	0	0	0	0.113422	0.0378072	0	0	0.302457	0	0.0378072	0	0	0	0.113422	0	0	0	0.0378072	0.0378072	0	0.0756144	0	0.151229	0	0.0378072	0	0	0.151229	0.0756144	0	0	0	0	0	0	0.0378072	0
s127.w5d7	10331	35.5822	0.174233	54.7478	0.154874	5.39154	0.0290388	0.048398	0	0	0.0387184	1.69393	0	0	0	0	0.0193592	0	0.00967961	0.0774368	0.00967961	0.00967961	0	0	0	0	0	0.00967961	0.00967961	0.00967961	0	0.00967961	0	0	0	0.0193592	0	0.00967961	0.00967961	0.0387184	0.0193592	0	0	0	0.0193592	0	0	0.00967961	0
s127.w6d1	10525	0.446556	0.123515	96.7221	0.247031	1.04513	0.0380048	0.104513	0	0	0.00950119	0.23753	0.0475059	0.00950119	0	0.0665083	0	0	0.00950119	0.0570071	0	0	0.0285036	0	0	0.0190024	0	0.0190024	0.0285036	0	0	0	0.00950119	0.0475059	0	0.0380048	0.00950119	0	0	0.00950119	0.00950119	0	0	0	0	0	0	0.00950119	0
s127.w6d2	7079	1.27137	0	96.4826	0	1.10185	0	0	0	0.0141263	0.0141263	0.282526	0.0565052	0	0	0	0	0	0.0423789	0	0.0282526	0	0	0	0	0	0	0	0.0282526	0	0	0	0	0.0706314	0	0	0	0	0.0141263	0	0	0	0	0	0	0	0	0	0
s127.w6d4	9911	1.85652	0.0807184	95.4596	0.141257	1.11997	0.0807184	0.050449	0	0	0.0201796	0.423772	0.0100898	0.0100898	0	0	0.0201796	0	0.0100898	0.0201796	0	0	0	0	0	0.0100898	0	0	0.0302694	0	0	0	0	0	0.0201796	0	0	0	0.0201796	0.0100898	0	0	0	0	0	0	0	0	0
s127.w6d5	7151	2.06964	0.125857	93.7072	0.489442	1.39841	0.139841	0.167809	0	0.0139841	0.0699203	0.559362	0.0279681	0	0	0	0.0139841	0	0.0279681	0.0279681	0.0419522	0	0	0	0	0.0699203	0	0.0139841	0.0279681	0	0	0.0139841	0	0.0139841	0.0139841	0	0.0139841	0	0.0419522	0.0419522	0.0419522	0	0	0	0	0	0	0	0
s127.w6d6	5342	1.34781	0.168476	94.0285	0.636466	1.29165	0.0935979	0.0748783	0	0.0187196	0.0561587	0.43055	0.0187196	0.0374392	0	0	0	0	0.0374392	0.262074	0.0187196	0.0187196	0.0374392	0	0	0.0187196	0	0.0374392	0.0374392	0	0	0	0	0.0374392	0	0	0.0561587	0	0.0374392	0.318233	0	0.0187196	0	0.0187196	0	0	0	0	0
s127.w6d7	8263	0.653516	0.0968171	95.147	0.459881	0.84715	0.084715	0.0726129	0	0	0.0121021	0.593005	0.193634	0.0363064	0	0.0121021	0.0363064	0	0	0.121021	0.0484086	0	0.0484086	0	0	0.0121021	0	0.0484086	0.0242043	0	0	0	0	0.0726129	0	0.0242043	0.0242043	0	0	0.0968171	0.0484086	0	0	0	0	0	0	0.0242043	0
s127.w7d1	9039	0.320832	0.165948	0.066379	0.309769	0.0331895	0.0442527	0.0442527	0	0	0.0110632	0	95.8956	0.0221263	0	0.0774422	0.0331895	0	0.45359	0.188074	0	0.0331895	0	0	0.066379	0.0110632	0	0	0.24339	0	0	0.0110632	0.0331895	0	0	0	0.0221263	0	0	0.0331895	0.110632	0	0	0	0	0	0.0110632	0.0110632	0
s127.w7d2	8327	2.1016	0.396301	0.972739	0.228173	0.0480365	0.0480365	0.156119	0	0.0360274	0.0120091	0.0360274	89.468	0.0360274	0	0.096073	0.0360274	0	0.180137	0.180137	0.0120091	0.0240183	0.0120091	0	0.096073	0.0720548	0	0.0480365	0.348265	0.0120091	0	0	0.0840639	0.0120091	0	0.156119	0	0	0	0.0480365	0.0600456	0	0	0	0	0	0.0240183	0.0120091	0
s127.w7d3	9322	0.547093	0.0750912	0.332547	0.139455	0.0321819	0	0.0214546	0	0	0.0107273	0.0214546	97.64	0	0	0.0536366	0	0	0.0321819	0.118	0.0107273	0.0321819	0	0	0.0536366	0.0107273	0	0.0321819	0.0858185	0.0107273	0	0	0.0107273	0	0	0.0858185	0	0	0	0	0	0	0	0	0	0	0	0	0
s127.w7d4	7877	2.20896	0.0126952	0.34277	0.0253904	0.203123	0.0380856	0	0	0.0761711	0	0.0507808	83.4074	0.0126952	0	0.0253904	0	0	4.70991	0	0.0634759	0.291989	0	0	1.81541	0	0.0126952	0	1.3203	0	0	0	0	0.0126952	0	0	0	0.0126952	0	0	0	0	0	0	0	0	0	0	0
s127.w7d5	7483	4.34318	0.133636	0.374181	0.0267272	0.294	0.0935454	0	0	0.0935454	0.0267272	0	16.4239	0	0	0	0	0	68.5019	0	0	0.0267272	0	0	0.494454	0	0.0133636	0.0133636	0.200454	0	0	0	0	0.160363	0.0133636	0	0	0.0133636	0.0267272	0	0	0	0	0	0	0	0	0	0
s127.w7d6	8555	65.3887	1.96376	10.9176	0	12.0865	0	0.0116891	0	0.187025	0.187025	2.51315	2.4547	0	0	0	0	0	0.0233781	0	0	0	0	0	0.151958	0	0	0	0.0467563	0	0	0	0	0	0.0701344	0	0	0	0	0	0	0	0	0	0	0	0	0	0.0116891
s127.w7d7	8357	3.14706	0.0717961	0.873519	0	0.143592	0.011966	0	0	0	0.011966	0.0837621	91.4084	0	0	0	0	0	0.167524	0	0	0	0	0	2.09405	0	0	0	0.143592	0	0	0	0	0	0	0	0	0.011966	0	0	0	0	0	0	0	0	0	0	0
s127.w8d1	7642	75.8048	2.28998	5.01178	0.0392567	10.8741	0.0261712	0	0	3.66396	0.0785135	0.23554	0.0130856	0	0	0	0	0.0130856	0	0	0	0.0130856	0	0	0	0	0	0	0	0	0	0	0	0.104685	0.0130856	0	0	0	0.23554	0	0.0261712	0	0	0	0	0	0	0	0
s127.w8d2	3578	75.6009	2.06819	5.53382	0.111794	10.1733	0	0	0	3.26998	0.223589	0.223589	0.0279486	0	0	0	0	0	0	0	0	0	0	0	0	0	0	0	0	0	0	0	0	0.39128	0	0	0	0	0.335383	0	0.0279486	0	0	0	0	0	0.0279486	0	0
s127.w8d3	3190	79.6865	2.03762	5.3605	0.031348	7.93103	0.031348	0	0	2.94671	0.125392	0.344828	0.031348	0	0	0	0	0	0	0	0	0	0	0	0	0	0	0	0	0	0	0	0	0.031348	0	0	0	0	0.0940439	0	0	0	0	0	0	0	0	0	0
s127.w8d4	2576	84.1615	1.08696	3.10559	0.0776398	6.8323	0.0388199	0	0	2.13509	0.194099	0.194099	0.349379	0	0	0	0	0	0	0	0.0776398	0.0388199	0	0	0	0	0	0	0	0	0	0	0	0.427019	0	0	0	0.0388199	0.0776398	0	0	0	0	0	0	0	0	0	0
s127.w8d5	8434	80.3652	1.79037	4.80199	0.0592839	7.77804	0.0118568	0	0	2.82191	0.118568	0.308276	0	0	0	0	0	0	0	0	0	0.0118568	0.0237135	0	0	0	0	0	0	0	0	0.0118568	0	0.0474271	0.0118568	0	0	0	0.272706	0	0.0237135	0	0	0.0118568	0.0118568	0	0.0237135	0	0
s127.w8d6	7304	71.7963	2.58762	7.13308	0.150602	9.58379	0.287514	0	0	3.88828	0.260131	0.232749	0.84885	0	0	0	0.0136911	0	0.889923	0	0.0136911	0.0136911	0	0	0.0410734	0	0	0	0.0273823	0	0	0	0	0.0684556	0.0410734	0	0	0	0.177985	0	0.0547645	0	0	0	0	0	0	0	0
s127.w8d7	10287	84.8449	1.78867	3.34403	0.058326	5.92009	0	0	0	1.37066	0.106931	0.0972101	0.661028	0	0	0	0	0	0.223583	0	0	0.019442	0	0	0.136094	0	0	0	0	0	0	0	0	0	0.038884	0	0	0	0.068047	0	0.00972101	0	0	0	0	0	0	0	0.029163
s127.w9d1	8683	74.928	0.414603	11.5168	0.357019	9.58194	0.0345503	0	0	0.195785	0.0345503	0.39157	0.0230335	0	0	0.0115168	0	0	0	0	0.0230335	0	0.0115168	0	0.0230335	0	0	0	0.0115168	0	0	0	0	0.0115168	0	0	0	0	0.103651	0	0.0345503	0	0.0230335	0	0	0	0	0	0
s127.w9d3	8928	81.1492	0.369624	7.02285	0.347222	8.54615	0.0224014	0	0	0.190412	0.0336022	0.369624	0	0	0	0	0	0.0112007	0	0	0.0112007	0.0112007	0	0	0	0	0	0	0.0224014	0	0	0	0	0.0224014	0.0112007	0	0	0	0.0224014	0	0.0560036	0	0	0	0	0	0	0	0
s127.w9d4	9912	69.7841	0.443906	14.8406	0.131154	11.6929	0.0201776	0	0	0.090799	0.0100888	1.09968	0.0201776	0	0	0.0201776	0	0.0100888	0	0	0.0706215	0.0605327	0	0	0	0	0	0	0.0100888	0	0	0	0	0	0.0100888	0	0	0	0.0403551	0	0.0100888	0	0	0	0	0	0.0100888	0	0
s127.w9d5	8434	71.6742	0.391273	9.31942	0.604695	11.8923	0.0118568	0	0	0.225279	0.0474271	0.450557	0.142281	0	0	0.165995	0.0355703	0.0355703	0	0	0.201565	1.17382	0.0237135	0	0	0	0	0	0.118568	0.0118568	0	0	0	0.0711406	0.0237135	0	0.0237135	0.320133	0.142281	0	0.0711406	0	0.0118568	0	0	0	0.0711406	0	0
s127.w9d6	8015	65.3774	0.299439	18.7399	0.187149	11.4785	0.0249532	0	0	0.0998129	0	1.11042	0.0249532	0	0	0.0249532	0.0124766	0.0124766	0	0	0.0873362	0.0998129	0	0	0.0124766	0	0	0	0	0	0	0	0	0	0	0	0	0.0124766	0.0249532	0	0.0124766	0	0	0	0	0	0	0	0
s127.w9d7	3469	68.6077	0.576535	8.84981	0.547708	15.8547	0.374748	0	0	0.864803	0.0864803	0.634189	0.0576535	0	0	0.0576535	0.0288268	0.0288268	0.0576535	0	0.144134	0.0864803	0	0	0.0288268	0	0	0	0.115307	0	0	0	0	0.0576535	0	0	0	0.0288268	0.288268	0	0.230614	0	0	0	0	0	0	0	0
s127.w10d1	9828	67.9894	0.4477	22.1001	0.0610501	5.11803	0.0407	0	0	0.111925	0.030525	0.641026	0.651201	0	0	0.111925	0.030525	0.0610501	0.0915751	0	0.0407	0.2442	0	0	0.111925	0	0	0	0	0	0	0	0	0.0712251	0	0.030525	0.010175	0.0508751	0.0814001	0	0.0407	0.010175	0.010175	0.010175	0.010175	0	0.02035	0	0.010175
s127.w10d2	8891	53.4023	0.303678	37.9935	0.0112473	5.0388	0.067484	0	0	0.033742	0	0.528624	0.067484	0	0	0.0112473	0	0.0112473	0	0	0.0899786	0.112473	0	0	0.033742	0	0	0	0.0787313	0	0	0	0	0.101226	0.0112473	0.0224947	0	0.067484	0.033742	0	0.0224947	0	0	0	0	0	0.0112473	0	0.0112473
s127.w10d3	9232	64.4389	0.379116	24.0576	0.0649913	5.57842	0.0216638	0	0	0.0108319	0.0108319	1.10485	0.216638	0	0	0.270797	0.0324957	0.0758232	0	0	0.097487	0.660745	0.0108319	0	0	0	0	0	0.0108319	0	0	0	0	0.0108319	0.0108319	0	0	0.097487	0.0866551	0	0.0216638	0	0	0.0108319	0	0	0.0216638	0	0.0108319
s127.w10d4	9031	66.925	0.586867	22.4338	0.0885838	6.33374	0.0221459	0	0	0.0885838	0.0221459	1.05193	0.011073	0.011073	0	0.0442919	0	0.011073	0	0	0.011073	0.0221459	0	0	0	0	0	0	0	0	0	0	0	0	0	0.011073	0	0.0885838	0.011073	0	0.0332189	0	0	0	0	0	0.0332189	0	0.0442919
s127.w10d5	578	69.8962	0	23.0104	0	5.0173	0	0	0	0	0	0.519031	0	0	0	0	0	0	0	0	0	0	0	0	0	0	0	0	0	0	0	0	0	0	0	0	0	0	0	0	0	0	0	0	0	0	0	0	0
s127.w10d6	10251	46.4833	0.243879	44.5322	0	5.28729	0.00975515	0	0	0.0195103	0	1.09258	0	0	0	0	0	0	0	0	0.00975515	0.0195103	0	0	0	0	0	0	0	0.00975515	0	0	0	0.00975515	0.00975515	0	0	0.0292654	0.00975515	0	0.0390206	0	0	0	0	0	0	0	0.00975515
s127.w10d7	7298	56.4538	0.232941	31.3511	0.164429	7.94738	0.0274048	0	0	0.0274048	0.0137024	1.54837	0.0137024	0	0	0.0137024	0	0	0	0	0	0.0137024	0	0	0	0.0274048	0.0137024	0	0.0822143	0	0	0	0	0	0.0137024	0	0	0.0411072	0	0	0.0548095	0	0	0	0	0	0	0	0
s128.w1d1	4831	73.8977	6.47899	0.269095	0.144898	0	17.8638	0	0	0.372594	0.165597	0.0206996	0	0	0	0	0	0	0	0	0	0.0206996	0.0206996	0	0	0	0	0	0	0	0	0	0	0	0.0206996	0	0	0.0206996	0	0	0.124198	0	0	0	0	0	0.0206996	0	0.144898
s128.w1d2	5559	50.4767	21.1369	0.143911	0	0	0.0179888	0	0	5.12682	0.593632	0	16.1	0	0	0.0719554	0.0179888	0	0	0	0.0179888	0.0719554	0.0719554	0	0.701565	0	0	0.0179888	0	0	0.233855	0	0.0539665	0.0179888	0.377766	0.809498	0	0.0179888	0.0179888	0	0	0	0.863465	1.79888	0	0	0.0899442	0	0.413743
s128.w1d3	8432	83.0882	9.713	0.0592979	0.0118596	0	2.8463	0	0	2.00427	0.28463	0	0.118596	0	0	0.0237192	0	0	0	0	0.0592979	0.0118596	0	0	0.0592979	0	0	0.0711575	0.0118596	0	0.0237192	0	0	0	0.0474383	0.0474383	0	0	0.0592979	0	0.0118596	0	0.592979	0.0474383	0	0	0.0237192	0	0.106736
s128.w1d4	4248	30.0612	47.5753	0.0706215	2.7307	0.0235405	2.40113	0.659134	0	2.82486	1.88324	0	0.0235405	1.88324	0	0.094162	0.447269	0	0	0	0	0.047081	0.047081	0	0.0235405	0	0	1.22411	0.0235405	0.47081	0.306026	0.141243	0.141243	0	0.164783	0.94162	0	0.141243	0.659134	0	0	0.612053	0.353107	0.729755	0.0235405	0	1.1064	0	0.447269
s128.w1d5	4105	36.4921	34.6163	0.146163	1.65652	0.0730816	0.194884	0.0487211	0	2.82582	2.16809	0	5.35932	0.267966	0	0.170524	0.0730816	0.0243605	0.243605	0	0.0730816	0.267966	0.0243605	0	1.7296	0	0	0.0487211	0.43849	0.0243605	0.146163	0.0243605	0.0974421	0.0243605	0.0730816	1.53471	0	0.0487211	0.219245	0	0.170524	0.0974421	0.414129	0.365408	0.121803	0	4.5067	0	2.55786
s128.w1d6	3089	51.1492	17.6433	0.323729	1.5539	0.0647459	0.161865	0	0	1.00356	1.10068	0	5.21204	0.679832	0	0.226611	0.55034	0	0.0323729	0	0	0.161865	0	0	0.517967	0	0	0.0647459	0	0.0323729	0.129492	0.258983	0.0647459	0	0.161865	1.03593	0	3.26967	0.388475	0	0.0323729	0.129492	6.08611	0.161865	0	0	3.1078	0	0.226611
s128.w1d7	7869	85.1442	8.12047	0.0635405	0.406659	0.0127081	1.43601	0	0	0.26687	0.508324	0	0.279578	0.304994	0	0.0635405	0.139789	0.0127081	0	0	0.0127081	0.0127081	0.0381243	0	0	0	0	0.0889567	0.0127081	0.190621	0.0508324	0.101665	0	0.0127081	0.254162	0.317702	0	0.254162	0.216038	0	0.0508324	0.0762486	0.368535	0.0254162	0	0	0.279578	0	0.0381243
s128.w2d1	7255	74.969	5.07236	0.509993	0.468642	0.137836	10.0896	0.068918	0	0.53756	0.234321	0	0.0275672	0.385941	0	0.179187	0.702963	0	0	0	0	0	0	0	0.0137836	0	0	0.234321	0	0.317023	0.0827016	0.620262	0.0137836	0	0.565127	0.179187	0	2.30186	0.206754	0	0.0275672	0.248105	0.15162	0.137836	0.0137836	0	0.716747	0	0
s128.w2d2	6578	74.9468	9.89663	0.820918	0.608088	0.121618	5.76163	0.456066	0	0.866525	0.668896	0	0	0.34965	0	0.152022	0.456066	0	0	0	0	0	0	0	0	0	0	0.456066	0	0.288842	0.0760109	0.228033	0.0152022	0	0.532077	0.13682	0	1.27698	0.197628	0	0.106415	0.288842	0.0608088	0.364853	0.0304044	0	0.0608088	0	0.0152022
s128.w2d3	6634	95.7039	1.65812	0.0301477	0.0602954	0.0904432	0.226108	0.0452216	0	0.19596	0.0753693	0.0452216	0.19596	0.0452216	0	0	0.0452216	0	0.0150739	0	0	0	0.0150739	0	0.693398	0	0	0.0150739	0	0	0	0.0301477	0	0	0.0150739	0	0	0.226108	0.0753693	0	0.0753693	0.0150739	0	0	0.0150739	0	0	0	0.135665
s128.w2d4	6789	97.5696	0.412432	0.0147297	0.0147297	0.48608	0.220946	0	0	0.117838	0	0.427162	0.176757	0	0	0	0.0147297	0	0	0	0.0147297	0	0.0441891	0	0.176757	0	0	0	0	0	0.0147297	0	0	0	0	0	0	0.0147297	0.0147297	0	0.0736485	0	0	0	0	0	0	0	0.0294594
s128.w2d5	7942	98.275	0.10073	0.125913	0.0125913	0.742886	0.10073	0	0	0	0	0.176278	0.0503651	0.0125913	0	0	0	0	0	0	0	0	0	0	0	0	0	0	0	0	0	0	0	0.0125913	0	0	0	0	0	0	0.0629564	0	0	0	0	0	0	0	0
s128.w2d6	10832	97.8213	0.0461595	0.590842	0.0369276	1.06167	0.0369276	0.00923191	0	0	0	0.0369276	0.0184638	0.00923191	0	0	0	0	0	0	0	0	0.0276957	0	0	0	0	0	0	0.00923191	0	0	0	0	0	0	0	0	0	0	0.0276957	0	0	0	0	0	0	0	0.0461595
s128.w2d7	8228	89.1225	0.26738	6.06466	0	3.8527	0.0364609	0	0	0.0121536	0.0121536	0.121536	0	0	0	0	0	0	0	0	0.0243072	0	0	0	0	0	0	0	0.0121536	0	0	0.0243072	0	0.0121536	0	0	0	0	0	0	0.13369	0	0	0	0	0	0	0	0.0364609
s128.w3d1	4409	82.1955	0.272171	11.091	0.0907235	5.2166	0.0226809	0	0	0	0	0	0.0226809	0	0	0	0	0	0	0	0	0	0.0226809	0	0	0	0	0.0453618	0	0	0	0	0	0	0	0	0	0	0	0	0.408256	0	0	0	0	0	0	0	0
s128.w3d2	4598	70.4219	0.239234	21.2049	0.0217486	6.63332	0.0434972	0	0	0.130492	0.0217486	0.130492	0	0	0	0.0217486	0.0217486	0	0	0	0	0.0217486	0	0	0	0	0	0	0	0	0	0	0	0.0217486	0.0217486	0.0652458	0	0.108743	0	0	0.0869943	0	0	0	0	0	0	0	0
s128.w3d3	7591	44.9348	0.210776	47.9647	0.0131735	5.53287	0.0395205	0	0	0.0131735	0	0.0395205	0	0	0	0.026347	0	0	0	0	0	0	0	0	0	0	0	0.0131735	0	0.026347	0	0	0	0	0	0.026347	0	0.0658675	0	0	0.079041	0	0	0	0	0	0	0	0.026347
s128.w3d4	5140	18.716	0.116732	0.894942	0	0.291829	0.0583658	0	0	0.116732	0	0.0583658	24.5914	0	0	0	0	0	0.330739	0	0	0	0	0	46.4786	0	0	0	0.252918	0	0	0	0	0	0	0	0	0.0194553	0	0	0.0194553	0	0.0194553	0	0.680934	0	0	0	5.93385
s128.w3d5	7441	61.2552	0.107512	0.537562	0	0.362854	0.0268781	0	0	0.215025	0	0.0268781	20.6693	0	0	0	0	0	0.120951	0	0.0134391	0	0	0.0134391	13.8691	0	0	0	0.0671953	0	0	0	0	0	0	0	0	0	0	0	0.0403172	0	0.0537562	0	0.161269	0	0	0	1.19608
s128.w3d6	9664	94.7537	0.0517384	0.0620861	0	0.031043	0.0931291	0	0	0.031043	0	0	3.42508	0	0	0	0	0.0206954	0.113825	0	0.0413907	0	0	0	0.103477	0	0	0	0.0827815	0	0	0	0	0.0103477	0	0	0	0	0	0	0	0	0	0	0	0	0	0	1.03477
s128.w3d7	10968	97.046	0.273523	0.0820569	0.0182349	0	0.118527	0	0	0.100292	0	0	1.60467	0.00911743	0	0	0	0	0	0	0	0	0	0	0.127644	0	0	0.00911743	0.00911743	0	0	0	0	0.00911743	0	0	0	0	0	0	0	0	0.0455872	0	0	0	0.00911743	0	0.218818
s128.w4d1	5474	98.6116	0.127877	0.146145	0.0182682	0.0365364	0.0365364	0	0	0.0365364	0	0	0.255754	0	0	0	0	0.0365364	0	0	0	0.0365364	0	0	0	0	0	0	0	0	0	0	0	0	0	0	0	0.0182682	0	0	0.237486	0	0.0182682	0.0182682	0	0	0	0	0.164414
s128.w4d2	3330	97.0871	0.42042	1.23123	0	0.39039	0	0	0	0.0600601	0	0.0600601	0.15015	0	0	0	0	0	0	0	0	0.0600601	0	0	0	0	0	0	0	0	0	0	0	0	0	0	0	0.24024	0	0	0.0600601	0	0.03003	0	0	0	0	0	0
s128.w4d3	7081	71.5153	1.48284	12.5971	0.310691	1.92063	0.0564892	0	0	1.2004	0.0282446	1.42635	0.0282446	0.0141223	0	0.451914	0.635503	0.0564892	0	0	0.0141223	1.11566	0.0423669	0	0.0141223	0	0	0.254201	0	0	0	0.0706115	0.0141223	0	0	0.607259	0	3.24813	0.211834	0	0.0564892	0	0.776726	0.0847338	0.0141223	0	0.437791	0	0.0141223
s128.w4d4	6212	95.2511	0.450741	0.515132	0.0482936	0.128783	0.0804894	0	0	0.0321958	0	0.289762	0.0321958	0	0	0	0	0	0.0321958	0	0.0160979	0	0	0	0	0	0	0	0.209272	0	0	0	0	0.0160979	0.0160979	0	0	0	0	0	0.0804894	0	0.0160979	0.0321958	0	0	0	0	2.72054
s128.w4d5	8788	79.6313	0.113792	18.2749	0	0.216204	0.329995	0	0	0	0.0113792	0.386891	0	0	0	0	0	0	0.0113792	0	0	0	0	0	0	0	0	0	0	0	0	0	0	0	0	0	0	0	0	0	0.0682749	0	0	0	0	0	0	0	0.13655
s128.w4d6	9197	88.0178	0.0761118	10.7209	0	0.0217462	0.0761118	0	0	0	0	0.239208	0.0108731	0	0	0	0	0	0.0108731	0	0.0434924	0	0.0108731	0	0	0	0	0	0	0	0	0	0	0.0326193	0	0	0	0	0	0	0.0326193	0	0	0	0	0	0	0	0.0761118
s128.w4d7	5932	86.4801	0.0842886	10.7552	0	0.0674309	0.472016	0	0	0	0	0.286581	0.168577	0	0	0	0	0	0.0168577	0	0.134862	0.0674309	0.0168577	0	0.0168577	0	0	0	0.0505732	0	0	0	0	0.0674309	0	0	0	0	0	0	0.0674309	0	0	0	0	0	0	0	0.573163
s128.w5d1	8670	82.03	6.23991	6.81661	0.219146	0.0230681	1.44175	0.0346021	0	0.0807382	0.0692042	0.0576701	1.45329	0	0	0.0461361	0	0.0461361	0	0	0.0346021	0.103806	0.011534	0	0.126874	0	0	0.011534	0.011534	0	0	0	0	0	0	0	0	0.0230681	0	0	0.0346021	0	0.0576701	0	0	0	0.484429	0	0.219146
s128.w5d2	7590	64.1897	19.6574	1.25165	1.25165	0	11.5679	0	0	0.803689	0.355731	0	0	0	0	0	0	0	0.0131752	0	0	0	0.0131752	0	0	0	0	0	0	0	0	0	0	0.0131752	0.0131752	0	0	0.118577	0	0	0.0395257	0	0.461133	0	0	0	0	0	0
s128.w5d3	7369	70.8373	22.6354	0.3664	2.68693	0	1.80486	0	0	0.814222	0.420681	0	0	0	0	0	0	0	0	0	0	0	0.0135704	0	0	0	0	0	0	0	0	0	0	0	0.0135704	0.0542814	0	0.162844	0	0	0.0271407	0	0.108563	0	0	0	0.0271407	0	0
s128.w5d4	5238	45.5326	30.3742	0.859107	3.07369	0	10.672	0.0190913	0	6.31921	0.744559	0.0190913	0	0	0	0.0954563	0.0381825	0	0	0	0	0	0.0572738	0	0	0	0	0.0190913	0	0	0	0.0190913	0	0	0.133639	0.343643	0	0.496373	0.15273	0	0.0572738	0.0190913	0.15273	0.0190913	0	0	0.343643	0	0
s128.w5d5	3805	44.5992	27.5164	0.630749	5.62418	0	6.59658	0.105125	0	7.43758	0.578187	0	0	0.0262812	0	0.65703	0.499343	0	0	0	0	0	0.0262812	0	0	0	0	0.814717	0	0.131406	0	0	0	0.0262812	0.683311	0.21025	0	1.76084	0.262812	0	0.157687	0.236531	0.21025	0.473062	0.0262812	0	0.131406	0	0
[truncated: 170 more rows]
[truncated: 103 more columns]
