# Supplementary material for: Daily temporal dynamics of vaginal microbiota before, during and after episodes of bacterial vaginosis
Source: Microbiome. 2013 Dec 2;1:29. doi: 10.1186/2049-2618-1-29 (PMC3968321; doi:10.1186/2049-2618-1-29)
Supplement: Additional file 5 — QIIME mapping files for each 454 sequencing run. [file 2049-2618-1-29-S5.zip]

Archive with 21 entries (21 files):
- RAV104.txt
- RAV105.txt
- RAV111.txt
- RAV112.txt
- RAV113.txt
- RAV114.txt
- RAV116.txt
- RAV117.txt
- RAV118.txt
- RAV119.txt
- RAV122.txt
- RAV128.txt
- RAV129.txt
- RAV130.txt
- RAV134.txt
- RAV148.txt
- RAV149.txt
- RAV150.txt
- RAV151.txt
- RAV156.txt
- RAV157.txt
