# Supplementary material for: Daily temporal dynamics of vaginal microbiota before, during and after episodes of bacterial vaginosis
Source: Microbiome. 2013 Dec 2;1:29. doi: 10.1186/2049-2618-1-29 (PMC3968321; doi:10.1186/2049-2618-1-29)
Supplement: Additional file 5 — QIIME mapping files for each 454 sequencing run. [file 2049-2618-1-29-S5.zip › RAV104.txt]

#SampleID	BarcodeSequence	LinkerPrimerSequence	ReversePrimer	Description
UAB003_1_1	CACGC	ATTACCGCGGCTGCTGG	TCAGAGTTTGATCCTGGCTCAG	UAB003_1_1_RAV104_A01_MID201
UAB003_1_2	CGCAAC	ATTACCGCGGCTGCTGG	TCAGAGTTTGATCCTGGCTCAG	UAB003_1_2_RAV104_A02_MID202
UAB003_1_3	TGAAGC	ATTACCGCGGCTGCTGG	TCAGAGTTTGATCCTGGCTCAG	UAB003_1_3_RAV104_A03_MID203
UAB003_1_4	ACTTGC	ATTACCGCGGCTGCTGG	TCAGAGTTTGATCCTGGCTCAG	UAB003_1_4_RAV104_A04_MID204
UAB003_1_5	TCACAC	ATTACCGCGGCTGCTGG	TCAGAGTTTGATCCTGGCTCAG	UAB003_1_5_RAV104_A05_MID205
UAB003_1_6	CGTGAC	ATTACCGCGGCTGCTGG	TCAGAGTTTGATCCTGGCTCAG	UAB003_1_6_RAV104_A06_MID206
UAB003_1_7	ACGCGC	ATTACCGCGGCTGCTGG	TCAGAGTTTGATCCTGGCTCAG	UAB003_1_7_RAV104_A07_MID207
UAB003_2_1	CCTCTC	ATTACCGCGGCTGCTGG	TCAGAGTTTGATCCTGGCTCAG	UAB003_2_1_RAV104_A08_MID208
UAB003_2_2	ACTCAC	ATTACCGCGGCTGCTGG	TCAGAGTTTGATCCTGGCTCAG	UAB003_2_2_RAV104_A09_MID209
UAB003_2_3	AGACAC	ATTACCGCGGCTGCTGG	TCAGAGTTTGATCCTGGCTCAG	UAB003_2_3_RAV104_A10_MID210
UAB003_2_4	CGACTC	ATTACCGCGGCTGCTGG	TCAGAGTTTGATCCTGGCTCAG	UAB003_2_4_RAV104_A11_MID211
UAB003_2_5	AGCTTC	ATTACCGCGGCTGCTGG	TCAGAGTTTGATCCTGGCTCAG	UAB003_2_5_RAV104_A12_MID212
UAB003_2_6	AAGCCGC	ATTACCGCGGCTGCTGG	TCAGAGTTTGATCCTGGCTCAG	UAB003_2_6_RAV104_B01_MID213
UAB003_2_7	CAAGAAC	ATTACCGCGGCTGCTGG	TCAGAGTTTGATCCTGGCTCAG	UAB003_2_7_RAV104_B02_MID214
UAB003_3_1	AGTTGGC	ATTACCGCGGCTGCTGG	TCAGAGTTTGATCCTGGCTCAG	UAB003_3_1_RAV104_B03_MID215
UAB003_3_2	TATCAAC	ATTACCGCGGCTGCTGG	TCAGAGTTTGATCCTGGCTCAG	UAB003_3_2_RAV104_B04_MID216
UAB003_3_3	AGGCGGC	ATTACCGCGGCTGCTGG	TCAGAGTTTGATCCTGGCTCAG	UAB003_3_3_RAV104_B05_MID217
UAB003_3_4	CGGTATC	ATTACCGCGGCTGCTGG	TCAGAGTTTGATCCTGGCTCAG	UAB003_3_4_RAV104_B06_MID218
UAB003_3_5	TGACGAC	ATTACCGCGGCTGCTGG	TCAGAGTTTGATCCTGGCTCAG	UAB003_3_5_RAV104_B07_MID219
UAB003_3_6	ACAAGGC	ATTACCGCGGCTGCTGG	TCAGAGTTTGATCCTGGCTCAG	UAB003_3_6_RAV104_B08_MID220
UAB003_3_7	AGACCTC	ATTACCGCGGCTGCTGG	TCAGAGTTTGATCCTGGCTCAG	UAB003_3_7_RAV104_B09_MID221
UAB003_4_1	ATACCAC	ATTACCGCGGCTGCTGG	TCAGAGTTTGATCCTGGCTCAG	UAB003_4_1_RAV104_B10_MID222
UAB003_4_2	TCGCGGC	ATTACCGCGGCTGCTGG	TCAGAGTTTGATCCTGGCTCAG	UAB003_4_2_RAV104_B11_MID223
UAB003_4_3	AACCAGC	ATTACCGCGGCTGCTGG	TCAGAGTTTGATCCTGGCTCAG	UAB003_4_3_RAV104_C01_MID225
UAB003_4_4	TTCGAGC	ATTACCGCGGCTGCTGG	TCAGAGTTTGATCCTGGCTCAG	UAB003_4_4_RAV104_C02_MID226
UAB003_4_5	AAGGTGC	ATTACCGCGGCTGCTGG	TCAGAGTTTGATCCTGGCTCAG	UAB003_4_5_RAV104_C03_MID227
UAB003_4_6	TCTTGGC	ATTACCGCGGCTGCTGG	TCAGAGTTTGATCCTGGCTCAG	UAB003_4_6_RAV104_C04_MID228
UAB003_4_7	TAATCTC	ATTACCGCGGCTGCTGG	TCAGAGTTTGATCCTGGCTCAG	UAB003_4_7_RAV104_C05_MID229
UAB003_5_1	TCACCTC	ATTACCGCGGCTGCTGG	TCAGAGTTTGATCCTGGCTCAG	UAB003_5_1_RAV104_C06_MID230
UAB003_5_2	TCCGCTC	ATTACCGCGGCTGCTGG	TCAGAGTTTGATCCTGGCTCAG	UAB003_5_2_RAV104_C07_MID231
UAB003_5_3	TATTGAC	ATTACCGCGGCTGCTGG	TCAGAGTTTGATCCTGGCTCAG	UAB003_5_3_RAV104_C08_MID232
UAB003_5_4	AGTCGAC	ATTACCGCGGCTGCTGG	TCAGAGTTTGATCCTGGCTCAG	UAB003_5_4_RAV104_C09_MID233
UAB003_5_5	ACGGCTC	ATTACCGCGGCTGCTGG	TCAGAGTTTGATCCTGGCTCAG	UAB003_5_5_RAV104_C10_MID234
UAB003_5_6	TGCGTTC	ATTACCGCGGCTGCTGG	TCAGAGTTTGATCCTGGCTCAG	UAB003_5_6_RAV104_C11_MID235
UAB003_5_7	TCTCGAC	ATTACCGCGGCTGCTGG	TCAGAGTTTGATCCTGGCTCAG	UAB003_5_7_RAV104_C12_MID236
UAB003_6_1	CCAGGAC	ATTACCGCGGCTGCTGG	TCAGAGTTTGATCCTGGCTCAG	UAB003_6_1_RAV104_D01_MID237
UAB003_6_2	ACTCCTC	ATTACCGCGGCTGCTGG	TCAGAGTTTGATCCTGGCTCAG	UAB003_6_2_RAV104_D02_MID238
UAB003_6_3	TTCCTGC	ATTACCGCGGCTGCTGG	TCAGAGTTTGATCCTGGCTCAG	UAB003_6_3_RAV104_D03_MID239
UAB003_6_4	TTCATAC	ATTACCGCGGCTGCTGG	TCAGAGTTTGATCCTGGCTCAG	UAB003_6_4_RAV104_D04_MID240
UAB003_6_5	CGTCGTC	ATTACCGCGGCTGCTGG	TCAGAGTTTGATCCTGGCTCAG	UAB003_6_5_RAV104_D05_MID241
UAB003_6_6	AAGGCAC	ATTACCGCGGCTGCTGG	TCAGAGTTTGATCCTGGCTCAG	UAB003_6_6_RAV104_D06_MID242
UAB003_6_7	AACAACTC	ATTACCGCGGCTGCTGG	TCAGAGTTTGATCCTGGCTCAG	UAB003_6_7_RAV104_D07_MID243
UAB003_7_1	ACACGGAC	ATTACCGCGGCTGCTGG	TCAGAGTTTGATCCTGGCTCAG	UAB003_7_1_RAV104_D08_MID244
UAB003_7_2	TGCCGAAC	ATTACCGCGGCTGCTGG	TCAGAGTTTGATCCTGGCTCAG	UAB003_7_2_RAV104_D09_MID245
UAB003_7_3	TATTCGTC	ATTACCGCGGCTGCTGG	TCAGAGTTTGATCCTGGCTCAG	UAB003_7_3_RAV104_D10_MID246
UAB003_7_4	TAGGAATC	ATTACCGCGGCTGCTGG	TCAGAGTTTGATCCTGGCTCAG	UAB003_7_4_RAV104_D11_MID247
UAB003_7_5	CCGGCCAC	ATTACCGCGGCTGCTGG	TCAGAGTTTGATCCTGGCTCAG	UAB003_7_5_RAV104_D12_MID248
UAB003_7_6	TCTCCGTC	ATTACCGCGGCTGCTGG	TCAGAGTTTGATCCTGGCTCAG	UAB003_7_6_RAV104_E02_MID250
UAB003_7_7	AACCTGGC	ATTACCGCGGCTGCTGG	TCAGAGTTTGATCCTGGCTCAG	UAB003_7_7_RAV104_E03_MID251
UAB003_8_1	ACGAAGTC	ATTACCGCGGCTGCTGG	TCAGAGTTTGATCCTGGCTCAG	UAB003_8_1_RAV104_E04_MID252
UAB003_8_2	TTCGTGGC	ATTACCGCGGCTGCTGG	TCAGAGTTTGATCCTGGCTCAG	UAB003_8_2_RAV104_E05_MID253
UAB003_8_3	AACACAAC	ATTACCGCGGCTGCTGG	TCAGAGTTTGATCCTGGCTCAG	UAB003_8_3_RAV104_E06_MID254
UAB003_8_4	TTCTTGAC	ATTACCGCGGCTGCTGG	TCAGAGTTTGATCCTGGCTCAG	UAB003_8_4_RAV104_E07_MID255
UAB003_8_5	TCCAAGTC	ATTACCGCGGCTGCTGG	TCAGAGTTTGATCCTGGCTCAG	UAB003_8_5_RAV104_E08_MID256
UAB003_8_6	TTCGCGAC	ATTACCGCGGCTGCTGG	TCAGAGTTTGATCCTGGCTCAG	UAB003_8_6_RAV104_E09_MID257
UAB003_8_7	CCGGTCGC	ATTACCGCGGCTGCTGG	TCAGAGTTTGATCCTGGCTCAG	UAB003_8_7_RAV104_E10_MID258
UAB003_9_1	ACCTGAAC	ATTACCGCGGCTGCTGG	TCAGAGTTTGATCCTGGCTCAG	UAB003_9_1_RAV104_E11_MID259
UAB003_9_2	AAGAGTTC	ATTACCGCGGCTGCTGG	TCAGAGTTTGATCCTGGCTCAG	UAB003_9_2_RAV104_E12_MID260
UAB003_9_3	TTGACAAC	ATTACCGCGGCTGCTGG	TCAGAGTTTGATCCTGGCTCAG	UAB003_9_3_RAV104_F01_MID261
UAB003_9_4	TCCAGAAC	ATTACCGCGGCTGCTGG	TCAGAGTTTGATCCTGGCTCAG	UAB003_9_4_RAV104_F02_MID262
UAB003_9_5	CGGTCTTC	ATTACCGCGGCTGCTGG	TCAGAGTTTGATCCTGGCTCAG	UAB003_9_5_RAV104_F03_MID263
UAB003_9_6	AAGGCCTC	ATTACCGCGGCTGCTGG	TCAGAGTTTGATCCTGGCTCAG	UAB003_9_6_RAV104_F04_MID264
UAB003_9_7	ACTAATTC	ATTACCGCGGCTGCTGG	TCAGAGTTTGATCCTGGCTCAG	UAB003_9_7_RAV104_F05_MID265
UAB003_10_1	TGACCGTC	ATTACCGCGGCTGCTGG	TCAGAGTTTGATCCTGGCTCAG	UAB003_10_1_RAV104_F06_MID266
UAB003_10_2	TGTCGGAC	ATTACCGCGGCTGCTGG	TCAGAGTTTGATCCTGGCTCAG	UAB003_10_2_RAV104_F07_MID267
UAB003_10_3	AGGTTGTC	ATTACCGCGGCTGCTGG	TCAGAGTTTGATCCTGGCTCAG	UAB003_10_3_RAV104_F08_MID268
UAB003_10_4	ACGAGAAC	ATTACCGCGGCTGCTGG	TCAGAGTTTGATCCTGGCTCAG	UAB003_10_4_RAV104_F09_MID269
UAB003_10_5	TGGTGAAC	ATTACCGCGGCTGCTGG	TCAGAGTTTGATCCTGGCTCAG	UAB003_10_5_RAV104_F10_MID270
UAB003_10_6	TCGTTGTC	ATTACCGCGGCTGCTGG	TCAGAGTTTGATCCTGGCTCAG	UAB003_10_6_RAV104_F11_MID271
UAB003_10_7	TTGTGTTC	ATTACCGCGGCTGCTGG	TCAGAGTTTGATCCTGGCTCAG	UAB003_10_7_RAV104_F12_MID272
UAB005_1_1	CCACGGTC	ATTACCGCGGCTGCTGG	TCAGAGTTTGATCCTGGCTCAG	UAB005_1_1_RAV104_G01_MID273
UAB005_1_2	TTATCGGC	ATTACCGCGGCTGCTGG	TCAGAGTTTGATCCTGGCTCAG	UAB005_1_2_RAV104_G03_MID275
UAB005_1_3	AAGAAGAC	ATTACCGCGGCTGCTGG	TCAGAGTTTGATCCTGGCTCAG	UAB005_1_3_RAV104_G04_MID276
UAB005_1_4	AACTGTTC	ATTACCGCGGCTGCTGG	TCAGAGTTTGATCCTGGCTCAG	UAB005_1_4_RAV104_G05_MID277
UAB005_1_5	TTCTCAAC	ATTACCGCGGCTGCTGG	TCAGAGTTTGATCCTGGCTCAG	UAB005_1_5_RAV104_G06_MID278
UAB005_1_6	CTTCCTTC	ATTACCGCGGCTGCTGG	TCAGAGTTTGATCCTGGCTCAG	UAB005_1_6_RAV104_G07_MID279
UAB005_1_7	ATTCGTAC	ATTACCGCGGCTGCTGG	TCAGAGTTTGATCCTGGCTCAG	UAB005_1_7_RAV104_G08_MID280
UAB005_2_1	CCTTCCGC	ATTACCGCGGCTGCTGG	TCAGAGTTTGATCCTGGCTCAG	UAB005_2_1_RAV104_G09_MID281
UAB005_2_2	AGTCCGTC	ATTACCGCGGCTGCTGG	TCAGAGTTTGATCCTGGCTCAG	UAB005_2_2_RAV104_G10_MID282
UAB005_2_3	TTGAACTC	ATTACCGCGGCTGCTGG	TCAGAGTTTGATCCTGGCTCAG	UAB005_2_3_RAV104_G11_MID283
UAB005_2_4	AACGAGGC	ATTACCGCGGCTGCTGG	TCAGAGTTTGATCCTGGCTCAG	UAB005_2_4_RAV104_G12_MID284
UAB005_2_5	CCGTTCAC	ATTACCGCGGCTGCTGG	TCAGAGTTTGATCCTGGCTCAG	UAB005_2_5_RAV104_H01_MID285
UAB005_2_6	TCGAGGAAC	ATTACCGCGGCTGCTGG	TCAGAGTTTGATCCTGGCTCAG	UAB005_2_6_RAV104_H02_MID286
UAB005_2_7	ACCGGAAGC	ATTACCGCGGCTGCTGG	TCAGAGTTTGATCCTGGCTCAG	UAB005_2_7_RAV104_H03_MID287
UAB005_3_1	ACGTTCCAC	ATTACCGCGGCTGCTGG	TCAGAGTTTGATCCTGGCTCAG	UAB005_3_1_RAV104_H04_MID288
UAB005_3_2	AACGGAGTC	ATTACCGCGGCTGCTGG	TCAGAGTTTGATCCTGGCTCAG	UAB005_3_2_RAV104_H05_MID289
UAB005_3_3	TTCGTTATC	ATTACCGCGGCTGCTGG	TCAGAGTTTGATCCTGGCTCAG	UAB005_3_3_RAV104_H06_MID290
UAB005_3_4	ACCGTAATC	ATTACCGCGGCTGCTGG	TCAGAGTTTGATCCTGGCTCAG	UAB005_3_4_RAV104_H07_MID291
UAB005_3_5	ACCTTGGTC	ATTACCGCGGCTGCTGG	TCAGAGTTTGATCCTGGCTCAG	UAB005_3_5_RAV104_H08_MID292
UAB005_3_6	TTAAGATTC	ATTACCGCGGCTGCTGG	TCAGAGTTTGATCCTGGCTCAG	UAB005_3_6_RAV104_H09_MID293
UAB005_3_7	TGGTTGGTC	ATTACCGCGGCTGCTGG	TCAGAGTTTGATCCTGGCTCAG	UAB005_3_7_RAV104_H10_MID294
