# Supplementary material for: Daily temporal dynamics of vaginal microbiota before, during and after episodes of bacterial vaginosis
Source: Microbiome. 2013 Dec 2;1:29. doi: 10.1186/2049-2618-1-29 (PMC3968321; doi:10.1186/2049-2618-1-29)
Supplement: Additional file 5 — QIIME mapping files for each 454 sequencing run. [file 2049-2618-1-29-S5.zip › RAV105.txt]

#SampleID	BarcodeSequence	LinkerPrimerSequence	ReversePrimer	Description
UAB005_4_1	CACGC	ATTACCGCGGCTGCTGG	TCAGAGTTTGATCCTGGCTCAG	UAB005_4_1_RAV105_A01_MID201
UAB005_4_2	CGCAAC	ATTACCGCGGCTGCTGG	TCAGAGTTTGATCCTGGCTCAG	UAB005_4_2_RAV105_A02_MID202
UAB005_4_3	TGAAGC	ATTACCGCGGCTGCTGG	TCAGAGTTTGATCCTGGCTCAG	UAB005_4_3_RAV105_A03_MID203
UAB005_4_4	ACTTGC	ATTACCGCGGCTGCTGG	TCAGAGTTTGATCCTGGCTCAG	UAB005_4_4_RAV105_A04_MID204
UAB005_4_5	TCACAC	ATTACCGCGGCTGCTGG	TCAGAGTTTGATCCTGGCTCAG	UAB005_4_5_RAV105_A05_MID205
UAB005_4_6	CGTGAC	ATTACCGCGGCTGCTGG	TCAGAGTTTGATCCTGGCTCAG	UAB005_4_6_RAV105_A06_MID206
UAB005_4_7	ACGCGC	ATTACCGCGGCTGCTGG	TCAGAGTTTGATCCTGGCTCAG	UAB005_4_7_RAV105_A07_MID207
UAB005_5_1	CCTCTC	ATTACCGCGGCTGCTGG	TCAGAGTTTGATCCTGGCTCAG	UAB005_5_1_RAV105_A08_MID208
UAB005_5_2	ACTCAC	ATTACCGCGGCTGCTGG	TCAGAGTTTGATCCTGGCTCAG	UAB005_5_2_RAV105_A09_MID209
UAB005_5_3	AGACAC	ATTACCGCGGCTGCTGG	TCAGAGTTTGATCCTGGCTCAG	UAB005_5_3_RAV105_A10_MID210
UAB005_5_4	CGACTC	ATTACCGCGGCTGCTGG	TCAGAGTTTGATCCTGGCTCAG	UAB005_5_4_RAV105_A11_MID211
UAB005_5_5	AGCTTC	ATTACCGCGGCTGCTGG	TCAGAGTTTGATCCTGGCTCAG	UAB005_5_5_RAV105_A12_MID212
UAB005_5_6	AAGCCGC	ATTACCGCGGCTGCTGG	TCAGAGTTTGATCCTGGCTCAG	UAB005_5_6_RAV105_B01_MID213
UAB005_5_7	CAAGAAC	ATTACCGCGGCTGCTGG	TCAGAGTTTGATCCTGGCTCAG	UAB005_5_7_RAV105_B02_MID214
UAB005_6_1	AGTTGGC	ATTACCGCGGCTGCTGG	TCAGAGTTTGATCCTGGCTCAG	UAB005_6_1_RAV105_B03_MID215
UAB005_6_2	TATCAAC	ATTACCGCGGCTGCTGG	TCAGAGTTTGATCCTGGCTCAG	UAB005_6_2_RAV105_B04_MID216
UAB005_6_3	AGGCGGC	ATTACCGCGGCTGCTGG	TCAGAGTTTGATCCTGGCTCAG	UAB005_6_3_RAV105_B05_MID217
UAB005_6_4	CGGTATC	ATTACCGCGGCTGCTGG	TCAGAGTTTGATCCTGGCTCAG	UAB005_6_4_RAV105_B06_MID218
UAB005_6_5	TGACGAC	ATTACCGCGGCTGCTGG	TCAGAGTTTGATCCTGGCTCAG	UAB005_6_5_RAV105_B07_MID219
UAB005_6_6	ACAAGGC	ATTACCGCGGCTGCTGG	TCAGAGTTTGATCCTGGCTCAG	UAB005_6_6_RAV105_B08_MID220
UAB005_6_7	AGACCTC	ATTACCGCGGCTGCTGG	TCAGAGTTTGATCCTGGCTCAG	UAB005_6_7_RAV105_B09_MID221
UAB005_7_1	ATACCAC	ATTACCGCGGCTGCTGG	TCAGAGTTTGATCCTGGCTCAG	UAB005_7_1_RAV105_B10_MID222
UAB005_7_2	AACCAGC	ATTACCGCGGCTGCTGG	TCAGAGTTTGATCCTGGCTCAG	UAB005_7_2_RAV105_C01_MID225
UAB005_7_3	TTCGAGC	ATTACCGCGGCTGCTGG	TCAGAGTTTGATCCTGGCTCAG	UAB005_7_3_RAV105_C02_MID226
UAB005_7_4	AAGGTGC	ATTACCGCGGCTGCTGG	TCAGAGTTTGATCCTGGCTCAG	UAB005_7_4_RAV105_C03_MID227
UAB005_7_5	TCTTGGC	ATTACCGCGGCTGCTGG	TCAGAGTTTGATCCTGGCTCAG	UAB005_7_5_RAV105_C04_MID228
UAB005_7_6	TAATCTC	ATTACCGCGGCTGCTGG	TCAGAGTTTGATCCTGGCTCAG	UAB005_7_6_RAV105_C05_MID229
UAB005_7_7	TCACCTC	ATTACCGCGGCTGCTGG	TCAGAGTTTGATCCTGGCTCAG	UAB005_7_7_RAV105_C06_MID230
UAB005_8_1	TCCGCTC	ATTACCGCGGCTGCTGG	TCAGAGTTTGATCCTGGCTCAG	UAB005_8_1_RAV105_C07_MID231
UAB005_8_2	TATTGAC	ATTACCGCGGCTGCTGG	TCAGAGTTTGATCCTGGCTCAG	UAB005_8_2_RAV105_C08_MID232
UAB005_8_3	AGTCGAC	ATTACCGCGGCTGCTGG	TCAGAGTTTGATCCTGGCTCAG	UAB005_8_3_RAV105_C09_MID233
UAB005_8_4	ACGGCTC	ATTACCGCGGCTGCTGG	TCAGAGTTTGATCCTGGCTCAG	UAB005_8_4_RAV105_C10_MID234
UAB005_8_5	TGCGTTC	ATTACCGCGGCTGCTGG	TCAGAGTTTGATCCTGGCTCAG	UAB005_8_5_RAV105_C11_MID235
UAB005_8_6	TCTCGAC	ATTACCGCGGCTGCTGG	TCAGAGTTTGATCCTGGCTCAG	UAB005_8_6_RAV105_C12_MID236
UAB005_8_7	CCAGGAC	ATTACCGCGGCTGCTGG	TCAGAGTTTGATCCTGGCTCAG	UAB005_8_7_RAV105_D01_MID237
UAB005_9_1	ACTCCTC	ATTACCGCGGCTGCTGG	TCAGAGTTTGATCCTGGCTCAG	UAB005_9_1_RAV105_D02_MID238
UAB005_9_2	TTCCTGC	ATTACCGCGGCTGCTGG	TCAGAGTTTGATCCTGGCTCAG	UAB005_9_2_RAV105_D03_MID239
UAB005_9_3	TTCATAC	ATTACCGCGGCTGCTGG	TCAGAGTTTGATCCTGGCTCAG	UAB005_9_3_RAV105_D04_MID240
UAB005_9_4	CGTCGTC	ATTACCGCGGCTGCTGG	TCAGAGTTTGATCCTGGCTCAG	UAB005_9_4_RAV105_D05_MID241
UAB005_9_5	AAGGCAC	ATTACCGCGGCTGCTGG	TCAGAGTTTGATCCTGGCTCAG	UAB005_9_5_RAV105_D06_MID242
UAB005_9_6	AACAACTC	ATTACCGCGGCTGCTGG	TCAGAGTTTGATCCTGGCTCAG	UAB005_9_6_RAV105_D07_MID243
UAB005_9_7	ACACGGAC	ATTACCGCGGCTGCTGG	TCAGAGTTTGATCCTGGCTCAG	UAB005_9_7_RAV105_D08_MID244
UAB005_10_1	TGCCGAAC	ATTACCGCGGCTGCTGG	TCAGAGTTTGATCCTGGCTCAG	UAB005_10_1_RAV105_D09_MID245
UAB005_10_2	TATTCGTC	ATTACCGCGGCTGCTGG	TCAGAGTTTGATCCTGGCTCAG	UAB005_10_2_RAV105_D10_MID246
UAB005_10_3	TAGGAATC	ATTACCGCGGCTGCTGG	TCAGAGTTTGATCCTGGCTCAG	UAB005_10_3_RAV105_D11_MID247
UAB005_10_4	AATGGTAC	ATTACCGCGGCTGCTGG	TCAGAGTTTGATCCTGGCTCAG	UAB005_10_4_RAV105_E01_MID249
UAB005_10_5	TCTCCGTC	ATTACCGCGGCTGCTGG	TCAGAGTTTGATCCTGGCTCAG	UAB005_10_5_RAV105_E02_MID250
UAB005_10_6	AACCTGGC	ATTACCGCGGCTGCTGG	TCAGAGTTTGATCCTGGCTCAG	UAB005_10_6_RAV105_E03_MID251
UAB005_10_7	ACGAAGTC	ATTACCGCGGCTGCTGG	TCAGAGTTTGATCCTGGCTCAG	UAB005_10_7_RAV105_E04_MID252
UAB015_1_1	TTCGTGGC	ATTACCGCGGCTGCTGG	TCAGAGTTTGATCCTGGCTCAG	UAB015_1_1_RAV105_E05_MID253
UAB015_1_2	AACACAAC	ATTACCGCGGCTGCTGG	TCAGAGTTTGATCCTGGCTCAG	UAB015_1_2_RAV105_E06_MID254
UAB015_1_3	TTCTTGAC	ATTACCGCGGCTGCTGG	TCAGAGTTTGATCCTGGCTCAG	UAB015_1_3_RAV105_E07_MID255
UAB015_1_4	TCCAAGTC	ATTACCGCGGCTGCTGG	TCAGAGTTTGATCCTGGCTCAG	UAB015_1_4_RAV105_E08_MID256
UAB015_1_5	TTCGCGAC	ATTACCGCGGCTGCTGG	TCAGAGTTTGATCCTGGCTCAG	UAB015_1_5_RAV105_E09_MID257
UAB015_1_6	CCGGTCGC	ATTACCGCGGCTGCTGG	TCAGAGTTTGATCCTGGCTCAG	UAB015_1_6_RAV105_E10_MID258
UAB015_1_7	ACCTGAAC	ATTACCGCGGCTGCTGG	TCAGAGTTTGATCCTGGCTCAG	UAB015_1_7_RAV105_E11_MID259
UAB015_2_1	AAGAGTTC	ATTACCGCGGCTGCTGG	TCAGAGTTTGATCCTGGCTCAG	UAB015_2_1_RAV105_E12_MID260
UAB015_2_2	TTGACAAC	ATTACCGCGGCTGCTGG	TCAGAGTTTGATCCTGGCTCAG	UAB015_2_2_RAV105_F01_MID261
UAB015_2_3	TCCAGAAC	ATTACCGCGGCTGCTGG	TCAGAGTTTGATCCTGGCTCAG	UAB015_2_3_RAV105_F02_MID262
UAB015_2_4	CGGTCTTC	ATTACCGCGGCTGCTGG	TCAGAGTTTGATCCTGGCTCAG	UAB015_2_4_RAV105_F03_MID263
UAB015_2_5	AAGGCCTC	ATTACCGCGGCTGCTGG	TCAGAGTTTGATCCTGGCTCAG	UAB015_2_5_RAV105_F04_MID264
UAB015_2_6	ACTAATTC	ATTACCGCGGCTGCTGG	TCAGAGTTTGATCCTGGCTCAG	UAB015_2_6_RAV105_F05_MID265
UAB015_2_7	TGACCGTC	ATTACCGCGGCTGCTGG	TCAGAGTTTGATCCTGGCTCAG	UAB015_2_7_RAV105_F06_MID266
UAB015_3_1	TGTCGGAC	ATTACCGCGGCTGCTGG	TCAGAGTTTGATCCTGGCTCAG	UAB015_3_1_RAV105_F07_MID267
UAB015_3_2	AGGTTGTC	ATTACCGCGGCTGCTGG	TCAGAGTTTGATCCTGGCTCAG	UAB015_3_2_RAV105_F08_MID268
UAB015_3_3	ACGAGAAC	ATTACCGCGGCTGCTGG	TCAGAGTTTGATCCTGGCTCAG	UAB015_3_3_RAV105_F09_MID269
UAB015_3_4	TGGTGAAC	ATTACCGCGGCTGCTGG	TCAGAGTTTGATCCTGGCTCAG	UAB015_3_4_RAV105_F10_MID270
UAB015_3_5	TCGTTGTC	ATTACCGCGGCTGCTGG	TCAGAGTTTGATCCTGGCTCAG	UAB015_3_5_RAV105_F11_MID271
UAB015_3_6	CCACGGTC	ATTACCGCGGCTGCTGG	TCAGAGTTTGATCCTGGCTCAG	UAB015_3_6_RAV105_G01_MID273
UAB015_3_7	TTGGAGGC	ATTACCGCGGCTGCTGG	TCAGAGTTTGATCCTGGCTCAG	UAB015_3_7_RAV105_G02_MID274
UAB015_4_1	TTATCGGC	ATTACCGCGGCTGCTGG	TCAGAGTTTGATCCTGGCTCAG	UAB015_4_1_RAV105_G03_MID275
UAB015_4_2	AAGAAGAC	ATTACCGCGGCTGCTGG	TCAGAGTTTGATCCTGGCTCAG	UAB015_4_2_RAV105_G04_MID276
UAB015_4_3	AACTGTTC	ATTACCGCGGCTGCTGG	TCAGAGTTTGATCCTGGCTCAG	UAB015_4_3_RAV105_G05_MID277
UAB015_4_4	TTCTCAAC	ATTACCGCGGCTGCTGG	TCAGAGTTTGATCCTGGCTCAG	UAB015_4_4_RAV105_G06_MID278
UAB015_4_5	CTTCCTTC	ATTACCGCGGCTGCTGG	TCAGAGTTTGATCCTGGCTCAG	UAB015_4_5_RAV105_G07_MID279
UAB015_4_6	ATTCGTAC	ATTACCGCGGCTGCTGG	TCAGAGTTTGATCCTGGCTCAG	UAB015_4_6_RAV105_G08_MID280
UAB015_4_7	CCTTCCGC	ATTACCGCGGCTGCTGG	TCAGAGTTTGATCCTGGCTCAG	UAB015_4_7_RAV105_G09_MID281
UAB015_5_1	AGTCCGTC	ATTACCGCGGCTGCTGG	TCAGAGTTTGATCCTGGCTCAG	UAB015_5_1_RAV105_G10_MID282
UAB015_5_2	TTGAACTC	ATTACCGCGGCTGCTGG	TCAGAGTTTGATCCTGGCTCAG	UAB015_5_2_RAV105_G11_MID283
UAB015_5_3	AACGAGGC	ATTACCGCGGCTGCTGG	TCAGAGTTTGATCCTGGCTCAG	UAB015_5_3_RAV105_G12_MID284
UAB015_5_4	CCGTTCAC	ATTACCGCGGCTGCTGG	TCAGAGTTTGATCCTGGCTCAG	UAB015_5_4_RAV105_H01_MID285
UAB015_5_5	TCGAGGAAC	ATTACCGCGGCTGCTGG	TCAGAGTTTGATCCTGGCTCAG	UAB015_5_5_RAV105_H02_MID286
UAB015_5_6	ACCGGAAGC	ATTACCGCGGCTGCTGG	TCAGAGTTTGATCCTGGCTCAG	UAB015_5_6_RAV105_H03_MID287
UAB015_5_7	ACGTTCCAC	ATTACCGCGGCTGCTGG	TCAGAGTTTGATCCTGGCTCAG	UAB015_5_7_RAV105_H04_MID288
UAB015_6_1	AACGGAGTC	ATTACCGCGGCTGCTGG	TCAGAGTTTGATCCTGGCTCAG	UAB015_6_1_RAV105_H05_MID289
UAB015_6_2	TTCGTTATC	ATTACCGCGGCTGCTGG	TCAGAGTTTGATCCTGGCTCAG	UAB015_6_2_RAV105_H06_MID290
UAB015_6_3	ACCGTAATC	ATTACCGCGGCTGCTGG	TCAGAGTTTGATCCTGGCTCAG	UAB015_6_3_RAV105_H07_MID291
UAB015_6_4	ACCTTGGTC	ATTACCGCGGCTGCTGG	TCAGAGTTTGATCCTGGCTCAG	UAB015_6_4_RAV105_H08_MID292
UAB015_6_5	TTAAGATTC	ATTACCGCGGCTGCTGG	TCAGAGTTTGATCCTGGCTCAG	UAB015_6_5_RAV105_H09_MID293
UAB015_6_6	TGGTTGGTC	ATTACCGCGGCTGCTGG	TCAGAGTTTGATCCTGGCTCAG	UAB015_6_6_RAV105_H10_MID294
UAB015_6_7	TGTCCGGTC	ATTACCGCGGCTGCTGG	TCAGAGTTTGATCCTGGCTCAG	UAB015_6_7_RAV105_H11_MID295
