# Supplementary material for: Daily temporal dynamics of vaginal microbiota before, during and after episodes of bacterial vaginosis
Source: Microbiome. 2013 Dec 2;1:29. doi: 10.1186/2049-2618-1-29 (PMC3968321; doi:10.1186/2049-2618-1-29)
Supplement: Additional file 5 — QIIME mapping files for each 454 sequencing run. [file 2049-2618-1-29-S5.zip › RAV111.txt]

#SampleID	BarcodeSequence	LinkerPrimerSequence	ReversePrimer	Description
UAB015_7_1	CACGC	ATTACCGCGGCTGCTGG	TCAGAGTTTGATCCTGGCTCAG	UAB015_7_1_RAV111_A01_MID201
UAB015_7_2	CGCAAC	ATTACCGCGGCTGCTGG	TCAGAGTTTGATCCTGGCTCAG	UAB015_7_2_RAV111_A02_MID202
UAB015_7_3	TGAAGC	ATTACCGCGGCTGCTGG	TCAGAGTTTGATCCTGGCTCAG	UAB015_7_3_RAV111_A03_MID203
UAB015_7_4	ACTTGC	ATTACCGCGGCTGCTGG	TCAGAGTTTGATCCTGGCTCAG	UAB015_7_4_RAV111_A04_MID204
UAB015_7_5	TCACAC	ATTACCGCGGCTGCTGG	TCAGAGTTTGATCCTGGCTCAG	UAB015_7_5_RAV111_A05_MID205
UAB015_7_6	CGTGAC	ATTACCGCGGCTGCTGG	TCAGAGTTTGATCCTGGCTCAG	UAB015_7_6_RAV111_A06_MID206
UAB015_7_7	ACGCGC	ATTACCGCGGCTGCTGG	TCAGAGTTTGATCCTGGCTCAG	UAB015_7_7_RAV111_A07_MID207
UAB015_8_1	CCTCTC	ATTACCGCGGCTGCTGG	TCAGAGTTTGATCCTGGCTCAG	UAB015_8_1_RAV111_A08_MID208
UAB015_8_2	ACTCAC	ATTACCGCGGCTGCTGG	TCAGAGTTTGATCCTGGCTCAG	UAB015_8_2_RAV111_A09_MID209
UAB015_8_3	AGACAC	ATTACCGCGGCTGCTGG	TCAGAGTTTGATCCTGGCTCAG	UAB015_8_3_RAV111_A10_MID210
UAB015_8_4	CGACTC	ATTACCGCGGCTGCTGG	TCAGAGTTTGATCCTGGCTCAG	UAB015_8_4_RAV111_A11_MID211
UAB015_8_5	AGCTTC	ATTACCGCGGCTGCTGG	TCAGAGTTTGATCCTGGCTCAG	UAB015_8_5_RAV111_A12_MID212
UAB015_8_6	AAGCCGC	ATTACCGCGGCTGCTGG	TCAGAGTTTGATCCTGGCTCAG	UAB015_8_6_RAV111_B01_MID213
UAB015_8_7	CAAGAAC	ATTACCGCGGCTGCTGG	TCAGAGTTTGATCCTGGCTCAG	UAB015_8_7_RAV111_B02_MID214
UAB015_9_1	AGTTGGC	ATTACCGCGGCTGCTGG	TCAGAGTTTGATCCTGGCTCAG	UAB015_9_1_RAV111_B03_MID215
UAB015_9_2	TATCAAC	ATTACCGCGGCTGCTGG	TCAGAGTTTGATCCTGGCTCAG	UAB015_9_2_RAV111_B04_MID216
UAB015_9_3	AGGCGGC	ATTACCGCGGCTGCTGG	TCAGAGTTTGATCCTGGCTCAG	UAB015_9_3_RAV111_B05_MID217
UAB015_9_4	CGGTATC	ATTACCGCGGCTGCTGG	TCAGAGTTTGATCCTGGCTCAG	UAB015_9_4_RAV111_B06_MID218
UAB015_9_5	TGACGAC	ATTACCGCGGCTGCTGG	TCAGAGTTTGATCCTGGCTCAG	UAB015_9_5_RAV111_B07_MID219
UAB015_9_6	ACAAGGC	ATTACCGCGGCTGCTGG	TCAGAGTTTGATCCTGGCTCAG	UAB015_9_6_RAV111_B08_MID220
UAB015_9_7	AGACCTC	ATTACCGCGGCTGCTGG	TCAGAGTTTGATCCTGGCTCAG	UAB015_9_7_RAV111_B09_MID221
UAB015_10_1	ATACCAC	ATTACCGCGGCTGCTGG	TCAGAGTTTGATCCTGGCTCAG	UAB015_10_1_RAV111_B10_MID222
UAB015_10_2	TCGCGGC	ATTACCGCGGCTGCTGG	TCAGAGTTTGATCCTGGCTCAG	UAB015_10_2_RAV111_B11_MID223
UAB015_10_3	ATCTTAC	ATTACCGCGGCTGCTGG	TCAGAGTTTGATCCTGGCTCAG	UAB015_10_3_RAV111_B12_MID224
UAB015_10_4	AACCAGC	ATTACCGCGGCTGCTGG	TCAGAGTTTGATCCTGGCTCAG	UAB015_10_4_RAV111_C01_MID225
UAB015_10_5	TTCGAGC	ATTACCGCGGCTGCTGG	TCAGAGTTTGATCCTGGCTCAG	UAB015_10_5_RAV111_C02_MID226
UAB015_10_6	AAGGTGC	ATTACCGCGGCTGCTGG	TCAGAGTTTGATCCTGGCTCAG	UAB015_10_6_RAV111_C03_MID227
UAB015_10_7	TCTTGGC	ATTACCGCGGCTGCTGG	TCAGAGTTTGATCCTGGCTCAG	UAB015_10_7_RAV111_C04_MID228
UAB017_1_1	TAATCTC	ATTACCGCGGCTGCTGG	TCAGAGTTTGATCCTGGCTCAG	UAB017_1_1_RAV111_C05_MID229
UAB017_1_2	TCACCTC	ATTACCGCGGCTGCTGG	TCAGAGTTTGATCCTGGCTCAG	UAB017_1_2_RAV111_C06_MID230
UAB017_1_3	TCCGCTC	ATTACCGCGGCTGCTGG	TCAGAGTTTGATCCTGGCTCAG	UAB017_1_3_RAV111_C07_MID231
UAB017_1_5	TATTGAC	ATTACCGCGGCTGCTGG	TCAGAGTTTGATCCTGGCTCAG	UAB017_1_5_RAV111_C08_MID232
UAB017_1_6	AGTCGAC	ATTACCGCGGCTGCTGG	TCAGAGTTTGATCCTGGCTCAG	UAB017_1_6_RAV111_C09_MID233
UAB017_1_7	ACGGCTC	ATTACCGCGGCTGCTGG	TCAGAGTTTGATCCTGGCTCAG	UAB017_1_7_RAV111_C10_MID234
UAB017_2_1	TGCGTTC	ATTACCGCGGCTGCTGG	TCAGAGTTTGATCCTGGCTCAG	UAB017_2_1_RAV111_C11_MID235
UAB017_2_2	TCTCGAC	ATTACCGCGGCTGCTGG	TCAGAGTTTGATCCTGGCTCAG	UAB017_2_2_RAV111_C12_MID236
UAB017_2_3	CCAGGAC	ATTACCGCGGCTGCTGG	TCAGAGTTTGATCCTGGCTCAG	UAB017_2_3_RAV111_D01_MID237
UAB017_2_4	ACTCCTC	ATTACCGCGGCTGCTGG	TCAGAGTTTGATCCTGGCTCAG	UAB017_2_4_RAV111_D02_MID238
UAB017_2_5	TTCCTGC	ATTACCGCGGCTGCTGG	TCAGAGTTTGATCCTGGCTCAG	UAB017_2_5_RAV111_D03_MID239
UAB017_2_6	TTCATAC	ATTACCGCGGCTGCTGG	TCAGAGTTTGATCCTGGCTCAG	UAB017_2_6_RAV111_D04_MID240
UAB017_2_7	CGTCGTC	ATTACCGCGGCTGCTGG	TCAGAGTTTGATCCTGGCTCAG	UAB017_2_7_RAV111_D05_MID241
UAB017_3_1	AAGGCAC	ATTACCGCGGCTGCTGG	TCAGAGTTTGATCCTGGCTCAG	UAB017_3_1_RAV111_D06_MID242
UAB017_3_2	AACAACTC	ATTACCGCGGCTGCTGG	TCAGAGTTTGATCCTGGCTCAG	UAB017_3_2_RAV111_D07_MID243
UAB017_3_3	ACACGGAC	ATTACCGCGGCTGCTGG	TCAGAGTTTGATCCTGGCTCAG	UAB017_3_3_RAV111_D08_MID244
UAB017_3_4	TGCCGAAC	ATTACCGCGGCTGCTGG	TCAGAGTTTGATCCTGGCTCAG	UAB017_3_4_RAV111_D09_MID245
UAB017_3_5	TATTCGTC	ATTACCGCGGCTGCTGG	TCAGAGTTTGATCCTGGCTCAG	UAB017_3_5_RAV111_D10_MID246
UAB017_3_6	TAGGAATC	ATTACCGCGGCTGCTGG	TCAGAGTTTGATCCTGGCTCAG	UAB017_3_6_RAV111_D11_MID247
UAB017_3_7	CCGGCCAC	ATTACCGCGGCTGCTGG	TCAGAGTTTGATCCTGGCTCAG	UAB017_3_7_RAV111_D12_MID248
UAB017_4_1	AATGGTAC	ATTACCGCGGCTGCTGG	TCAGAGTTTGATCCTGGCTCAG	UAB017_4_1_RAV111_E01_MID249
UAB017_4_2	TCTCCGTC	ATTACCGCGGCTGCTGG	TCAGAGTTTGATCCTGGCTCAG	UAB017_4_2_RAV111_E02_MID250
UAB017_4_3	AACCTGGC	ATTACCGCGGCTGCTGG	TCAGAGTTTGATCCTGGCTCAG	UAB017_4_3_RAV111_E03_MID251
UAB017_4_4	ACGAAGTC	ATTACCGCGGCTGCTGG	TCAGAGTTTGATCCTGGCTCAG	UAB017_4_4_RAV111_E04_MID252
UAB017_4_5	TTCGTGGC	ATTACCGCGGCTGCTGG	TCAGAGTTTGATCCTGGCTCAG	UAB017_4_5_RAV111_E05_MID253
UAB017_4_6	AACACAAC	ATTACCGCGGCTGCTGG	TCAGAGTTTGATCCTGGCTCAG	UAB017_4_6_RAV111_E06_MID254
UAB017_4_7	TTCTTGAC	ATTACCGCGGCTGCTGG	TCAGAGTTTGATCCTGGCTCAG	UAB017_4_7_RAV111_E07_MID255
UAB017_5_1	TCCAAGTC	ATTACCGCGGCTGCTGG	TCAGAGTTTGATCCTGGCTCAG	UAB017_5_1_RAV111_E08_MID256
UAB017_5_4	TTCGCGAC	ATTACCGCGGCTGCTGG	TCAGAGTTTGATCCTGGCTCAG	UAB017_5_4_RAV111_E09_MID257
UAB017_5_5	CCGGTCGC	ATTACCGCGGCTGCTGG	TCAGAGTTTGATCCTGGCTCAG	UAB017_5_5_RAV111_E10_MID258
UAB017_5_6	ACCTGAAC	ATTACCGCGGCTGCTGG	TCAGAGTTTGATCCTGGCTCAG	UAB017_5_6_RAV111_E11_MID259
UAB017_5_7	AAGAGTTC	ATTACCGCGGCTGCTGG	TCAGAGTTTGATCCTGGCTCAG	UAB017_5_7_RAV111_E12_MID260
UAB017_6_1	TTGACAAC	ATTACCGCGGCTGCTGG	TCAGAGTTTGATCCTGGCTCAG	UAB017_6_1_RAV111_F01_MID261
UAB017_6_2	TCCAGAAC	ATTACCGCGGCTGCTGG	TCAGAGTTTGATCCTGGCTCAG	UAB017_6_2_RAV111_F02_MID262
UAB017_6_3	CGGTCTTC	ATTACCGCGGCTGCTGG	TCAGAGTTTGATCCTGGCTCAG	UAB017_6_3_RAV111_F03_MID263
UAB017_6_4	AAGGCCTC	ATTACCGCGGCTGCTGG	TCAGAGTTTGATCCTGGCTCAG	UAB017_6_4_RAV111_F04_MID264
UAB017_6_5	ACTAATTC	ATTACCGCGGCTGCTGG	TCAGAGTTTGATCCTGGCTCAG	UAB017_6_5_RAV111_F05_MID265
UAB017_6_6	TGACCGTC	ATTACCGCGGCTGCTGG	TCAGAGTTTGATCCTGGCTCAG	UAB017_6_6_RAV111_F06_MID266
UAB017_6_7	TGTCGGAC	ATTACCGCGGCTGCTGG	TCAGAGTTTGATCCTGGCTCAG	UAB017_6_7_RAV111_F07_MID267
UAB017_7_1	AGGTTGTC	ATTACCGCGGCTGCTGG	TCAGAGTTTGATCCTGGCTCAG	UAB017_7_1_RAV111_F08_MID268
UAB017_7_2	ACGAGAAC	ATTACCGCGGCTGCTGG	TCAGAGTTTGATCCTGGCTCAG	UAB017_7_2_RAV111_F09_MID269
UAB017_7_3	TGGTGAAC	ATTACCGCGGCTGCTGG	TCAGAGTTTGATCCTGGCTCAG	UAB017_7_3_RAV111_F10_MID270
UAB017_7_4	TCGTTGTC	ATTACCGCGGCTGCTGG	TCAGAGTTTGATCCTGGCTCAG	UAB017_7_4_RAV111_F11_MID271
UAB017_7_5	TTGTGTTC	ATTACCGCGGCTGCTGG	TCAGAGTTTGATCCTGGCTCAG	UAB017_7_5_RAV111_F12_MID272
UAB017_7_6	CCACGGTC	ATTACCGCGGCTGCTGG	TCAGAGTTTGATCCTGGCTCAG	UAB017_7_6_RAV111_G01_MID273
UAB017_7_7	TTGGAGGC	ATTACCGCGGCTGCTGG	TCAGAGTTTGATCCTGGCTCAG	UAB017_7_7_RAV111_G02_MID274
UAB017_8_1	TTATCGGC	ATTACCGCGGCTGCTGG	TCAGAGTTTGATCCTGGCTCAG	UAB017_8_1_RAV111_G03_MID275
UAB017_8_2	AAGAAGAC	ATTACCGCGGCTGCTGG	TCAGAGTTTGATCCTGGCTCAG	UAB017_8_2_RAV111_G04_MID276
UAB017_8_3	AACTGTTC	ATTACCGCGGCTGCTGG	TCAGAGTTTGATCCTGGCTCAG	UAB017_8_3_RAV111_G05_MID277
UAB017_8_4	TTCTCAAC	ATTACCGCGGCTGCTGG	TCAGAGTTTGATCCTGGCTCAG	UAB017_8_4_RAV111_G06_MID278
UAB017_8_5	CTTCCTTC	ATTACCGCGGCTGCTGG	TCAGAGTTTGATCCTGGCTCAG	UAB017_8_5_RAV111_G07_MID279
UAB017_8_6	ATTCGTAC	ATTACCGCGGCTGCTGG	TCAGAGTTTGATCCTGGCTCAG	UAB017_8_6_RAV111_G08_MID280
UAB017_8_7	CCTTCCGC	ATTACCGCGGCTGCTGG	TCAGAGTTTGATCCTGGCTCAG	UAB017_8_7_RAV111_G09_MID281
UAB017_9_1	AGTCCGTC	ATTACCGCGGCTGCTGG	TCAGAGTTTGATCCTGGCTCAG	UAB017_9_1_RAV111_G10_MID282
UAB017_9_2	TTGAACTC	ATTACCGCGGCTGCTGG	TCAGAGTTTGATCCTGGCTCAG	UAB017_9_2_RAV111_G11_MID283
UAB017_9_3	AACGAGGC	ATTACCGCGGCTGCTGG	TCAGAGTTTGATCCTGGCTCAG	UAB017_9_3_RAV111_G12_MID284
UAB017_9_4	CCGTTCAC	ATTACCGCGGCTGCTGG	TCAGAGTTTGATCCTGGCTCAG	UAB017_9_4_RAV111_H01_MID285
UAB017_9_5	TCGAGGAAC	ATTACCGCGGCTGCTGG	TCAGAGTTTGATCCTGGCTCAG	UAB017_9_5_RAV111_H02_MID286
UAB017_9_6	ACCGGAAGC	ATTACCGCGGCTGCTGG	TCAGAGTTTGATCCTGGCTCAG	UAB017_9_6_RAV111_H03_MID287
UAB017_9_7	ACGTTCCAC	ATTACCGCGGCTGCTGG	TCAGAGTTTGATCCTGGCTCAG	UAB017_9_7_RAV111_H04_MID288
UAB017_10_1	AACGGAGTC	ATTACCGCGGCTGCTGG	TCAGAGTTTGATCCTGGCTCAG	UAB017_10_1_RAV111_H05_MID289
UAB017_10_2	TTCGTTATC	ATTACCGCGGCTGCTGG	TCAGAGTTTGATCCTGGCTCAG	UAB017_10_2_RAV111_H06_MID290
UAB017_10_3	ACCGTAATC	ATTACCGCGGCTGCTGG	TCAGAGTTTGATCCTGGCTCAG	UAB017_10_3_RAV111_H07_MID291
UAB017_10_4	ACCTTGGTC	ATTACCGCGGCTGCTGG	TCAGAGTTTGATCCTGGCTCAG	UAB017_10_4_RAV111_H08_MID292
UAB017_10_5	TTAAGATTC	ATTACCGCGGCTGCTGG	TCAGAGTTTGATCCTGGCTCAG	UAB017_10_5_RAV111_H09_MID293
