# Supplementary material for: Daily temporal dynamics of vaginal microbiota before, during and after episodes of bacterial vaginosis
Source: Microbiome. 2013 Dec 2;1:29. doi: 10.1186/2049-2618-1-29 (PMC3968321; doi:10.1186/2049-2618-1-29)
Supplement: Additional file 5 — QIIME mapping files for each 454 sequencing run. [file 2049-2618-1-29-S5.zip › RAV112.txt]

#SampleID	BarcodeSequence	LinkerPrimerSequence	ReversePrimer	Description
UAB017_10_6	CACGC	ATTACCGCGGCTGCTGG	TCAGAGTTTGATCCTGGCTCAG	UAB017_10_6_RAV112_A01_MID201
UAB017_10_7	CGCAAC	ATTACCGCGGCTGCTGG	TCAGAGTTTGATCCTGGCTCAG	UAB017_10_7_RAV112_A02_MID202
UAB026_1_1	TGAAGC	ATTACCGCGGCTGCTGG	TCAGAGTTTGATCCTGGCTCAG	UAB026_1_1_RAV112_A03_MID203
UAB026_1_2	ACTTGC	ATTACCGCGGCTGCTGG	TCAGAGTTTGATCCTGGCTCAG	UAB026_1_2_RAV112_A04_MID204
UAB026_1_3	TCACAC	ATTACCGCGGCTGCTGG	TCAGAGTTTGATCCTGGCTCAG	UAB026_1_3_RAV112_A05_MID205
UAB026_1_4	CGTGAC	ATTACCGCGGCTGCTGG	TCAGAGTTTGATCCTGGCTCAG	UAB026_1_4_RAV112_A06_MID206
UAB026_1_5	ACGCGC	ATTACCGCGGCTGCTGG	TCAGAGTTTGATCCTGGCTCAG	UAB026_1_5_RAV112_A07_MID207
UAB026_1_6	CCTCTC	ATTACCGCGGCTGCTGG	TCAGAGTTTGATCCTGGCTCAG	UAB026_1_6_RAV112_A08_MID208
UAB026_1_7	ACTCAC	ATTACCGCGGCTGCTGG	TCAGAGTTTGATCCTGGCTCAG	UAB026_1_7_RAV112_A09_MID209
UAB026_2_1	AGACAC	ATTACCGCGGCTGCTGG	TCAGAGTTTGATCCTGGCTCAG	UAB026_2_1_RAV112_A10_MID210
UAB026_2_2	CGACTC	ATTACCGCGGCTGCTGG	TCAGAGTTTGATCCTGGCTCAG	UAB026_2_2_RAV112_A11_MID211
UAB026_2_3	AGCTTC	ATTACCGCGGCTGCTGG	TCAGAGTTTGATCCTGGCTCAG	UAB026_2_3_RAV112_A12_MID212
UAB026_2_4	AAGCCGC	ATTACCGCGGCTGCTGG	TCAGAGTTTGATCCTGGCTCAG	UAB026_2_4_RAV112_B01_MID213
UAB026_2_5	CAAGAAC	ATTACCGCGGCTGCTGG	TCAGAGTTTGATCCTGGCTCAG	UAB026_2_5_RAV112_B02_MID214
UAB026_2_6	AGTTGGC	ATTACCGCGGCTGCTGG	TCAGAGTTTGATCCTGGCTCAG	UAB026_2_6_RAV112_B03_MID215
UAB026_2_7	TATCAAC	ATTACCGCGGCTGCTGG	TCAGAGTTTGATCCTGGCTCAG	UAB026_2_7_RAV112_B04_MID216
UAB026_3_1	AGGCGGC	ATTACCGCGGCTGCTGG	TCAGAGTTTGATCCTGGCTCAG	UAB026_3_1_RAV112_B05_MID217
UAB026_3_2	CGGTATC	ATTACCGCGGCTGCTGG	TCAGAGTTTGATCCTGGCTCAG	UAB026_3_2_RAV112_B06_MID218
UAB026_3_3	TGACGAC	ATTACCGCGGCTGCTGG	TCAGAGTTTGATCCTGGCTCAG	UAB026_3_3_RAV112_B07_MID219
UAB026_3_4	ACAAGGC	ATTACCGCGGCTGCTGG	TCAGAGTTTGATCCTGGCTCAG	UAB026_3_4_RAV112_B08_MID220
UAB026_3_5	AGACCTC	ATTACCGCGGCTGCTGG	TCAGAGTTTGATCCTGGCTCAG	UAB026_3_5_RAV112_B09_MID221
UAB026_3_6	ATACCAC	ATTACCGCGGCTGCTGG	TCAGAGTTTGATCCTGGCTCAG	UAB026_3_6_RAV112_B10_MID222
UAB026_3_7	TCGCGGC	ATTACCGCGGCTGCTGG	TCAGAGTTTGATCCTGGCTCAG	UAB026_3_7_RAV112_B11_MID223
UAB026_4_1	ATCTTAC	ATTACCGCGGCTGCTGG	TCAGAGTTTGATCCTGGCTCAG	UAB026_4_1_RAV112_B12_MID224
UAB026_4_2	AACCAGC	ATTACCGCGGCTGCTGG	TCAGAGTTTGATCCTGGCTCAG	UAB026_4_2_RAV112_C01_MID225
UAB026_4_3	TTCGAGC	ATTACCGCGGCTGCTGG	TCAGAGTTTGATCCTGGCTCAG	UAB026_4_3_RAV112_C02_MID226
UAB026_4_4	AAGGTGC	ATTACCGCGGCTGCTGG	TCAGAGTTTGATCCTGGCTCAG	UAB026_4_4_RAV112_C03_MID227
UAB026_4_5	TCTTGGC	ATTACCGCGGCTGCTGG	TCAGAGTTTGATCCTGGCTCAG	UAB026_4_5_RAV112_C04_MID228
UAB026_4_6	TAATCTC	ATTACCGCGGCTGCTGG	TCAGAGTTTGATCCTGGCTCAG	UAB026_4_6_RAV112_C05_MID229
UAB026_4_7	TCACCTC	ATTACCGCGGCTGCTGG	TCAGAGTTTGATCCTGGCTCAG	UAB026_4_7_RAV112_C06_MID230
UAB026_5_1	TCCGCTC	ATTACCGCGGCTGCTGG	TCAGAGTTTGATCCTGGCTCAG	UAB026_5_1_RAV112_C07_MID231
UAB026_5_2	TATTGAC	ATTACCGCGGCTGCTGG	TCAGAGTTTGATCCTGGCTCAG	UAB026_5_2_RAV112_C08_MID232
UAB026_5_3	AGTCGAC	ATTACCGCGGCTGCTGG	TCAGAGTTTGATCCTGGCTCAG	UAB026_5_3_RAV112_C09_MID233
UAB026_5_4	ACGGCTC	ATTACCGCGGCTGCTGG	TCAGAGTTTGATCCTGGCTCAG	UAB026_5_4_RAV112_C10_MID234
UAB026_5_5	TGCGTTC	ATTACCGCGGCTGCTGG	TCAGAGTTTGATCCTGGCTCAG	UAB026_5_5_RAV112_C11_MID235
UAB026_5_6	TCTCGAC	ATTACCGCGGCTGCTGG	TCAGAGTTTGATCCTGGCTCAG	UAB026_5_6_RAV112_C12_MID236
UAB026_5_7	CCAGGAC	ATTACCGCGGCTGCTGG	TCAGAGTTTGATCCTGGCTCAG	UAB026_5_7_RAV112_D01_MID237
UAB026_6_1	ACTCCTC	ATTACCGCGGCTGCTGG	TCAGAGTTTGATCCTGGCTCAG	UAB026_6_1_RAV112_D02_MID238
UAB026_6_2	TTCCTGC	ATTACCGCGGCTGCTGG	TCAGAGTTTGATCCTGGCTCAG	UAB026_6_2_RAV112_D03_MID239
UAB026_6_3	TTCATAC	ATTACCGCGGCTGCTGG	TCAGAGTTTGATCCTGGCTCAG	UAB026_6_3_RAV112_D04_MID240
UAB026_6_4	CGTCGTC	ATTACCGCGGCTGCTGG	TCAGAGTTTGATCCTGGCTCAG	UAB026_6_4_RAV112_D05_MID241
UAB026_6_5	AAGGCAC	ATTACCGCGGCTGCTGG	TCAGAGTTTGATCCTGGCTCAG	UAB026_6_5_RAV112_D06_MID242
UAB026_6_6	AACAACTC	ATTACCGCGGCTGCTGG	TCAGAGTTTGATCCTGGCTCAG	UAB026_6_6_RAV112_D07_MID243
UAB026_6_7	ACACGGAC	ATTACCGCGGCTGCTGG	TCAGAGTTTGATCCTGGCTCAG	UAB026_6_7_RAV112_D08_MID244
UAB026_7_1	TGCCGAAC	ATTACCGCGGCTGCTGG	TCAGAGTTTGATCCTGGCTCAG	UAB026_7_1_RAV112_D09_MID245
UAB026_7_2	TATTCGTC	ATTACCGCGGCTGCTGG	TCAGAGTTTGATCCTGGCTCAG	UAB026_7_2_RAV112_D10_MID246
UAB026_7_3	TAGGAATC	ATTACCGCGGCTGCTGG	TCAGAGTTTGATCCTGGCTCAG	UAB026_7_3_RAV112_D11_MID247
UAB026_7_4	CCGGCCAC	ATTACCGCGGCTGCTGG	TCAGAGTTTGATCCTGGCTCAG	UAB026_7_4_RAV112_D12_MID248
UAB026_7_5	AATGGTAC	ATTACCGCGGCTGCTGG	TCAGAGTTTGATCCTGGCTCAG	UAB026_7_5_RAV112_E01_MID249
UAB026_7_6	TCTCCGTC	ATTACCGCGGCTGCTGG	TCAGAGTTTGATCCTGGCTCAG	UAB026_7_6_RAV112_E02_MID250
UAB026_8_1	AACCTGGC	ATTACCGCGGCTGCTGG	TCAGAGTTTGATCCTGGCTCAG	UAB026_8_1_RAV112_E03_MID251
UAB026_8_2	ACGAAGTC	ATTACCGCGGCTGCTGG	TCAGAGTTTGATCCTGGCTCAG	UAB026_8_2_RAV112_E04_MID252
UAB026_8_3	TTCGTGGC	ATTACCGCGGCTGCTGG	TCAGAGTTTGATCCTGGCTCAG	UAB026_8_3_RAV112_E05_MID253
UAB026_8_4	AACACAAC	ATTACCGCGGCTGCTGG	TCAGAGTTTGATCCTGGCTCAG	UAB026_8_4_RAV112_E06_MID254
UAB026_8_5	TTCTTGAC	ATTACCGCGGCTGCTGG	TCAGAGTTTGATCCTGGCTCAG	UAB026_8_5_RAV112_E07_MID255
UAB026_8_6	TCCAAGTC	ATTACCGCGGCTGCTGG	TCAGAGTTTGATCCTGGCTCAG	UAB026_8_6_RAV112_E08_MID256
UAB026_8_7	TTCGCGAC	ATTACCGCGGCTGCTGG	TCAGAGTTTGATCCTGGCTCAG	UAB026_8_7_RAV112_E09_MID257
UAB026_9_1	CCGGTCGC	ATTACCGCGGCTGCTGG	TCAGAGTTTGATCCTGGCTCAG	UAB026_9_1_RAV112_E10_MID258
UAB026_9_2	ACCTGAAC	ATTACCGCGGCTGCTGG	TCAGAGTTTGATCCTGGCTCAG	UAB026_9_2_RAV112_E11_MID259
UAB026_9_3	AAGAGTTC	ATTACCGCGGCTGCTGG	TCAGAGTTTGATCCTGGCTCAG	UAB026_9_3_RAV112_E12_MID260
UAB026_9_4	TTGACAAC	ATTACCGCGGCTGCTGG	TCAGAGTTTGATCCTGGCTCAG	UAB026_9_4_RAV112_F01_MID261
UAB026_9_5	TCCAGAAC	ATTACCGCGGCTGCTGG	TCAGAGTTTGATCCTGGCTCAG	UAB026_9_5_RAV112_F02_MID262
UAB026_9_6	CGGTCTTC	ATTACCGCGGCTGCTGG	TCAGAGTTTGATCCTGGCTCAG	UAB026_9_6_RAV112_F03_MID263
UAB026_9_7	AAGGCCTC	ATTACCGCGGCTGCTGG	TCAGAGTTTGATCCTGGCTCAG	UAB026_9_7_RAV112_F04_MID264
UAB026_10_1	ACTAATTC	ATTACCGCGGCTGCTGG	TCAGAGTTTGATCCTGGCTCAG	UAB026_10_1_RAV112_F05_MID265
UAB026_10_2	TGACCGTC	ATTACCGCGGCTGCTGG	TCAGAGTTTGATCCTGGCTCAG	UAB026_10_2_RAV112_F06_MID266
UAB026_10_3	TGTCGGAC	ATTACCGCGGCTGCTGG	TCAGAGTTTGATCCTGGCTCAG	UAB026_10_3_RAV112_F07_MID267
UAB026_10_4	AGGTTGTC	ATTACCGCGGCTGCTGG	TCAGAGTTTGATCCTGGCTCAG	UAB026_10_4_RAV112_F08_MID268
UAB026_10_5	ACGAGAAC	ATTACCGCGGCTGCTGG	TCAGAGTTTGATCCTGGCTCAG	UAB026_10_5_RAV112_F09_MID269
UAB026_10_6	TGGTGAAC	ATTACCGCGGCTGCTGG	TCAGAGTTTGATCCTGGCTCAG	UAB026_10_6_RAV112_F10_MID270
UAB026_10_7	TCGTTGTC	ATTACCGCGGCTGCTGG	TCAGAGTTTGATCCTGGCTCAG	UAB026_10_7_RAV112_F11_MID271
UAB053_1_1	TTGTGTTC	ATTACCGCGGCTGCTGG	TCAGAGTTTGATCCTGGCTCAG	UAB053_1_1_RAV112_F12_MID272
UAB053_1_2	CCACGGTC	ATTACCGCGGCTGCTGG	TCAGAGTTTGATCCTGGCTCAG	UAB053_1_2_RAV112_G01_MID273
UAB053_1_3	TTGGAGGC	ATTACCGCGGCTGCTGG	TCAGAGTTTGATCCTGGCTCAG	UAB053_1_3_RAV112_G02_MID274
UAB053_1_4	TTATCGGC	ATTACCGCGGCTGCTGG	TCAGAGTTTGATCCTGGCTCAG	UAB053_1_4_RAV112_G03_MID275
UAB053_1_5	AAGAAGAC	ATTACCGCGGCTGCTGG	TCAGAGTTTGATCCTGGCTCAG	UAB053_1_5_RAV112_G04_MID276
UAB053_1_6	AACTGTTC	ATTACCGCGGCTGCTGG	TCAGAGTTTGATCCTGGCTCAG	UAB053_1_6_RAV112_G05_MID277
UAB053_1_7	TTCTCAAC	ATTACCGCGGCTGCTGG	TCAGAGTTTGATCCTGGCTCAG	UAB053_1_7_RAV112_G06_MID278
UAB053_2_1	CTTCCTTC	ATTACCGCGGCTGCTGG	TCAGAGTTTGATCCTGGCTCAG	UAB053_2_1_RAV112_G07_MID279
UAB053_2_2	ATTCGTAC	ATTACCGCGGCTGCTGG	TCAGAGTTTGATCCTGGCTCAG	UAB053_2_2_RAV112_G08_MID280
UAB053_2_3	CCTTCCGC	ATTACCGCGGCTGCTGG	TCAGAGTTTGATCCTGGCTCAG	UAB053_2_3_RAV112_G09_MID281
UAB053_2_4	AGTCCGTC	ATTACCGCGGCTGCTGG	TCAGAGTTTGATCCTGGCTCAG	UAB053_2_4_RAV112_G10_MID282
UAB053_2_5	TTGAACTC	ATTACCGCGGCTGCTGG	TCAGAGTTTGATCCTGGCTCAG	UAB053_2_5_RAV112_G11_MID283
UAB053_2_6	AACGAGGC	ATTACCGCGGCTGCTGG	TCAGAGTTTGATCCTGGCTCAG	UAB053_2_6_RAV112_G12_MID284
UAB053_2_7	CCGTTCAC	ATTACCGCGGCTGCTGG	TCAGAGTTTGATCCTGGCTCAG	UAB053_2_7_RAV112_H01_MID285
UAB053_3_1	TCGAGGAAC	ATTACCGCGGCTGCTGG	TCAGAGTTTGATCCTGGCTCAG	UAB053_3_1_RAV112_H02_MID286
UAB053_3_2	ACCGGAAGC	ATTACCGCGGCTGCTGG	TCAGAGTTTGATCCTGGCTCAG	UAB053_3_2_RAV112_H03_MID287
UAB053_3_3	ACGTTCCAC	ATTACCGCGGCTGCTGG	TCAGAGTTTGATCCTGGCTCAG	UAB053_3_3_RAV112_H04_MID288
UAB053_3_4	AACGGAGTC	ATTACCGCGGCTGCTGG	TCAGAGTTTGATCCTGGCTCAG	UAB053_3_4_RAV112_H05_MID289
UAB053_3_5	TTCGTTATC	ATTACCGCGGCTGCTGG	TCAGAGTTTGATCCTGGCTCAG	UAB053_3_5_RAV112_H06_MID290
UAB053_3_6	ACCGTAATC	ATTACCGCGGCTGCTGG	TCAGAGTTTGATCCTGGCTCAG	UAB053_3_6_RAV112_H07_MID291
UAB053_3_7	ACCTTGGTC	ATTACCGCGGCTGCTGG	TCAGAGTTTGATCCTGGCTCAG	UAB053_3_7_RAV112_H08_MID292
UAB053_4_1	TTAAGATTC	ATTACCGCGGCTGCTGG	TCAGAGTTTGATCCTGGCTCAG	UAB053_4_1_RAV112_H09_MID293
