# Supplementary material for: Daily temporal dynamics of vaginal microbiota before, during and after episodes of bacterial vaginosis
Source: Microbiome. 2013 Dec 2;1:29. doi: 10.1186/2049-2618-1-29 (PMC3968321; doi:10.1186/2049-2618-1-29)
Supplement: Additional file 5 — QIIME mapping files for each 454 sequencing run. [file 2049-2618-1-29-S5.zip › RAV113.txt]

#SampleID	BarcodeSequence	LinkerPrimerSequence	ReversePrimer	Description
UAB053_4_2	CACGC	ATTACCGCGGCTGCTGG	TCAGAGTTTGATCCTGGCTCAG	UAB053_4_2_RAV113_A01_MID201
UAB053_4_3	CGCAAC	ATTACCGCGGCTGCTGG	TCAGAGTTTGATCCTGGCTCAG	UAB053_4_3_RAV113_A02_MID202
UAB053_4_4	TGAAGC	ATTACCGCGGCTGCTGG	TCAGAGTTTGATCCTGGCTCAG	UAB053_4_4_RAV113_A03_MID203
UAB053_4_5	ACTTGC	ATTACCGCGGCTGCTGG	TCAGAGTTTGATCCTGGCTCAG	UAB053_4_5_RAV113_A04_MID204
UAB053_4_6	TCACAC	ATTACCGCGGCTGCTGG	TCAGAGTTTGATCCTGGCTCAG	UAB053_4_6_RAV113_A05_MID205
UAB053_4_7	CGTGAC	ATTACCGCGGCTGCTGG	TCAGAGTTTGATCCTGGCTCAG	UAB053_4_7_RAV113_A06_MID206
UAB053_5_1	ACGCGC	ATTACCGCGGCTGCTGG	TCAGAGTTTGATCCTGGCTCAG	UAB053_5_1_RAV113_A07_MID207
UAB053_5_2	CCTCTC	ATTACCGCGGCTGCTGG	TCAGAGTTTGATCCTGGCTCAG	UAB053_5_2_RAV113_A08_MID208
UAB053_5_3	ACTCAC	ATTACCGCGGCTGCTGG	TCAGAGTTTGATCCTGGCTCAG	UAB053_5_3_RAV113_A09_MID209
UAB053_5_4	AGACAC	ATTACCGCGGCTGCTGG	TCAGAGTTTGATCCTGGCTCAG	UAB053_5_4_RAV113_A10_MID210
UAB053_5_5	CGACTC	ATTACCGCGGCTGCTGG	TCAGAGTTTGATCCTGGCTCAG	UAB053_5_5_RAV113_A11_MID211
UAB053_5_6	AGCTTC	ATTACCGCGGCTGCTGG	TCAGAGTTTGATCCTGGCTCAG	UAB053_5_6_RAV113_A12_MID212
UAB053_5_7	AAGCCGC	ATTACCGCGGCTGCTGG	TCAGAGTTTGATCCTGGCTCAG	UAB053_5_7_RAV113_B01_MID213
UAB053_6_1	CAAGAAC	ATTACCGCGGCTGCTGG	TCAGAGTTTGATCCTGGCTCAG	UAB053_6_1_RAV113_B02_MID214
UAB053_6_2	AGTTGGC	ATTACCGCGGCTGCTGG	TCAGAGTTTGATCCTGGCTCAG	UAB053_6_2_RAV113_B03_MID215
UAB053_6_3	TATCAAC	ATTACCGCGGCTGCTGG	TCAGAGTTTGATCCTGGCTCAG	UAB053_6_3_RAV113_B04_MID216
UAB053_6_4	AGGCGGC	ATTACCGCGGCTGCTGG	TCAGAGTTTGATCCTGGCTCAG	UAB053_6_4_RAV113_B05_MID217
UAB053_6_5	CGGTATC	ATTACCGCGGCTGCTGG	TCAGAGTTTGATCCTGGCTCAG	UAB053_6_5_RAV113_B06_MID218
UAB053_6_6	TGACGAC	ATTACCGCGGCTGCTGG	TCAGAGTTTGATCCTGGCTCAG	UAB053_6_6_RAV113_B07_MID219
UAB053_6_7	ACAAGGC	ATTACCGCGGCTGCTGG	TCAGAGTTTGATCCTGGCTCAG	UAB053_6_7_RAV113_B08_MID220
UAB053_7_1	AGACCTC	ATTACCGCGGCTGCTGG	TCAGAGTTTGATCCTGGCTCAG	UAB053_7_1_RAV113_B09_MID221
UAB053_7_2	ATACCAC	ATTACCGCGGCTGCTGG	TCAGAGTTTGATCCTGGCTCAG	UAB053_7_2_RAV113_B10_MID222
UAB053_7_3	TCGCGGC	ATTACCGCGGCTGCTGG	TCAGAGTTTGATCCTGGCTCAG	UAB053_7_3_RAV113_B11_MID223
UAB053_7_4	ATCTTAC	ATTACCGCGGCTGCTGG	TCAGAGTTTGATCCTGGCTCAG	UAB053_7_4_RAV113_B12_MID224
UAB053_7_5	AACCAGC	ATTACCGCGGCTGCTGG	TCAGAGTTTGATCCTGGCTCAG	UAB053_7_5_RAV113_C01_MID225
UAB053_7_6	TTCGAGC	ATTACCGCGGCTGCTGG	TCAGAGTTTGATCCTGGCTCAG	UAB053_7_6_RAV113_C02_MID226
UAB053_7_7	AAGGTGC	ATTACCGCGGCTGCTGG	TCAGAGTTTGATCCTGGCTCAG	UAB053_7_7_RAV113_C03_MID227
UAB053_8_1	TCTTGGC	ATTACCGCGGCTGCTGG	TCAGAGTTTGATCCTGGCTCAG	UAB053_8_1_RAV113_C04_MID228
UAB053_8_2	TAATCTC	ATTACCGCGGCTGCTGG	TCAGAGTTTGATCCTGGCTCAG	UAB053_8_2_RAV113_C05_MID229
UAB053_8_3	TCACCTC	ATTACCGCGGCTGCTGG	TCAGAGTTTGATCCTGGCTCAG	UAB053_8_3_RAV113_C06_MID230
UAB053_8_4	TCCGCTC	ATTACCGCGGCTGCTGG	TCAGAGTTTGATCCTGGCTCAG	UAB053_8_4_RAV113_C07_MID231
UAB053_8_5	TATTGAC	ATTACCGCGGCTGCTGG	TCAGAGTTTGATCCTGGCTCAG	UAB053_8_5_RAV113_C08_MID232
UAB053_8_6	AGTCGAC	ATTACCGCGGCTGCTGG	TCAGAGTTTGATCCTGGCTCAG	UAB053_8_6_RAV113_C09_MID233
UAB053_8_7	ACGGCTC	ATTACCGCGGCTGCTGG	TCAGAGTTTGATCCTGGCTCAG	UAB053_8_7_RAV113_C10_MID234
UAB053_9_1	TGCGTTC	ATTACCGCGGCTGCTGG	TCAGAGTTTGATCCTGGCTCAG	UAB053_9_1_RAV113_C11_MID235
UAB053_9_2	TCTCGAC	ATTACCGCGGCTGCTGG	TCAGAGTTTGATCCTGGCTCAG	UAB053_9_2_RAV113_C12_MID236
UAB053_9_3	CCAGGAC	ATTACCGCGGCTGCTGG	TCAGAGTTTGATCCTGGCTCAG	UAB053_9_3_RAV113_D01_MID237
UAB053_9_4	ACTCCTC	ATTACCGCGGCTGCTGG	TCAGAGTTTGATCCTGGCTCAG	UAB053_9_4_RAV113_D02_MID238
UAB053_9_5	TTCCTGC	ATTACCGCGGCTGCTGG	TCAGAGTTTGATCCTGGCTCAG	UAB053_9_5_RAV113_D03_MID239
UAB053_9_6	TTCATAC	ATTACCGCGGCTGCTGG	TCAGAGTTTGATCCTGGCTCAG	UAB053_9_6_RAV113_D04_MID240
UAB053_9_7	CGTCGTC	ATTACCGCGGCTGCTGG	TCAGAGTTTGATCCTGGCTCAG	UAB053_9_7_RAV113_D05_MID241
UAB053_10_1	AAGGCAC	ATTACCGCGGCTGCTGG	TCAGAGTTTGATCCTGGCTCAG	UAB053_10_1_RAV113_D06_MID242
UAB053_10_2	AACAACTC	ATTACCGCGGCTGCTGG	TCAGAGTTTGATCCTGGCTCAG	UAB053_10_2_RAV113_D07_MID243
UAB053_10_3	ACACGGAC	ATTACCGCGGCTGCTGG	TCAGAGTTTGATCCTGGCTCAG	UAB053_10_3_RAV113_D08_MID244
UAB053_10_4	TGCCGAAC	ATTACCGCGGCTGCTGG	TCAGAGTTTGATCCTGGCTCAG	UAB053_10_4_RAV113_D09_MID245
UAB053_10_5	TATTCGTC	ATTACCGCGGCTGCTGG	TCAGAGTTTGATCCTGGCTCAG	UAB053_10_5_RAV113_D10_MID246
UAB053_10_6	TAGGAATC	ATTACCGCGGCTGCTGG	TCAGAGTTTGATCCTGGCTCAG	UAB053_10_6_RAV113_D11_MID247
UAB053_10_7	CCGGCCAC	ATTACCGCGGCTGCTGG	TCAGAGTTTGATCCTGGCTCAG	UAB053_10_7_RAV113_D12_MID248
UAB055_1_1	AATGGTAC	ATTACCGCGGCTGCTGG	TCAGAGTTTGATCCTGGCTCAG	UAB055_1_1_RAV113_E01_MID249
UAB055_1_2	TCTCCGTC	ATTACCGCGGCTGCTGG	TCAGAGTTTGATCCTGGCTCAG	UAB055_1_2_RAV113_E02_MID250
UAB055_1_3	AACCTGGC	ATTACCGCGGCTGCTGG	TCAGAGTTTGATCCTGGCTCAG	UAB055_1_3_RAV113_E03_MID251
UAB055_1_4	ACGAAGTC	ATTACCGCGGCTGCTGG	TCAGAGTTTGATCCTGGCTCAG	UAB055_1_4_RAV113_E04_MID252
UAB055_1_5	TTCGTGGC	ATTACCGCGGCTGCTGG	TCAGAGTTTGATCCTGGCTCAG	UAB055_1_5_RAV113_E05_MID253
UAB055_1_6	AACACAAC	ATTACCGCGGCTGCTGG	TCAGAGTTTGATCCTGGCTCAG	UAB055_1_6_RAV113_E06_MID254
UAB055_1_7	TTCTTGAC	ATTACCGCGGCTGCTGG	TCAGAGTTTGATCCTGGCTCAG	UAB055_1_7_RAV113_E07_MID255
UAB055_2_1	TCCAAGTC	ATTACCGCGGCTGCTGG	TCAGAGTTTGATCCTGGCTCAG	UAB055_2_1_RAV113_E08_MID256
UAB055_2_2	TTCGCGAC	ATTACCGCGGCTGCTGG	TCAGAGTTTGATCCTGGCTCAG	UAB055_2_2_RAV113_E09_MID257
UAB055_2_3	CCGGTCGC	ATTACCGCGGCTGCTGG	TCAGAGTTTGATCCTGGCTCAG	UAB055_2_3_RAV113_E10_MID258
UAB055_2_4	ACCTGAAC	ATTACCGCGGCTGCTGG	TCAGAGTTTGATCCTGGCTCAG	UAB055_2_4_RAV113_E11_MID259
UAB055_2_5	AAGAGTTC	ATTACCGCGGCTGCTGG	TCAGAGTTTGATCCTGGCTCAG	UAB055_2_5_RAV113_E12_MID260
UAB055_2_6	TTGACAAC	ATTACCGCGGCTGCTGG	TCAGAGTTTGATCCTGGCTCAG	UAB055_2_6_RAV113_F01_MID261
UAB055_2_7	TCCAGAAC	ATTACCGCGGCTGCTGG	TCAGAGTTTGATCCTGGCTCAG	UAB055_2_7_RAV113_F02_MID262
UAB055_3_1	CGGTCTTC	ATTACCGCGGCTGCTGG	TCAGAGTTTGATCCTGGCTCAG	UAB055_3_1_RAV113_F03_MID263
UAB055_3_2	AAGGCCTC	ATTACCGCGGCTGCTGG	TCAGAGTTTGATCCTGGCTCAG	UAB055_3_2_RAV113_F04_MID264
UAB055_3_3	ACTAATTC	ATTACCGCGGCTGCTGG	TCAGAGTTTGATCCTGGCTCAG	UAB055_3_3_RAV113_F05_MID265
UAB055_3_4	TGACCGTC	ATTACCGCGGCTGCTGG	TCAGAGTTTGATCCTGGCTCAG	UAB055_3_4_RAV113_F06_MID266
UAB055_3_5	TGTCGGAC	ATTACCGCGGCTGCTGG	TCAGAGTTTGATCCTGGCTCAG	UAB055_3_5_RAV113_F07_MID267
UAB055_3_6	AGGTTGTC	ATTACCGCGGCTGCTGG	TCAGAGTTTGATCCTGGCTCAG	UAB055_3_6_RAV113_F08_MID268
UAB055_3_7	ACGAGAAC	ATTACCGCGGCTGCTGG	TCAGAGTTTGATCCTGGCTCAG	UAB055_3_7_RAV113_F09_MID269
UAB055_4_1	TGGTGAAC	ATTACCGCGGCTGCTGG	TCAGAGTTTGATCCTGGCTCAG	UAB055_4_1_RAV113_F10_MID270
UAB055_4_2	TCGTTGTC	ATTACCGCGGCTGCTGG	TCAGAGTTTGATCCTGGCTCAG	UAB055_4_2_RAV113_F11_MID271
UAB055_4_3	TTGTGTTC	ATTACCGCGGCTGCTGG	TCAGAGTTTGATCCTGGCTCAG	UAB055_4_3_RAV113_F12_MID272
UAB055_4_4	CCACGGTC	ATTACCGCGGCTGCTGG	TCAGAGTTTGATCCTGGCTCAG	UAB055_4_4_RAV113_G01_MID273
UAB055_4_5	TTGGAGGC	ATTACCGCGGCTGCTGG	TCAGAGTTTGATCCTGGCTCAG	UAB055_4_5_RAV113_G02_MID274
UAB055_4_6	TTATCGGC	ATTACCGCGGCTGCTGG	TCAGAGTTTGATCCTGGCTCAG	UAB055_4_6_RAV113_G03_MID275
UAB055_4_7	AAGAAGAC	ATTACCGCGGCTGCTGG	TCAGAGTTTGATCCTGGCTCAG	UAB055_4_7_RAV113_G04_MID276
UAB055_5_1	AACTGTTC	ATTACCGCGGCTGCTGG	TCAGAGTTTGATCCTGGCTCAG	UAB055_5_1_RAV113_G05_MID277
UAB055_5_2	TTCTCAAC	ATTACCGCGGCTGCTGG	TCAGAGTTTGATCCTGGCTCAG	UAB055_5_2_RAV113_G06_MID278
UAB055_5_3	CTTCCTTC	ATTACCGCGGCTGCTGG	TCAGAGTTTGATCCTGGCTCAG	UAB055_5_3_RAV113_G07_MID279
UAB055_5_4	ATTCGTAC	ATTACCGCGGCTGCTGG	TCAGAGTTTGATCCTGGCTCAG	UAB055_5_4_RAV113_G08_MID280
UAB055_5_5	CCTTCCGC	ATTACCGCGGCTGCTGG	TCAGAGTTTGATCCTGGCTCAG	UAB055_5_5_RAV113_G09_MID281
UAB055_5_6	AGTCCGTC	ATTACCGCGGCTGCTGG	TCAGAGTTTGATCCTGGCTCAG	UAB055_5_6_RAV113_G10_MID282
UAB055_5_7	TTGAACTC	ATTACCGCGGCTGCTGG	TCAGAGTTTGATCCTGGCTCAG	UAB055_5_7_RAV113_G11_MID283
UAB055_6_1	AACGAGGC	ATTACCGCGGCTGCTGG	TCAGAGTTTGATCCTGGCTCAG	UAB055_6_1_RAV113_G12_MID284
UAB055_6_2	CCGTTCAC	ATTACCGCGGCTGCTGG	TCAGAGTTTGATCCTGGCTCAG	UAB055_6_2_RAV113_H01_MID285
UAB055_6_3	TCGAGGAAC	ATTACCGCGGCTGCTGG	TCAGAGTTTGATCCTGGCTCAG	UAB055_6_3_RAV113_H02_MID286
UAB055_6_4	ACCGGAAGC	ATTACCGCGGCTGCTGG	TCAGAGTTTGATCCTGGCTCAG	UAB055_6_4_RAV113_H03_MID287
UAB055_6_5	ACGTTCCAC	ATTACCGCGGCTGCTGG	TCAGAGTTTGATCCTGGCTCAG	UAB055_6_5_RAV113_H04_MID288
UAB055_6_6	AACGGAGTC	ATTACCGCGGCTGCTGG	TCAGAGTTTGATCCTGGCTCAG	UAB055_6_6_RAV113_H05_MID289
UAB055_6_7	TTCGTTATC	ATTACCGCGGCTGCTGG	TCAGAGTTTGATCCTGGCTCAG	UAB055_6_7_RAV113_H06_MID290
UAB055_7_1	ACCGTAATC	ATTACCGCGGCTGCTGG	TCAGAGTTTGATCCTGGCTCAG	UAB055_7_1_RAV113_H07_MID291
UAB055_7_2	ACCTTGGTC	ATTACCGCGGCTGCTGG	TCAGAGTTTGATCCTGGCTCAG	UAB055_7_2_RAV113_H08_MID292
UAB055_7_3	TTAAGATTC	ATTACCGCGGCTGCTGG	TCAGAGTTTGATCCTGGCTCAG	UAB055_7_3_RAV113_H09_MID293
