# Supplementary material for: Daily temporal dynamics of vaginal microbiota before, during and after episodes of bacterial vaginosis
Source: Microbiome. 2013 Dec 2;1:29. doi: 10.1186/2049-2618-1-29 (PMC3968321; doi:10.1186/2049-2618-1-29)
Supplement: Additional file 5 — QIIME mapping files for each 454 sequencing run. [file 2049-2618-1-29-S5.zip › RAV114.txt]

#SampleID	BarcodeSequence	LinkerPrimerSequence	ReversePrimer	Description
UAB055_7_4	CACGC	ATTACCGCGGCTGCTGG	TCAGAGTTTGATCCTGGCTCAG	UAB055_7_4_RAV114_A01_MID201
UAB055_7_5	CGCAAC	ATTACCGCGGCTGCTGG	TCAGAGTTTGATCCTGGCTCAG	UAB055_7_5_RAV114_A02_MID202
UAB055_7_6	TGAAGC	ATTACCGCGGCTGCTGG	TCAGAGTTTGATCCTGGCTCAG	UAB055_7_6_RAV114_A03_MID203
UAB055_7_7	ACTTGC	ATTACCGCGGCTGCTGG	TCAGAGTTTGATCCTGGCTCAG	UAB055_7_7_RAV114_A04_MID204
UAB055_8_1	TCACAC	ATTACCGCGGCTGCTGG	TCAGAGTTTGATCCTGGCTCAG	UAB055_8_1_RAV114_A05_MID205
UAB055_8_2	CGTGAC	ATTACCGCGGCTGCTGG	TCAGAGTTTGATCCTGGCTCAG	UAB055_8_2_RAV114_A06_MID206
UAB055_8_3	ACGCGC	ATTACCGCGGCTGCTGG	TCAGAGTTTGATCCTGGCTCAG	UAB055_8_3_RAV114_A07_MID207
UAB055_8_4	CCTCTC	ATTACCGCGGCTGCTGG	TCAGAGTTTGATCCTGGCTCAG	UAB055_8_4_RAV114_A08_MID208
UAB055_8_5	ACTCAC	ATTACCGCGGCTGCTGG	TCAGAGTTTGATCCTGGCTCAG	UAB055_8_5_RAV114_A09_MID209
UAB055_8_6	AGACAC	ATTACCGCGGCTGCTGG	TCAGAGTTTGATCCTGGCTCAG	UAB055_8_6_RAV114_A10_MID210
UAB055_8_7	CGACTC	ATTACCGCGGCTGCTGG	TCAGAGTTTGATCCTGGCTCAG	UAB055_8_7_RAV114_A11_MID211
UAB055_9_1	AGCTTC	ATTACCGCGGCTGCTGG	TCAGAGTTTGATCCTGGCTCAG	UAB055_9_1_RAV114_A12_MID212
UAB055_9_2	AAGCCGC	ATTACCGCGGCTGCTGG	TCAGAGTTTGATCCTGGCTCAG	UAB055_9_2_RAV114_B01_MID213
UAB055_9_3	CAAGAAC	ATTACCGCGGCTGCTGG	TCAGAGTTTGATCCTGGCTCAG	UAB055_9_3_RAV114_B02_MID214
UAB055_9_4	AGTTGGC	ATTACCGCGGCTGCTGG	TCAGAGTTTGATCCTGGCTCAG	UAB055_9_4_RAV114_B03_MID215
UAB055_9_5	TATCAAC	ATTACCGCGGCTGCTGG	TCAGAGTTTGATCCTGGCTCAG	UAB055_9_5_RAV114_B04_MID216
UAB055_9_6	AGGCGGC	ATTACCGCGGCTGCTGG	TCAGAGTTTGATCCTGGCTCAG	UAB055_9_6_RAV114_B05_MID217
UAB055_9_7	CGGTATC	ATTACCGCGGCTGCTGG	TCAGAGTTTGATCCTGGCTCAG	UAB055_9_7_RAV114_B06_MID218
UAB055_10_1	TGACGAC	ATTACCGCGGCTGCTGG	TCAGAGTTTGATCCTGGCTCAG	UAB055_10_1_RAV114_B07_MID219
UAB055_10_2	ACAAGGC	ATTACCGCGGCTGCTGG	TCAGAGTTTGATCCTGGCTCAG	UAB055_10_2_RAV114_B08_MID220
UAB055_10_3	AGACCTC	ATTACCGCGGCTGCTGG	TCAGAGTTTGATCCTGGCTCAG	UAB055_10_3_RAV114_B09_MID221
UAB055_10_4	ATACCAC	ATTACCGCGGCTGCTGG	TCAGAGTTTGATCCTGGCTCAG	UAB055_10_4_RAV114_B10_MID222
UAB055_10_5	TCGCGGC	ATTACCGCGGCTGCTGG	TCAGAGTTTGATCCTGGCTCAG	UAB055_10_5_RAV114_B11_MID223
UAB055_10_6	ATCTTAC	ATTACCGCGGCTGCTGG	TCAGAGTTTGATCCTGGCTCAG	UAB055_10_6_RAV114_B12_MID224
UAB055_10_7	AACCAGC	ATTACCGCGGCTGCTGG	TCAGAGTTTGATCCTGGCTCAG	UAB055_10_7_RAV114_C01_MID225
UAB059_1_1	TTCGAGC	ATTACCGCGGCTGCTGG	TCAGAGTTTGATCCTGGCTCAG	UAB059_1_1_RAV114_C02_MID226
UAB059_1_2	AAGGTGC	ATTACCGCGGCTGCTGG	TCAGAGTTTGATCCTGGCTCAG	UAB059_1_2_RAV114_C03_MID227
UAB059_1_3	TCTTGGC	ATTACCGCGGCTGCTGG	TCAGAGTTTGATCCTGGCTCAG	UAB059_1_3_RAV114_C04_MID228
UAB059_1_4	TAATCTC	ATTACCGCGGCTGCTGG	TCAGAGTTTGATCCTGGCTCAG	UAB059_1_4_RAV114_C05_MID229
UAB059_1_5	TCACCTC	ATTACCGCGGCTGCTGG	TCAGAGTTTGATCCTGGCTCAG	UAB059_1_5_RAV114_C06_MID230
UAB059_1_6	TCCGCTC	ATTACCGCGGCTGCTGG	TCAGAGTTTGATCCTGGCTCAG	UAB059_1_6_RAV114_C07_MID231
UAB059_1_7	TATTGAC	ATTACCGCGGCTGCTGG	TCAGAGTTTGATCCTGGCTCAG	UAB059_1_7_RAV114_C08_MID232
UAB059_2_1	AGTCGAC	ATTACCGCGGCTGCTGG	TCAGAGTTTGATCCTGGCTCAG	UAB059_2_1_RAV114_C09_MID233
UAB059_2_2	ACGGCTC	ATTACCGCGGCTGCTGG	TCAGAGTTTGATCCTGGCTCAG	UAB059_2_2_RAV114_C10_MID234
UAB059_2_3	TGCGTTC	ATTACCGCGGCTGCTGG	TCAGAGTTTGATCCTGGCTCAG	UAB059_2_3_RAV114_C11_MID235
UAB059_2_4	TCTCGAC	ATTACCGCGGCTGCTGG	TCAGAGTTTGATCCTGGCTCAG	UAB059_2_4_RAV114_C12_MID236
UAB059_2_5	CCAGGAC	ATTACCGCGGCTGCTGG	TCAGAGTTTGATCCTGGCTCAG	UAB059_2_5_RAV114_D01_MID237
UAB059_2_6	ACTCCTC	ATTACCGCGGCTGCTGG	TCAGAGTTTGATCCTGGCTCAG	UAB059_2_6_RAV114_D02_MID238
UAB059_2_7	TTCCTGC	ATTACCGCGGCTGCTGG	TCAGAGTTTGATCCTGGCTCAG	UAB059_2_7_RAV114_D03_MID239
UAB059_3_1	TTCATAC	ATTACCGCGGCTGCTGG	TCAGAGTTTGATCCTGGCTCAG	UAB059_3_1_RAV114_D04_MID240
UAB059_3_2	CGTCGTC	ATTACCGCGGCTGCTGG	TCAGAGTTTGATCCTGGCTCAG	UAB059_3_2_RAV114_D05_MID241
UAB059_3_3	AAGGCAC	ATTACCGCGGCTGCTGG	TCAGAGTTTGATCCTGGCTCAG	UAB059_3_3_RAV114_D06_MID242
UAB059_3_4	AACAACTC	ATTACCGCGGCTGCTGG	TCAGAGTTTGATCCTGGCTCAG	UAB059_3_4_RAV114_D07_MID243
UAB059_3_5	ACACGGAC	ATTACCGCGGCTGCTGG	TCAGAGTTTGATCCTGGCTCAG	UAB059_3_5_RAV114_D08_MID244
UAB059_3_6	TGCCGAAC	ATTACCGCGGCTGCTGG	TCAGAGTTTGATCCTGGCTCAG	UAB059_3_6_RAV114_D09_MID245
UAB059_3_7	TATTCGTC	ATTACCGCGGCTGCTGG	TCAGAGTTTGATCCTGGCTCAG	UAB059_3_7_RAV114_D10_MID246
UAB059_4_1	TAGGAATC	ATTACCGCGGCTGCTGG	TCAGAGTTTGATCCTGGCTCAG	UAB059_4_1_RAV114_D11_MID247
UAB059_4_2	CCGGCCAC	ATTACCGCGGCTGCTGG	TCAGAGTTTGATCCTGGCTCAG	UAB059_4_2_RAV114_D12_MID248
UAB059_4_3	AATGGTAC	ATTACCGCGGCTGCTGG	TCAGAGTTTGATCCTGGCTCAG	UAB059_4_3_RAV114_E01_MID249
UAB059_4_4	TCTCCGTC	ATTACCGCGGCTGCTGG	TCAGAGTTTGATCCTGGCTCAG	UAB059_4_4_RAV114_E02_MID250
UAB059_4_5	AACCTGGC	ATTACCGCGGCTGCTGG	TCAGAGTTTGATCCTGGCTCAG	UAB059_4_5_RAV114_E03_MID251
UAB059_4_6	ACGAAGTC	ATTACCGCGGCTGCTGG	TCAGAGTTTGATCCTGGCTCAG	UAB059_4_6_RAV114_E04_MID252
UAB059_4_7	TTCGTGGC	ATTACCGCGGCTGCTGG	TCAGAGTTTGATCCTGGCTCAG	UAB059_4_7_RAV114_E05_MID253
UAB059_5_1	AACACAAC	ATTACCGCGGCTGCTGG	TCAGAGTTTGATCCTGGCTCAG	UAB059_5_1_RAV114_E06_MID254
UAB059_5_2	TTCTTGAC	ATTACCGCGGCTGCTGG	TCAGAGTTTGATCCTGGCTCAG	UAB059_5_2_RAV114_E07_MID255
UAB059_5_3	TCCAAGTC	ATTACCGCGGCTGCTGG	TCAGAGTTTGATCCTGGCTCAG	UAB059_5_3_RAV114_E08_MID256
UAB059_5_4	TTCGCGAC	ATTACCGCGGCTGCTGG	TCAGAGTTTGATCCTGGCTCAG	UAB059_5_4_RAV114_E09_MID257
UAB059_5_5	CCGGTCGC	ATTACCGCGGCTGCTGG	TCAGAGTTTGATCCTGGCTCAG	UAB059_5_5_RAV114_E10_MID258
UAB059_5_6	ACCTGAAC	ATTACCGCGGCTGCTGG	TCAGAGTTTGATCCTGGCTCAG	UAB059_5_6_RAV114_E11_MID259
UAB059_5_7	AAGAGTTC	ATTACCGCGGCTGCTGG	TCAGAGTTTGATCCTGGCTCAG	UAB059_5_7_RAV114_E12_MID260
UAB059_6_1	TTGACAAC	ATTACCGCGGCTGCTGG	TCAGAGTTTGATCCTGGCTCAG	UAB059_6_1_RAV114_F01_MID261
UAB059_6_2	TCCAGAAC	ATTACCGCGGCTGCTGG	TCAGAGTTTGATCCTGGCTCAG	UAB059_6_2_RAV114_F02_MID262
UAB059_6_3	CGGTCTTC	ATTACCGCGGCTGCTGG	TCAGAGTTTGATCCTGGCTCAG	UAB059_6_3_RAV114_F03_MID263
UAB059_6_4	AAGGCCTC	ATTACCGCGGCTGCTGG	TCAGAGTTTGATCCTGGCTCAG	UAB059_6_4_RAV114_F04_MID264
UAB059_6_5	ACTAATTC	ATTACCGCGGCTGCTGG	TCAGAGTTTGATCCTGGCTCAG	UAB059_6_5_RAV114_F05_MID265
UAB059_6_6	TGACCGTC	ATTACCGCGGCTGCTGG	TCAGAGTTTGATCCTGGCTCAG	UAB059_6_6_RAV114_F06_MID266
UAB059_6_7	TGTCGGAC	ATTACCGCGGCTGCTGG	TCAGAGTTTGATCCTGGCTCAG	UAB059_6_7_RAV114_F07_MID267
UAB059_7_1	AGGTTGTC	ATTACCGCGGCTGCTGG	TCAGAGTTTGATCCTGGCTCAG	UAB059_7_1_RAV114_F08_MID268
UAB059_7_2	ACGAGAAC	ATTACCGCGGCTGCTGG	TCAGAGTTTGATCCTGGCTCAG	UAB059_7_2_RAV114_F09_MID269
UAB059_7_3	TGGTGAAC	ATTACCGCGGCTGCTGG	TCAGAGTTTGATCCTGGCTCAG	UAB059_7_3_RAV114_F10_MID270
UAB059_7_4	TCGTTGTC	ATTACCGCGGCTGCTGG	TCAGAGTTTGATCCTGGCTCAG	UAB059_7_4_RAV114_F11_MID271
UAB059_7_5	TTGTGTTC	ATTACCGCGGCTGCTGG	TCAGAGTTTGATCCTGGCTCAG	UAB059_7_5_RAV114_F12_MID272
UAB059_7_6	CCACGGTC	ATTACCGCGGCTGCTGG	TCAGAGTTTGATCCTGGCTCAG	UAB059_7_6_RAV114_G01_MID273
UAB059_7_7	TTGGAGGC	ATTACCGCGGCTGCTGG	TCAGAGTTTGATCCTGGCTCAG	UAB059_7_7_RAV114_G02_MID274
UAB059_8_1	TTATCGGC	ATTACCGCGGCTGCTGG	TCAGAGTTTGATCCTGGCTCAG	UAB059_8_1_RAV114_G03_MID275
UAB059_8_2	AAGAAGAC	ATTACCGCGGCTGCTGG	TCAGAGTTTGATCCTGGCTCAG	UAB059_8_2_RAV114_G04_MID276
UAB059_8_3	AACTGTTC	ATTACCGCGGCTGCTGG	TCAGAGTTTGATCCTGGCTCAG	UAB059_8_3_RAV114_G05_MID277
UAB059_8_4	TTCTCAAC	ATTACCGCGGCTGCTGG	TCAGAGTTTGATCCTGGCTCAG	UAB059_8_4_RAV114_G06_MID278
UAB059_8_5	CTTCCTTC	ATTACCGCGGCTGCTGG	TCAGAGTTTGATCCTGGCTCAG	UAB059_8_5_RAV114_G07_MID279
UAB059_8_6	ATTCGTAC	ATTACCGCGGCTGCTGG	TCAGAGTTTGATCCTGGCTCAG	UAB059_8_6_RAV114_G08_MID280
UAB059_8_7	CCTTCCGC	ATTACCGCGGCTGCTGG	TCAGAGTTTGATCCTGGCTCAG	UAB059_8_7_RAV114_G09_MID281
UAB059_9_1	AGTCCGTC	ATTACCGCGGCTGCTGG	TCAGAGTTTGATCCTGGCTCAG	UAB059_9_1_RAV114_G10_MID282
UAB059_9_2	TTGAACTC	ATTACCGCGGCTGCTGG	TCAGAGTTTGATCCTGGCTCAG	UAB059_9_2_RAV114_G11_MID283
UAB059_9_3	AACGAGGC	ATTACCGCGGCTGCTGG	TCAGAGTTTGATCCTGGCTCAG	UAB059_9_3_RAV114_G12_MID284
UAB059_9_4	CCGTTCAC	ATTACCGCGGCTGCTGG	TCAGAGTTTGATCCTGGCTCAG	UAB059_9_4_RAV114_H01_MID285
UAB059_9_5	TCGAGGAAC	ATTACCGCGGCTGCTGG	TCAGAGTTTGATCCTGGCTCAG	UAB059_9_5_RAV114_H02_MID286
UAB059_9_6	ACCGGAAGC	ATTACCGCGGCTGCTGG	TCAGAGTTTGATCCTGGCTCAG	UAB059_9_6_RAV114_H03_MID287
UAB059_9_7	ACGTTCCAC	ATTACCGCGGCTGCTGG	TCAGAGTTTGATCCTGGCTCAG	UAB059_9_7_RAV114_H04_MID288
UAB059_10_1	AACGGAGTC	ATTACCGCGGCTGCTGG	TCAGAGTTTGATCCTGGCTCAG	UAB059_10_1_RAV114_H05_MID289
UAB059_10_2	TTCGTTATC	ATTACCGCGGCTGCTGG	TCAGAGTTTGATCCTGGCTCAG	UAB059_10_2_RAV114_H06_MID290
UAB059_10_3	ACCGTAATC	ATTACCGCGGCTGCTGG	TCAGAGTTTGATCCTGGCTCAG	UAB059_10_3_RAV114_H07_MID291
UAB059_10_4	ACCTTGGTC	ATTACCGCGGCTGCTGG	TCAGAGTTTGATCCTGGCTCAG	UAB059_10_4_RAV114_H08_MID292
UAB059_10_5	TTAAGATTC	ATTACCGCGGCTGCTGG	TCAGAGTTTGATCCTGGCTCAG	UAB059_10_5_RAV114_H09_MID293
