# Supplementary material for: Daily temporal dynamics of vaginal microbiota before, during and after episodes of bacterial vaginosis
Source: Microbiome. 2013 Dec 2;1:29. doi: 10.1186/2049-2618-1-29 (PMC3968321; doi:10.1186/2049-2618-1-29)
Supplement: Additional file 5 — QIIME mapping files for each 454 sequencing run. [file 2049-2618-1-29-S5.zip › RAV116.txt]

#SampleID	BarcodeSequence	LinkerPrimerSequence	ReversePrimer	Description
UAB059_10_6	CACGC	ATTACCGCGGCTGCTGG	TCAGAGTTTGATCCTGGCTCAG	UAB059_10_6_RAV116_A01_MID201
UAB059_10_7	CGCAAC	ATTACCGCGGCTGCTGG	TCAGAGTTTGATCCTGGCTCAG	UAB059_10_7_RAV116_A02_MID202
UAB112_1_1	TGAAGC	ATTACCGCGGCTGCTGG	TCAGAGTTTGATCCTGGCTCAG	UAB112_1_1_RAV116_A03_MID203
UAB112_1_2	ACTTGC	ATTACCGCGGCTGCTGG	TCAGAGTTTGATCCTGGCTCAG	UAB112_1_2_RAV116_A04_MID204
UAB112_1_3	TCACAC	ATTACCGCGGCTGCTGG	TCAGAGTTTGATCCTGGCTCAG	UAB112_1_3_RAV116_A05_MID205
UAB112_1_4	CGTGAC	ATTACCGCGGCTGCTGG	TCAGAGTTTGATCCTGGCTCAG	UAB112_1_4_RAV116_A06_MID206
UAB112_1_5	ACGCGC	ATTACCGCGGCTGCTGG	TCAGAGTTTGATCCTGGCTCAG	UAB112_1_5_RAV116_A07_MID207
UAB112_1_6	CCTCTC	ATTACCGCGGCTGCTGG	TCAGAGTTTGATCCTGGCTCAG	UAB112_1_6_RAV116_A08_MID208
UAB112_1_7	ACTCAC	ATTACCGCGGCTGCTGG	TCAGAGTTTGATCCTGGCTCAG	UAB112_1_7_RAV116_A09_MID209
UAB112_2_1	AGACAC	ATTACCGCGGCTGCTGG	TCAGAGTTTGATCCTGGCTCAG	UAB112_2_1_RAV116_A10_MID210
UAB112_2_2	CGACTC	ATTACCGCGGCTGCTGG	TCAGAGTTTGATCCTGGCTCAG	UAB112_2_2_RAV116_A11_MID211
UAB112_2_3	AGCTTC	ATTACCGCGGCTGCTGG	TCAGAGTTTGATCCTGGCTCAG	UAB112_2_3_RAV116_A12_MID212
UAB112_2_4	AAGCCGC	ATTACCGCGGCTGCTGG	TCAGAGTTTGATCCTGGCTCAG	UAB112_2_4_RAV116_B01_MID213
UAB112_2_5	CAAGAAC	ATTACCGCGGCTGCTGG	TCAGAGTTTGATCCTGGCTCAG	UAB112_2_5_RAV116_B02_MID214
UAB112_2_6	AGTTGGC	ATTACCGCGGCTGCTGG	TCAGAGTTTGATCCTGGCTCAG	UAB112_2_6_RAV116_B03_MID215
UAB112_2_7	TATCAAC	ATTACCGCGGCTGCTGG	TCAGAGTTTGATCCTGGCTCAG	UAB112_2_7_RAV116_B04_MID216
UAB112_3_1	AGGCGGC	ATTACCGCGGCTGCTGG	TCAGAGTTTGATCCTGGCTCAG	UAB112_3_1_RAV116_B05_MID217
UAB112_3_2	CGGTATC	ATTACCGCGGCTGCTGG	TCAGAGTTTGATCCTGGCTCAG	UAB112_3_2_RAV116_B06_MID218
UAB112_3_3	TGACGAC	ATTACCGCGGCTGCTGG	TCAGAGTTTGATCCTGGCTCAG	UAB112_3_3_RAV116_B07_MID219
UAB112_3_4	ACAAGGC	ATTACCGCGGCTGCTGG	TCAGAGTTTGATCCTGGCTCAG	UAB112_3_4_RAV116_B08_MID220
UAB112_3_5	AGACCTC	ATTACCGCGGCTGCTGG	TCAGAGTTTGATCCTGGCTCAG	UAB112_3_5_RAV116_B09_MID221
UAB112_3_6	ATACCAC	ATTACCGCGGCTGCTGG	TCAGAGTTTGATCCTGGCTCAG	UAB112_3_6_RAV116_B10_MID222
UAB112_3_7	TCGCGGC	ATTACCGCGGCTGCTGG	TCAGAGTTTGATCCTGGCTCAG	UAB112_3_7_RAV116_B11_MID223
UAB112_4_1	ATCTTAC	ATTACCGCGGCTGCTGG	TCAGAGTTTGATCCTGGCTCAG	UAB112_4_1_RAV116_B12_MID224
UAB112_4_2	AACCAGC	ATTACCGCGGCTGCTGG	TCAGAGTTTGATCCTGGCTCAG	UAB112_4_2_RAV116_C01_MID225
UAB112_4_3	TTCGAGC	ATTACCGCGGCTGCTGG	TCAGAGTTTGATCCTGGCTCAG	UAB112_4_3_RAV116_C02_MID226
UAB112_4_4	AAGGTGC	ATTACCGCGGCTGCTGG	TCAGAGTTTGATCCTGGCTCAG	UAB112_4_4_RAV116_C03_MID227
UAB112_4_5	TCTTGGC	ATTACCGCGGCTGCTGG	TCAGAGTTTGATCCTGGCTCAG	UAB112_4_5_RAV116_C04_MID228
UAB112_4_6	TAATCTC	ATTACCGCGGCTGCTGG	TCAGAGTTTGATCCTGGCTCAG	UAB112_4_6_RAV116_C05_MID229
UAB112_4_7	TCACCTC	ATTACCGCGGCTGCTGG	TCAGAGTTTGATCCTGGCTCAG	UAB112_4_7_RAV116_C06_MID230
UAB112_5_1	TCCGCTC	ATTACCGCGGCTGCTGG	TCAGAGTTTGATCCTGGCTCAG	UAB112_5_1_RAV116_C07_MID231
UAB112_5_2	TATTGAC	ATTACCGCGGCTGCTGG	TCAGAGTTTGATCCTGGCTCAG	UAB112_5_2_RAV116_C08_MID232
UAB112_5_3	AGTCGAC	ATTACCGCGGCTGCTGG	TCAGAGTTTGATCCTGGCTCAG	UAB112_5_3_RAV116_C09_MID233
UAB112_5_4	ACGGCTC	ATTACCGCGGCTGCTGG	TCAGAGTTTGATCCTGGCTCAG	UAB112_5_4_RAV116_C10_MID234
UAB112_5_5	TGCGTTC	ATTACCGCGGCTGCTGG	TCAGAGTTTGATCCTGGCTCAG	UAB112_5_5_RAV116_C11_MID235
UAB112_5_6	TCTCGAC	ATTACCGCGGCTGCTGG	TCAGAGTTTGATCCTGGCTCAG	UAB112_5_6_RAV116_C12_MID236
UAB112_5_7	CCAGGAC	ATTACCGCGGCTGCTGG	TCAGAGTTTGATCCTGGCTCAG	UAB112_5_7_RAV116_D01_MID237
UAB112_6_1	ACTCCTC	ATTACCGCGGCTGCTGG	TCAGAGTTTGATCCTGGCTCAG	UAB112_6_1_RAV116_D02_MID238
UAB112_6_2	TTCCTGC	ATTACCGCGGCTGCTGG	TCAGAGTTTGATCCTGGCTCAG	UAB112_6_2_RAV116_D03_MID239
UAB112_6_3	TTCATAC	ATTACCGCGGCTGCTGG	TCAGAGTTTGATCCTGGCTCAG	UAB112_6_3_RAV116_D04_MID240
UAB112_6_4	CGTCGTC	ATTACCGCGGCTGCTGG	TCAGAGTTTGATCCTGGCTCAG	UAB112_6_4_RAV116_D05_MID241
UAB112_6_5	AAGGCAC	ATTACCGCGGCTGCTGG	TCAGAGTTTGATCCTGGCTCAG	UAB112_6_5_RAV116_D06_MID242
UAB112_6_6	AACAACTC	ATTACCGCGGCTGCTGG	TCAGAGTTTGATCCTGGCTCAG	UAB112_6_6_RAV116_D07_MID243
UAB112_6_7	ACACGGAC	ATTACCGCGGCTGCTGG	TCAGAGTTTGATCCTGGCTCAG	UAB112_6_7_RAV116_D08_MID244
UAB112_7_1	TGCCGAAC	ATTACCGCGGCTGCTGG	TCAGAGTTTGATCCTGGCTCAG	UAB112_7_1_RAV116_D09_MID245
UAB112_7_2	TATTCGTC	ATTACCGCGGCTGCTGG	TCAGAGTTTGATCCTGGCTCAG	UAB112_7_2_RAV116_D10_MID246
UAB112_7_3	TAGGAATC	ATTACCGCGGCTGCTGG	TCAGAGTTTGATCCTGGCTCAG	UAB112_7_3_RAV116_D11_MID247
UAB112_7_4	CCGGCCAC	ATTACCGCGGCTGCTGG	TCAGAGTTTGATCCTGGCTCAG	UAB112_7_4_RAV116_D12_MID248
UAB112_7_5	AATGGTAC	ATTACCGCGGCTGCTGG	TCAGAGTTTGATCCTGGCTCAG	UAB112_7_5_RAV116_E01_MID249
UAB112_7_6	TCTCCGTC	ATTACCGCGGCTGCTGG	TCAGAGTTTGATCCTGGCTCAG	UAB112_7_6_RAV116_E02_MID250
UAB112_7_7	AACCTGGC	ATTACCGCGGCTGCTGG	TCAGAGTTTGATCCTGGCTCAG	UAB112_7_7_RAV116_E03_MID251
UAB112_8_1	ACGAAGTC	ATTACCGCGGCTGCTGG	TCAGAGTTTGATCCTGGCTCAG	UAB112_8_1_RAV116_E04_MID252
UAB112_8_2	TTCGTGGC	ATTACCGCGGCTGCTGG	TCAGAGTTTGATCCTGGCTCAG	UAB112_8_2_RAV116_E05_MID253
UAB112_8_3	AACACAAC	ATTACCGCGGCTGCTGG	TCAGAGTTTGATCCTGGCTCAG	UAB112_8_3_RAV116_E06_MID254
UAB112_8_4	TTCTTGAC	ATTACCGCGGCTGCTGG	TCAGAGTTTGATCCTGGCTCAG	UAB112_8_4_RAV116_E07_MID255
UAB112_8_5	TCCAAGTC	ATTACCGCGGCTGCTGG	TCAGAGTTTGATCCTGGCTCAG	UAB112_8_5_RAV116_E08_MID256
UAB112_8_6	TTCGCGAC	ATTACCGCGGCTGCTGG	TCAGAGTTTGATCCTGGCTCAG	UAB112_8_6_RAV116_E09_MID257
UAB112_8_7	CCGGTCGC	ATTACCGCGGCTGCTGG	TCAGAGTTTGATCCTGGCTCAG	UAB112_8_7_RAV116_E10_MID258
UAB112_9_2	ACCTGAAC	ATTACCGCGGCTGCTGG	TCAGAGTTTGATCCTGGCTCAG	UAB112_9_2_RAV116_E11_MID259
UAB112_9_3	AAGAGTTC	ATTACCGCGGCTGCTGG	TCAGAGTTTGATCCTGGCTCAG	UAB112_9_3_RAV116_E12_MID260
UAB112_9_4	TTGACAAC	ATTACCGCGGCTGCTGG	TCAGAGTTTGATCCTGGCTCAG	UAB112_9_4_RAV116_F01_MID261
UAB112_9_5	TCCAGAAC	ATTACCGCGGCTGCTGG	TCAGAGTTTGATCCTGGCTCAG	UAB112_9_5_RAV116_F02_MID262
UAB112_9_6	CGGTCTTC	ATTACCGCGGCTGCTGG	TCAGAGTTTGATCCTGGCTCAG	UAB112_9_6_RAV116_F03_MID263
UAB112_9_7	AAGGCCTC	ATTACCGCGGCTGCTGG	TCAGAGTTTGATCCTGGCTCAG	UAB112_9_7_RAV116_F04_MID264
UAB112_10_1	ACTAATTC	ATTACCGCGGCTGCTGG	TCAGAGTTTGATCCTGGCTCAG	UAB112_10_1_RAV116_F05_MID265
UAB112_10_2	TGACCGTC	ATTACCGCGGCTGCTGG	TCAGAGTTTGATCCTGGCTCAG	UAB112_10_2_RAV116_F06_MID266
UAB112_10_3	TGTCGGAC	ATTACCGCGGCTGCTGG	TCAGAGTTTGATCCTGGCTCAG	UAB112_10_3_RAV116_F07_MID267
UAB112_10_4	AGGTTGTC	ATTACCGCGGCTGCTGG	TCAGAGTTTGATCCTGGCTCAG	UAB112_10_4_RAV116_F08_MID268
UAB112_10_5	ACGAGAAC	ATTACCGCGGCTGCTGG	TCAGAGTTTGATCCTGGCTCAG	UAB112_10_5_RAV116_F09_MID269
UAB112_10_6	TGGTGAAC	ATTACCGCGGCTGCTGG	TCAGAGTTTGATCCTGGCTCAG	UAB112_10_6_RAV116_F10_MID270
UAB112_10_7	TCGTTGTC	ATTACCGCGGCTGCTGG	TCAGAGTTTGATCCTGGCTCAG	UAB112_10_7_RAV116_F11_MID271
UAB116_1_1	TTGTGTTC	ATTACCGCGGCTGCTGG	TCAGAGTTTGATCCTGGCTCAG	UAB116_1_1_RAV116_F12_MID272
UAB116_1_2	CCACGGTC	ATTACCGCGGCTGCTGG	TCAGAGTTTGATCCTGGCTCAG	UAB116_1_2_RAV116_G01_MID273
UAB116_1_3	TTGGAGGC	ATTACCGCGGCTGCTGG	TCAGAGTTTGATCCTGGCTCAG	UAB116_1_3_RAV116_G02_MID274
UAB116_1_4	TTATCGGC	ATTACCGCGGCTGCTGG	TCAGAGTTTGATCCTGGCTCAG	UAB116_1_4_RAV116_G03_MID275
UAB116_1_5	AAGAAGAC	ATTACCGCGGCTGCTGG	TCAGAGTTTGATCCTGGCTCAG	UAB116_1_5_RAV116_G04_MID276
UAB116_1_6	AACTGTTC	ATTACCGCGGCTGCTGG	TCAGAGTTTGATCCTGGCTCAG	UAB116_1_6_RAV116_G05_MID277
UAB116_1_7	TTCTCAAC	ATTACCGCGGCTGCTGG	TCAGAGTTTGATCCTGGCTCAG	UAB116_1_7_RAV116_G06_MID278
UAB116_2_1	CTTCCTTC	ATTACCGCGGCTGCTGG	TCAGAGTTTGATCCTGGCTCAG	UAB116_2_1_RAV116_G07_MID279
UAB116_2_2	ATTCGTAC	ATTACCGCGGCTGCTGG	TCAGAGTTTGATCCTGGCTCAG	UAB116_2_2_RAV116_G08_MID280
UAB116_2_3	CCTTCCGC	ATTACCGCGGCTGCTGG	TCAGAGTTTGATCCTGGCTCAG	UAB116_2_3_RAV116_G09_MID281
UAB116_2_4	AGTCCGTC	ATTACCGCGGCTGCTGG	TCAGAGTTTGATCCTGGCTCAG	UAB116_2_4_RAV116_G10_MID282
UAB116_2_5	TTGAACTC	ATTACCGCGGCTGCTGG	TCAGAGTTTGATCCTGGCTCAG	UAB116_2_5_RAV116_G11_MID283
UAB116_2_6	AACGAGGC	ATTACCGCGGCTGCTGG	TCAGAGTTTGATCCTGGCTCAG	UAB116_2_6_RAV116_G12_MID284
UAB116_2_7	CCGTTCAC	ATTACCGCGGCTGCTGG	TCAGAGTTTGATCCTGGCTCAG	UAB116_2_7_RAV116_H01_MID285
UAB116_3_1	TCGAGGAAC	ATTACCGCGGCTGCTGG	TCAGAGTTTGATCCTGGCTCAG	UAB116_3_1_RAV116_H02_MID286
UAB116_3_2	ACCGGAAGC	ATTACCGCGGCTGCTGG	TCAGAGTTTGATCCTGGCTCAG	UAB116_3_2_RAV116_H03_MID287
UAB116_3_3	ACGTTCCAC	ATTACCGCGGCTGCTGG	TCAGAGTTTGATCCTGGCTCAG	UAB116_3_3_RAV116_H04_MID288
UAB116_3_4	AACGGAGTC	ATTACCGCGGCTGCTGG	TCAGAGTTTGATCCTGGCTCAG	UAB116_3_4_RAV116_H05_MID289
UAB116_3_5	TTCGTTATC	ATTACCGCGGCTGCTGG	TCAGAGTTTGATCCTGGCTCAG	UAB116_3_5_RAV116_H06_MID290
UAB116_3_6	ACCGTAATC	ATTACCGCGGCTGCTGG	TCAGAGTTTGATCCTGGCTCAG	UAB116_3_6_RAV116_H07_MID291
UAB116_3_7	ACCTTGGTC	ATTACCGCGGCTGCTGG	TCAGAGTTTGATCCTGGCTCAG	UAB116_3_7_RAV116_H08_MID292
UAB116_4_1	TTAAGATTC	ATTACCGCGGCTGCTGG	TCAGAGTTTGATCCTGGCTCAG	UAB116_4_1_RAV116_H09_MID293
