# Supplementary material for: Daily temporal dynamics of vaginal microbiota before, during and after episodes of bacterial vaginosis
Source: Microbiome. 2013 Dec 2;1:29. doi: 10.1186/2049-2618-1-29 (PMC3968321; doi:10.1186/2049-2618-1-29)
Supplement: Additional file 5 — QIIME mapping files for each 454 sequencing run. [file 2049-2618-1-29-S5.zip › RAV118.txt]

#SampleID	BarcodeSequence	LinkerPrimerSequence	ReversePrimer	Description
UAB127_7_4	CACGC	ATTACCGCGGCTGCTGG	TCAGAGTTTGATCCTGGCTCAG	UAB127_7_4_RAV118_A01_MID201
UAB127_7_5	CGCAAC	ATTACCGCGGCTGCTGG	TCAGAGTTTGATCCTGGCTCAG	UAB127_7_5_RAV118_A02_MID202
UAB127_7_6	TGAAGC	ATTACCGCGGCTGCTGG	TCAGAGTTTGATCCTGGCTCAG	UAB127_7_6_RAV118_A03_MID203
UAB127_7_7	ACTTGC	ATTACCGCGGCTGCTGG	TCAGAGTTTGATCCTGGCTCAG	UAB127_7_7_RAV118_A04_MID204
UAB127_8_1	TCACAC	ATTACCGCGGCTGCTGG	TCAGAGTTTGATCCTGGCTCAG	UAB127_8_1_RAV118_A05_MID205
UAB127_8_2	CGTGAC	ATTACCGCGGCTGCTGG	TCAGAGTTTGATCCTGGCTCAG	UAB127_8_2_RAV118_A06_MID206
UAB127_8_3	ACGCGC	ATTACCGCGGCTGCTGG	TCAGAGTTTGATCCTGGCTCAG	UAB127_8_3_RAV118_A07_MID207
UAB127_8_4	CCTCTC	ATTACCGCGGCTGCTGG	TCAGAGTTTGATCCTGGCTCAG	UAB127_8_4_RAV118_A08_MID208
UAB127_8_5	ACTCAC	ATTACCGCGGCTGCTGG	TCAGAGTTTGATCCTGGCTCAG	UAB127_8_5_RAV118_A09_MID209
UAB127_8_6	AGACAC	ATTACCGCGGCTGCTGG	TCAGAGTTTGATCCTGGCTCAG	UAB127_8_6_RAV118_A10_MID210
UAB127_8_7	CGACTC	ATTACCGCGGCTGCTGG	TCAGAGTTTGATCCTGGCTCAG	UAB127_8_7_RAV118_A11_MID211
UAB127_9_1	AGCTTC	ATTACCGCGGCTGCTGG	TCAGAGTTTGATCCTGGCTCAG	UAB127_9_1_RAV118_A12_MID212
UAB127_9_2	AAGCCGC	ATTACCGCGGCTGCTGG	TCAGAGTTTGATCCTGGCTCAG	UAB127_9_2_RAV118_B01_MID213
UAB127_9_3	CAAGAAC	ATTACCGCGGCTGCTGG	TCAGAGTTTGATCCTGGCTCAG	UAB127_9_3_RAV118_B02_MID214
UAB127_9_4	AGTTGGC	ATTACCGCGGCTGCTGG	TCAGAGTTTGATCCTGGCTCAG	UAB127_9_4_RAV118_B03_MID215
UAB127_9_5	TATCAAC	ATTACCGCGGCTGCTGG	TCAGAGTTTGATCCTGGCTCAG	UAB127_9_5_RAV118_B04_MID216
UAB127_9_6	AGGCGGC	ATTACCGCGGCTGCTGG	TCAGAGTTTGATCCTGGCTCAG	UAB127_9_6_RAV118_B05_MID217
UAB127_9_7	CGGTATC	ATTACCGCGGCTGCTGG	TCAGAGTTTGATCCTGGCTCAG	UAB127_9_7_RAV118_B06_MID218
UAB127_10_1	TGACGAC	ATTACCGCGGCTGCTGG	TCAGAGTTTGATCCTGGCTCAG	UAB127_10_1_RAV118_B07_MID219
UAB127_10_2	ACAAGGC	ATTACCGCGGCTGCTGG	TCAGAGTTTGATCCTGGCTCAG	UAB127_10_2_RAV118_B08_MID220
UAB127_10_3	AGACCTC	ATTACCGCGGCTGCTGG	TCAGAGTTTGATCCTGGCTCAG	UAB127_10_3_RAV118_B09_MID221
UAB127_10_4	ATACCAC	ATTACCGCGGCTGCTGG	TCAGAGTTTGATCCTGGCTCAG	UAB127_10_4_RAV118_B10_MID222
UAB127_10_5	TCGCGGC	ATTACCGCGGCTGCTGG	TCAGAGTTTGATCCTGGCTCAG	UAB127_10_5_RAV118_B11_MID223
UAB127_10_6	ATCTTAC	ATTACCGCGGCTGCTGG	TCAGAGTTTGATCCTGGCTCAG	UAB127_10_6_RAV118_B12_MID224
UAB127_10_7	AACCAGC	ATTACCGCGGCTGCTGG	TCAGAGTTTGATCCTGGCTCAG	UAB127_10_7_RAV118_C01_MID225
UAB128_1_1	TTCGAGC	ATTACCGCGGCTGCTGG	TCAGAGTTTGATCCTGGCTCAG	UAB128_1_1_RAV118_C02_MID226
UAB128_1_2	AAGGTGC	ATTACCGCGGCTGCTGG	TCAGAGTTTGATCCTGGCTCAG	UAB128_1_2_RAV118_C03_MID227
UAB128_1_3	TCTTGGC	ATTACCGCGGCTGCTGG	TCAGAGTTTGATCCTGGCTCAG	UAB128_1_3_RAV118_C04_MID228
UAB128_1_4	TAATCTC	ATTACCGCGGCTGCTGG	TCAGAGTTTGATCCTGGCTCAG	UAB128_1_4_RAV118_C05_MID229
UAB128_1_5	TCACCTC	ATTACCGCGGCTGCTGG	TCAGAGTTTGATCCTGGCTCAG	UAB128_1_5_RAV118_C06_MID230
UAB128_1_6	TCCGCTC	ATTACCGCGGCTGCTGG	TCAGAGTTTGATCCTGGCTCAG	UAB128_1_6_RAV118_C07_MID231
UAB128_1_7	TATTGAC	ATTACCGCGGCTGCTGG	TCAGAGTTTGATCCTGGCTCAG	UAB128_1_7_RAV118_C08_MID232
UAB128_2_1	AGTCGAC	ATTACCGCGGCTGCTGG	TCAGAGTTTGATCCTGGCTCAG	UAB128_2_1_RAV118_C09_MID233
UAB128_2_2	ACGGCTC	ATTACCGCGGCTGCTGG	TCAGAGTTTGATCCTGGCTCAG	UAB128_2_2_RAV118_C10_MID234
UAB128_2_3	TGCGTTC	ATTACCGCGGCTGCTGG	TCAGAGTTTGATCCTGGCTCAG	UAB128_2_3_RAV118_C11_MID235
UAB128_2_4	TCTCGAC	ATTACCGCGGCTGCTGG	TCAGAGTTTGATCCTGGCTCAG	UAB128_2_4_RAV118_C12_MID236
UAB128_2_5	CCAGGAC	ATTACCGCGGCTGCTGG	TCAGAGTTTGATCCTGGCTCAG	UAB128_2_5_RAV118_D01_MID237
UAB128_2_6	ACTCCTC	ATTACCGCGGCTGCTGG	TCAGAGTTTGATCCTGGCTCAG	UAB128_2_6_RAV118_D02_MID238
UAB128_2_7	TTCCTGC	ATTACCGCGGCTGCTGG	TCAGAGTTTGATCCTGGCTCAG	UAB128_2_7_RAV118_D03_MID239
UAB128_3_1	TTCATAC	ATTACCGCGGCTGCTGG	TCAGAGTTTGATCCTGGCTCAG	UAB128_3_1_RAV118_D04_MID240
UAB128_3_2	CGTCGTC	ATTACCGCGGCTGCTGG	TCAGAGTTTGATCCTGGCTCAG	UAB128_3_2_RAV118_D05_MID241
UAB128_3_3	AAGGCAC	ATTACCGCGGCTGCTGG	TCAGAGTTTGATCCTGGCTCAG	UAB128_3_3_RAV118_D06_MID242
UAB128_3_4	AACAACTC	ATTACCGCGGCTGCTGG	TCAGAGTTTGATCCTGGCTCAG	UAB128_3_4_RAV118_D07_MID243
UAB128_3_5	ACACGGAC	ATTACCGCGGCTGCTGG	TCAGAGTTTGATCCTGGCTCAG	UAB128_3_5_RAV118_D08_MID244
UAB128_3_6	TGCCGAAC	ATTACCGCGGCTGCTGG	TCAGAGTTTGATCCTGGCTCAG	UAB128_3_6_RAV118_D09_MID245
UAB128_3_7	TATTCGTC	ATTACCGCGGCTGCTGG	TCAGAGTTTGATCCTGGCTCAG	UAB128_3_7_RAV118_D10_MID246
UAB128_4_1	TAGGAATC	ATTACCGCGGCTGCTGG	TCAGAGTTTGATCCTGGCTCAG	UAB128_4_1_RAV118_D11_MID247
UAB128_4_2	CCGGCCAC	ATTACCGCGGCTGCTGG	TCAGAGTTTGATCCTGGCTCAG	UAB128_4_2_RAV118_D12_MID248
UAB128_4_3	AATGGTAC	ATTACCGCGGCTGCTGG	TCAGAGTTTGATCCTGGCTCAG	UAB128_4_3_RAV118_E01_MID249
UAB128_4_4	TCTCCGTC	ATTACCGCGGCTGCTGG	TCAGAGTTTGATCCTGGCTCAG	UAB128_4_4_RAV118_E02_MID250
UAB128_4_5	AACCTGGC	ATTACCGCGGCTGCTGG	TCAGAGTTTGATCCTGGCTCAG	UAB128_4_5_RAV118_E03_MID251
UAB128_4_6	ACGAAGTC	ATTACCGCGGCTGCTGG	TCAGAGTTTGATCCTGGCTCAG	UAB128_4_6_RAV118_E04_MID252
UAB128_4_7	TTCGTGGC	ATTACCGCGGCTGCTGG	TCAGAGTTTGATCCTGGCTCAG	UAB128_4_7_RAV118_E05_MID253
UAB128_5_1	AACACAAC	ATTACCGCGGCTGCTGG	TCAGAGTTTGATCCTGGCTCAG	UAB128_5_1_RAV118_E06_MID254
UAB128_5_2	TTCTTGAC	ATTACCGCGGCTGCTGG	TCAGAGTTTGATCCTGGCTCAG	UAB128_5_2_RAV118_E07_MID255
UAB128_5_3	TCCAAGTC	ATTACCGCGGCTGCTGG	TCAGAGTTTGATCCTGGCTCAG	UAB128_5_3_RAV118_E08_MID256
UAB128_5_4	TTCGCGAC	ATTACCGCGGCTGCTGG	TCAGAGTTTGATCCTGGCTCAG	UAB128_5_4_RAV118_E09_MID257
UAB128_5_5	CCGGTCGC	ATTACCGCGGCTGCTGG	TCAGAGTTTGATCCTGGCTCAG	UAB128_5_5_RAV118_E10_MID258
UAB128_5_6	ACCTGAAC	ATTACCGCGGCTGCTGG	TCAGAGTTTGATCCTGGCTCAG	UAB128_5_6_RAV118_E11_MID259
UAB128_5_7	AAGAGTTC	ATTACCGCGGCTGCTGG	TCAGAGTTTGATCCTGGCTCAG	UAB128_5_7_RAV118_E12_MID260
UAB128_6_1	TTGACAAC	ATTACCGCGGCTGCTGG	TCAGAGTTTGATCCTGGCTCAG	UAB128_6_1_RAV118_F01_MID261
UAB128_6_2	TCCAGAAC	ATTACCGCGGCTGCTGG	TCAGAGTTTGATCCTGGCTCAG	UAB128_6_2_RAV118_F02_MID262
UAB128_6_3	CGGTCTTC	ATTACCGCGGCTGCTGG	TCAGAGTTTGATCCTGGCTCAG	UAB128_6_3_RAV118_F03_MID263
UAB128_6_4	AAGGCCTC	ATTACCGCGGCTGCTGG	TCAGAGTTTGATCCTGGCTCAG	UAB128_6_4_RAV118_F04_MID264
UAB128_6_5	ACTAATTC	ATTACCGCGGCTGCTGG	TCAGAGTTTGATCCTGGCTCAG	UAB128_6_5_RAV118_F05_MID265
UAB128_6_6	TGACCGTC	ATTACCGCGGCTGCTGG	TCAGAGTTTGATCCTGGCTCAG	UAB128_6_6_RAV118_F06_MID266
UAB128_6_7	TGTCGGAC	ATTACCGCGGCTGCTGG	TCAGAGTTTGATCCTGGCTCAG	UAB128_6_7_RAV118_F07_MID267
UAB128_7_1	AGGTTGTC	ATTACCGCGGCTGCTGG	TCAGAGTTTGATCCTGGCTCAG	UAB128_7_1_RAV118_F08_MID268
UAB128_7_2	ACGAGAAC	ATTACCGCGGCTGCTGG	TCAGAGTTTGATCCTGGCTCAG	UAB128_7_2_RAV118_F09_MID269
UAB128_7_3	TGGTGAAC	ATTACCGCGGCTGCTGG	TCAGAGTTTGATCCTGGCTCAG	UAB128_7_3_RAV118_F10_MID270
UAB128_7_4	TCGTTGTC	ATTACCGCGGCTGCTGG	TCAGAGTTTGATCCTGGCTCAG	UAB128_7_4_RAV118_F11_MID271
UAB128_7_5	TTGTGTTC	ATTACCGCGGCTGCTGG	TCAGAGTTTGATCCTGGCTCAG	UAB128_7_5_RAV118_F12_MID272
UAB128_7_6	CCACGGTC	ATTACCGCGGCTGCTGG	TCAGAGTTTGATCCTGGCTCAG	UAB128_7_6_RAV118_G01_MID273
UAB128_7_7	TTGGAGGC	ATTACCGCGGCTGCTGG	TCAGAGTTTGATCCTGGCTCAG	UAB128_7_7_RAV118_G02_MID274
UAB128_8_1	TTATCGGC	ATTACCGCGGCTGCTGG	TCAGAGTTTGATCCTGGCTCAG	UAB128_8_1_RAV118_G03_MID275
UAB128_8_2	AAGAAGAC	ATTACCGCGGCTGCTGG	TCAGAGTTTGATCCTGGCTCAG	UAB128_8_2_RAV118_G04_MID276
UAB128_8_3	AACTGTTC	ATTACCGCGGCTGCTGG	TCAGAGTTTGATCCTGGCTCAG	UAB128_8_3_RAV118_G05_MID277
UAB128_8_4	TTCTCAAC	ATTACCGCGGCTGCTGG	TCAGAGTTTGATCCTGGCTCAG	UAB128_8_4_RAV118_G06_MID278
UAB128_8_5	CTTCCTTC	ATTACCGCGGCTGCTGG	TCAGAGTTTGATCCTGGCTCAG	UAB128_8_5_RAV118_G07_MID279
UAB128_8_6	ATTCGTAC	ATTACCGCGGCTGCTGG	TCAGAGTTTGATCCTGGCTCAG	UAB128_8_6_RAV118_G08_MID280
UAB128_8_7	CCTTCCGC	ATTACCGCGGCTGCTGG	TCAGAGTTTGATCCTGGCTCAG	UAB128_8_7_RAV118_G09_MID281
UAB128_9_1	AGTCCGTC	ATTACCGCGGCTGCTGG	TCAGAGTTTGATCCTGGCTCAG	UAB128_9_1_RAV118_G10_MID282
UAB128_9_2	TTGAACTC	ATTACCGCGGCTGCTGG	TCAGAGTTTGATCCTGGCTCAG	UAB128_9_2_RAV118_G11_MID283
UAB128_9_3	AACGAGGC	ATTACCGCGGCTGCTGG	TCAGAGTTTGATCCTGGCTCAG	UAB128_9_3_RAV118_G12_MID284
UAB128_9_4	CCGTTCAC	ATTACCGCGGCTGCTGG	TCAGAGTTTGATCCTGGCTCAG	UAB128_9_4_RAV118_H01_MID285
UAB128_9_5	TCGAGGAAC	ATTACCGCGGCTGCTGG	TCAGAGTTTGATCCTGGCTCAG	UAB128_9_5_RAV118_H02_MID286
UAB128_9_6	ACCGGAAGC	ATTACCGCGGCTGCTGG	TCAGAGTTTGATCCTGGCTCAG	UAB128_9_6_RAV118_H03_MID287
UAB128_9_7	ACGTTCCAC	ATTACCGCGGCTGCTGG	TCAGAGTTTGATCCTGGCTCAG	UAB128_9_7_RAV118_H04_MID288
UAB128_10_1	AACGGAGTC	ATTACCGCGGCTGCTGG	TCAGAGTTTGATCCTGGCTCAG	UAB128_10_1_RAV118_H05_MID289
UAB128_10_2	TTCGTTATC	ATTACCGCGGCTGCTGG	TCAGAGTTTGATCCTGGCTCAG	UAB128_10_2_RAV118_H06_MID290
UAB128_10_3	ACCGTAATC	ATTACCGCGGCTGCTGG	TCAGAGTTTGATCCTGGCTCAG	UAB128_10_3_RAV118_H07_MID291
UAB128_10_4	ACCTTGGTC	ATTACCGCGGCTGCTGG	TCAGAGTTTGATCCTGGCTCAG	UAB128_10_4_RAV118_H08_MID292
