# Supplementary material for: Daily temporal dynamics of vaginal microbiota before, during and after episodes of bacterial vaginosis
Source: Microbiome. 2013 Dec 2;1:29. doi: 10.1186/2049-2618-1-29 (PMC3968321; doi:10.1186/2049-2618-1-29)
Supplement: Additional file 5 — QIIME mapping files for each 454 sequencing run. [file 2049-2618-1-29-S5.zip › RAV119.txt]

#SampleID	BarcodeSequence	LinkerPrimerSequence	ReversePrimer	Description
UAB128_10_4	CACGC	ATTACCGCGGCTGCTGG	TCAGAGTTTGATCCTGGCTCAG	UAB128_10_4_RAV119_A01_MID201
UAB128_10_5	CGCAAC	ATTACCGCGGCTGCTGG	TCAGAGTTTGATCCTGGCTCAG	UAB128_10_5_RAV119_A02_MID202
UAB128_10_6	TGAAGC	ATTACCGCGGCTGCTGG	TCAGAGTTTGATCCTGGCTCAG	UAB128_10_6_RAV119_A03_MID203
UAB128_10_7	ACTTGC	ATTACCGCGGCTGCTGG	TCAGAGTTTGATCCTGGCTCAG	UAB128_10_7_RAV119_A04_MID204
UAB130_1_1	TCACAC	ATTACCGCGGCTGCTGG	TCAGAGTTTGATCCTGGCTCAG	UAB130_1_1_RAV119_A05_MID205
UAB130_1_2	CGTGAC	ATTACCGCGGCTGCTGG	TCAGAGTTTGATCCTGGCTCAG	UAB130_1_2_RAV119_A06_MID206
UAB130_1_3	ACGCGC	ATTACCGCGGCTGCTGG	TCAGAGTTTGATCCTGGCTCAG	UAB130_1_3_RAV119_A07_MID207
UAB130_1_4	CCTCTC	ATTACCGCGGCTGCTGG	TCAGAGTTTGATCCTGGCTCAG	UAB130_1_4_RAV119_A08_MID208
UAB130_1_5	ACTCAC	ATTACCGCGGCTGCTGG	TCAGAGTTTGATCCTGGCTCAG	UAB130_1_5_RAV119_A09_MID209
UAB130_1_6	AGACAC	ATTACCGCGGCTGCTGG	TCAGAGTTTGATCCTGGCTCAG	UAB130_1_6_RAV119_A10_MID210
UAB130_1_7	CGACTC	ATTACCGCGGCTGCTGG	TCAGAGTTTGATCCTGGCTCAG	UAB130_1_7_RAV119_A11_MID211
UAB130_2_1	AGCTTC	ATTACCGCGGCTGCTGG	TCAGAGTTTGATCCTGGCTCAG	UAB130_2_1_RAV119_A12_MID212
UAB130_2_2	AAGCCGC	ATTACCGCGGCTGCTGG	TCAGAGTTTGATCCTGGCTCAG	UAB130_2_2_RAV119_B01_MID213
UAB130_2_3	CAAGAAC	ATTACCGCGGCTGCTGG	TCAGAGTTTGATCCTGGCTCAG	UAB130_2_3_RAV119_B02_MID214
UAB130_2_4	AGTTGGC	ATTACCGCGGCTGCTGG	TCAGAGTTTGATCCTGGCTCAG	UAB130_2_4_RAV119_B03_MID215
UAB130_2_5	TATCAAC	ATTACCGCGGCTGCTGG	TCAGAGTTTGATCCTGGCTCAG	UAB130_2_5_RAV119_B04_MID216
UAB130_2_6	AGGCGGC	ATTACCGCGGCTGCTGG	TCAGAGTTTGATCCTGGCTCAG	UAB130_2_6_RAV119_B05_MID217
UAB130_2_7	CGGTATC	ATTACCGCGGCTGCTGG	TCAGAGTTTGATCCTGGCTCAG	UAB130_2_7_RAV119_B06_MID218
UAB130_3_1	TGACGAC	ATTACCGCGGCTGCTGG	TCAGAGTTTGATCCTGGCTCAG	UAB130_3_1_RAV119_B07_MID219
UAB130_3_2	ACAAGGC	ATTACCGCGGCTGCTGG	TCAGAGTTTGATCCTGGCTCAG	UAB130_3_2_RAV119_B08_MID220
UAB130_3_3	AGACCTC	ATTACCGCGGCTGCTGG	TCAGAGTTTGATCCTGGCTCAG	UAB130_3_3_RAV119_B09_MID221
UAB130_3_4	ATACCAC	ATTACCGCGGCTGCTGG	TCAGAGTTTGATCCTGGCTCAG	UAB130_3_4_RAV119_B10_MID222
UAB130_3_5	TCGCGGC	ATTACCGCGGCTGCTGG	TCAGAGTTTGATCCTGGCTCAG	UAB130_3_5_RAV119_B11_MID223
UAB130_3_6	ATCTTAC	ATTACCGCGGCTGCTGG	TCAGAGTTTGATCCTGGCTCAG	UAB130_3_6_RAV119_B12_MID224
UAB130_3_7	AACCAGC	ATTACCGCGGCTGCTGG	TCAGAGTTTGATCCTGGCTCAG	UAB130_3_7_RAV119_C01_MID225
UAB130_4_1	TTCGAGC	ATTACCGCGGCTGCTGG	TCAGAGTTTGATCCTGGCTCAG	UAB130_4_1_RAV119_C02_MID226
UAB130_4_2	AAGGTGC	ATTACCGCGGCTGCTGG	TCAGAGTTTGATCCTGGCTCAG	UAB130_4_2_RAV119_C03_MID227
UAB130_4_3	TCTTGGC	ATTACCGCGGCTGCTGG	TCAGAGTTTGATCCTGGCTCAG	UAB130_4_3_RAV119_C04_MID228
UAB130_4_4	TAATCTC	ATTACCGCGGCTGCTGG	TCAGAGTTTGATCCTGGCTCAG	UAB130_4_4_RAV119_C05_MID229
UAB130_4_5	TCACCTC	ATTACCGCGGCTGCTGG	TCAGAGTTTGATCCTGGCTCAG	UAB130_4_5_RAV119_C06_MID230
UAB130_4_6	TCCGCTC	ATTACCGCGGCTGCTGG	TCAGAGTTTGATCCTGGCTCAG	UAB130_4_6_RAV119_C07_MID231
UAB130_4_7	TATTGAC	ATTACCGCGGCTGCTGG	TCAGAGTTTGATCCTGGCTCAG	UAB130_4_7_RAV119_C08_MID232
UAB130_5_1	AGTCGAC	ATTACCGCGGCTGCTGG	TCAGAGTTTGATCCTGGCTCAG	UAB130_5_1_RAV119_C09_MID233
UAB130_5_2	ACGGCTC	ATTACCGCGGCTGCTGG	TCAGAGTTTGATCCTGGCTCAG	UAB130_5_2_RAV119_C10_MID234
UAB130_5_3	TGCGTTC	ATTACCGCGGCTGCTGG	TCAGAGTTTGATCCTGGCTCAG	UAB130_5_3_RAV119_C11_MID235
UAB130_5_4	TCTCGAC	ATTACCGCGGCTGCTGG	TCAGAGTTTGATCCTGGCTCAG	UAB130_5_4_RAV119_C12_MID236
UAB130_5_5	CCAGGAC	ATTACCGCGGCTGCTGG	TCAGAGTTTGATCCTGGCTCAG	UAB130_5_5_RAV119_D01_MID237
UAB130_5_6	ACTCCTC	ATTACCGCGGCTGCTGG	TCAGAGTTTGATCCTGGCTCAG	UAB130_5_6_RAV119_D02_MID238
UAB130_5_7	TTCCTGC	ATTACCGCGGCTGCTGG	TCAGAGTTTGATCCTGGCTCAG	UAB130_5_7_RAV119_D03_MID239
UAB130_6_1	TTCATAC	ATTACCGCGGCTGCTGG	TCAGAGTTTGATCCTGGCTCAG	UAB130_6_1_RAV119_D04_MID240
UAB130_6_2	CGTCGTC	ATTACCGCGGCTGCTGG	TCAGAGTTTGATCCTGGCTCAG	UAB130_6_2_RAV119_D05_MID241
UAB130_6_3	AAGGCAC	ATTACCGCGGCTGCTGG	TCAGAGTTTGATCCTGGCTCAG	UAB130_6_3_RAV119_D06_MID242
UAB130_6_4	AACAACTC	ATTACCGCGGCTGCTGG	TCAGAGTTTGATCCTGGCTCAG	UAB130_6_4_RAV119_D07_MID243
UAB130_6_5	ACACGGAC	ATTACCGCGGCTGCTGG	TCAGAGTTTGATCCTGGCTCAG	UAB130_6_5_RAV119_D08_MID244
UAB130_6_6	TGCCGAAC	ATTACCGCGGCTGCTGG	TCAGAGTTTGATCCTGGCTCAG	UAB130_6_6_RAV119_D09_MID245
UAB130_6_7	TATTCGTC	ATTACCGCGGCTGCTGG	TCAGAGTTTGATCCTGGCTCAG	UAB130_6_7_RAV119_D10_MID246
UAB130_7_1	TAGGAATC	ATTACCGCGGCTGCTGG	TCAGAGTTTGATCCTGGCTCAG	UAB130_7_1_RAV119_D11_MID247
UAB130_7_2	CCGGCCAC	ATTACCGCGGCTGCTGG	TCAGAGTTTGATCCTGGCTCAG	UAB130_7_2_RAV119_D12_MID248
UAB130_7_3	AATGGTAC	ATTACCGCGGCTGCTGG	TCAGAGTTTGATCCTGGCTCAG	UAB130_7_3_RAV119_E01_MID249
UAB130_7_4	TCTCCGTC	ATTACCGCGGCTGCTGG	TCAGAGTTTGATCCTGGCTCAG	UAB130_7_4_RAV119_E02_MID250
UAB130_7_5	AACCTGGC	ATTACCGCGGCTGCTGG	TCAGAGTTTGATCCTGGCTCAG	UAB130_7_5_RAV119_E03_MID251
UAB130_7_6	ACGAAGTC	ATTACCGCGGCTGCTGG	TCAGAGTTTGATCCTGGCTCAG	UAB130_7_6_RAV119_E04_MID252
UAB130_7_7	TTCGTGGC	ATTACCGCGGCTGCTGG	TCAGAGTTTGATCCTGGCTCAG	UAB130_7_7_RAV119_E05_MID253
UAB130_8_1	AACACAAC	ATTACCGCGGCTGCTGG	TCAGAGTTTGATCCTGGCTCAG	UAB130_8_1_RAV119_E06_MID254
UAB130_8_2	TTCTTGAC	ATTACCGCGGCTGCTGG	TCAGAGTTTGATCCTGGCTCAG	UAB130_8_2_RAV119_E07_MID255
UAB130_8_3	TCCAAGTC	ATTACCGCGGCTGCTGG	TCAGAGTTTGATCCTGGCTCAG	UAB130_8_3_RAV119_E08_MID256
UAB130_8_4	TTCGCGAC	ATTACCGCGGCTGCTGG	TCAGAGTTTGATCCTGGCTCAG	UAB130_8_4_RAV119_E09_MID257
UAB130_8_5	CCGGTCGC	ATTACCGCGGCTGCTGG	TCAGAGTTTGATCCTGGCTCAG	UAB130_8_5_RAV119_E10_MID258
UAB130_8_6	ACCTGAAC	ATTACCGCGGCTGCTGG	TCAGAGTTTGATCCTGGCTCAG	UAB130_8_6_RAV119_E11_MID259
UAB130_8_7	AAGAGTTC	ATTACCGCGGCTGCTGG	TCAGAGTTTGATCCTGGCTCAG	UAB130_8_7_RAV119_E12_MID260
UAB130_9_1	TTGACAAC	ATTACCGCGGCTGCTGG	TCAGAGTTTGATCCTGGCTCAG	UAB130_9_1_RAV119_F01_MID261
UAB130_9_2	TCCAGAAC	ATTACCGCGGCTGCTGG	TCAGAGTTTGATCCTGGCTCAG	UAB130_9_2_RAV119_F02_MID262
UAB130_9_3	CGGTCTTC	ATTACCGCGGCTGCTGG	TCAGAGTTTGATCCTGGCTCAG	UAB130_9_3_RAV119_F03_MID263
UAB130_9_4	AAGGCCTC	ATTACCGCGGCTGCTGG	TCAGAGTTTGATCCTGGCTCAG	UAB130_9_4_RAV119_F04_MID264
UAB130_9_5	ACTAATTC	ATTACCGCGGCTGCTGG	TCAGAGTTTGATCCTGGCTCAG	UAB130_9_5_RAV119_F05_MID265
UAB130_9_6	TGACCGTC	ATTACCGCGGCTGCTGG	TCAGAGTTTGATCCTGGCTCAG	UAB130_9_6_RAV119_F06_MID266
UAB130_9_7	TGTCGGAC	ATTACCGCGGCTGCTGG	TCAGAGTTTGATCCTGGCTCAG	UAB130_9_7_RAV119_F07_MID267
UAB130_10_1	AGGTTGTC	ATTACCGCGGCTGCTGG	TCAGAGTTTGATCCTGGCTCAG	UAB130_10_1_RAV119_F08_MID268
UAB130_10_2	ACGAGAAC	ATTACCGCGGCTGCTGG	TCAGAGTTTGATCCTGGCTCAG	UAB130_10_2_RAV119_F09_MID269
UAB130_10_3	TGGTGAAC	ATTACCGCGGCTGCTGG	TCAGAGTTTGATCCTGGCTCAG	UAB130_10_3_RAV119_F10_MID270
UAB130_10_4	TCGTTGTC	ATTACCGCGGCTGCTGG	TCAGAGTTTGATCCTGGCTCAG	UAB130_10_4_RAV119_F11_MID271
UAB130_10_5	TTGTGTTC	ATTACCGCGGCTGCTGG	TCAGAGTTTGATCCTGGCTCAG	UAB130_10_5_RAV119_F12_MID272
UAB130_10_6	CCACGGTC	ATTACCGCGGCTGCTGG	TCAGAGTTTGATCCTGGCTCAG	UAB130_10_6_RAV119_G01_MID273
UAB130_10_7	TTGGAGGC	ATTACCGCGGCTGCTGG	TCAGAGTTTGATCCTGGCTCAG	UAB130_10_7_RAV119_G02_MID274
UAB135_1_1	TTATCGGC	ATTACCGCGGCTGCTGG	TCAGAGTTTGATCCTGGCTCAG	UAB135_1_1_RAV119_G03_MID275
UAB135_1_2	AAGAAGAC	ATTACCGCGGCTGCTGG	TCAGAGTTTGATCCTGGCTCAG	UAB135_1_2_RAV119_G04_MID276
UAB135_1_3	AACTGTTC	ATTACCGCGGCTGCTGG	TCAGAGTTTGATCCTGGCTCAG	UAB135_1_3_RAV119_G05_MID277
UAB135_1_4	TTCTCAAC	ATTACCGCGGCTGCTGG	TCAGAGTTTGATCCTGGCTCAG	UAB135_1_4_RAV119_G06_MID278
UAB135_1_5	CTTCCTTC	ATTACCGCGGCTGCTGG	TCAGAGTTTGATCCTGGCTCAG	UAB135_1_5_RAV119_G07_MID279
UAB135_1_6	ATTCGTAC	ATTACCGCGGCTGCTGG	TCAGAGTTTGATCCTGGCTCAG	UAB135_1_6_RAV119_G08_MID280
UAB135_1_7	CCTTCCGC	ATTACCGCGGCTGCTGG	TCAGAGTTTGATCCTGGCTCAG	UAB135_1_7_RAV119_G09_MID281
UAB135_2_1	AGTCCGTC	ATTACCGCGGCTGCTGG	TCAGAGTTTGATCCTGGCTCAG	UAB135_2_1_RAV119_G10_MID282
UAB135_2_2	TTGAACTC	ATTACCGCGGCTGCTGG	TCAGAGTTTGATCCTGGCTCAG	UAB135_2_2_RAV119_G11_MID283
UAB135_2_3	AACGAGGC	ATTACCGCGGCTGCTGG	TCAGAGTTTGATCCTGGCTCAG	UAB135_2_3_RAV119_G12_MID284
UAB135_2_4	CCGTTCAC	ATTACCGCGGCTGCTGG	TCAGAGTTTGATCCTGGCTCAG	UAB135_2_4_RAV119_H01_MID285
UAB135_2_5	TCGAGGAAC	ATTACCGCGGCTGCTGG	TCAGAGTTTGATCCTGGCTCAG	UAB135_2_5_RAV119_H02_MID286
UAB135_2_6	ACCGGAAGC	ATTACCGCGGCTGCTGG	TCAGAGTTTGATCCTGGCTCAG	UAB135_2_6_RAV119_H03_MID287
UAB135_2_7	ACGTTCCAC	ATTACCGCGGCTGCTGG	TCAGAGTTTGATCCTGGCTCAG	UAB135_2_7_RAV119_H04_MID288
UAB135_3_1	AACGGAGTC	ATTACCGCGGCTGCTGG	TCAGAGTTTGATCCTGGCTCAG	UAB135_3_1_RAV119_H05_MID289
UAB135_3_2	TTCGTTATC	ATTACCGCGGCTGCTGG	TCAGAGTTTGATCCTGGCTCAG	UAB135_3_2_RAV119_H06_MID290
UAB135_3_3	ACCGTAATC	ATTACCGCGGCTGCTGG	TCAGAGTTTGATCCTGGCTCAG	UAB135_3_3_RAV119_H07_MID291
