# Supplementary material for: Daily temporal dynamics of vaginal microbiota before, during and after episodes of bacterial vaginosis
Source: Microbiome. 2013 Dec 2;1:29. doi: 10.1186/2049-2618-1-29 (PMC3968321; doi:10.1186/2049-2618-1-29)
Supplement: Additional file 5 — QIIME mapping files for each 454 sequencing run. [file 2049-2618-1-29-S5.zip › RAV122.txt]

#SampleID	BarcodeSequence	LinkerPrimerSequence	ReversePrimer	Description
UAB135_3_4	CACGC	ATTACCGCGGCTGCTGG	TCAGAGTTTGATCCTGGCTCAG	UAB135_3_4_RAV122_A01_MID201
UAB135_3_5	CGCAAC	ATTACCGCGGCTGCTGG	TCAGAGTTTGATCCTGGCTCAG	UAB135_3_5_RAV122_A02_MID202
UAB135_3_6	TGAAGC	ATTACCGCGGCTGCTGG	TCAGAGTTTGATCCTGGCTCAG	UAB135_3_6_RAV122_A03_MID203
UAB135_3_7	ACTTGC	ATTACCGCGGCTGCTGG	TCAGAGTTTGATCCTGGCTCAG	UAB135_3_7_RAV122_A04_MID204
UAB135_4_1	TCACAC	ATTACCGCGGCTGCTGG	TCAGAGTTTGATCCTGGCTCAG	UAB135_4_1_RAV122_A05_MID205
UAB135_4_2	CGTGAC	ATTACCGCGGCTGCTGG	TCAGAGTTTGATCCTGGCTCAG	UAB135_4_2_RAV122_A06_MID206
UAB135_4_3	ACGCGC	ATTACCGCGGCTGCTGG	TCAGAGTTTGATCCTGGCTCAG	UAB135_4_3_RAV122_A07_MID207
UAB135_4_4	CCTCTC	ATTACCGCGGCTGCTGG	TCAGAGTTTGATCCTGGCTCAG	UAB135_4_4_RAV122_A08_MID208
UAB135_4_5	ACTCAC	ATTACCGCGGCTGCTGG	TCAGAGTTTGATCCTGGCTCAG	UAB135_4_5_RAV122_A09_MID209
UAB135_4_6	AGACAC	ATTACCGCGGCTGCTGG	TCAGAGTTTGATCCTGGCTCAG	UAB135_4_6_RAV122_A10_MID210
UAB135_4_7	CGACTC	ATTACCGCGGCTGCTGG	TCAGAGTTTGATCCTGGCTCAG	UAB135_4_7_RAV122_A11_MID211
UAB135_5_1	AGCTTC	ATTACCGCGGCTGCTGG	TCAGAGTTTGATCCTGGCTCAG	UAB135_5_1_RAV122_A12_MID212
UAB135_5_2	AAGCCGC	ATTACCGCGGCTGCTGG	TCAGAGTTTGATCCTGGCTCAG	UAB135_5_2_RAV122_B01_MID213
UAB135_5_3	CAAGAAC	ATTACCGCGGCTGCTGG	TCAGAGTTTGATCCTGGCTCAG	UAB135_5_3_RAV122_B02_MID214
UAB135_5_4	AGTTGGC	ATTACCGCGGCTGCTGG	TCAGAGTTTGATCCTGGCTCAG	UAB135_5_4_RAV122_B03_MID215
UAB135_5_5	TATCAAC	ATTACCGCGGCTGCTGG	TCAGAGTTTGATCCTGGCTCAG	UAB135_5_5_RAV122_B04_MID216
UAB135_5_6	AGGCGGC	ATTACCGCGGCTGCTGG	TCAGAGTTTGATCCTGGCTCAG	UAB135_5_6_RAV122_B05_MID217
UAB135_5_7	CGGTATC	ATTACCGCGGCTGCTGG	TCAGAGTTTGATCCTGGCTCAG	UAB135_5_7_RAV122_B06_MID218
UAB135_6_1	TGACGAC	ATTACCGCGGCTGCTGG	TCAGAGTTTGATCCTGGCTCAG	UAB135_6_1_RAV122_B07_MID219
UAB135_6_2	ACAAGGC	ATTACCGCGGCTGCTGG	TCAGAGTTTGATCCTGGCTCAG	UAB135_6_2_RAV122_B08_MID220
UAB135_6_3	AGACCTC	ATTACCGCGGCTGCTGG	TCAGAGTTTGATCCTGGCTCAG	UAB135_6_3_RAV122_B09_MID221
UAB135_6_4	ATACCAC	ATTACCGCGGCTGCTGG	TCAGAGTTTGATCCTGGCTCAG	UAB135_6_4_RAV122_B10_MID222
UAB135_6_5	TCGCGGC	ATTACCGCGGCTGCTGG	TCAGAGTTTGATCCTGGCTCAG	UAB135_6_5_RAV122_B11_MID223
UAB135_6_6	ATCTTAC	ATTACCGCGGCTGCTGG	TCAGAGTTTGATCCTGGCTCAG	UAB135_6_6_RAV122_B12_MID224
UAB135_6_7	AACCAGC	ATTACCGCGGCTGCTGG	TCAGAGTTTGATCCTGGCTCAG	UAB135_6_7_RAV122_C01_MID225
UAB135_7_1	TTCGAGC	ATTACCGCGGCTGCTGG	TCAGAGTTTGATCCTGGCTCAG	UAB135_7_1_RAV122_C02_MID226
UAB135_7_2	AAGGTGC	ATTACCGCGGCTGCTGG	TCAGAGTTTGATCCTGGCTCAG	UAB135_7_2_RAV122_C03_MID227
UAB135_7_3	TCTTGGC	ATTACCGCGGCTGCTGG	TCAGAGTTTGATCCTGGCTCAG	UAB135_7_3_RAV122_C04_MID228
UAB135_7_4	TAATCTC	ATTACCGCGGCTGCTGG	TCAGAGTTTGATCCTGGCTCAG	UAB135_7_4_RAV122_C05_MID229
UAB135_7_5	TCACCTC	ATTACCGCGGCTGCTGG	TCAGAGTTTGATCCTGGCTCAG	UAB135_7_5_RAV122_C06_MID230
UAB135_7_6	TCCGCTC	ATTACCGCGGCTGCTGG	TCAGAGTTTGATCCTGGCTCAG	UAB135_7_6_RAV122_C07_MID231
UAB135_7_7	TATTGAC	ATTACCGCGGCTGCTGG	TCAGAGTTTGATCCTGGCTCAG	UAB135_7_7_RAV122_C08_MID232
UAB135_8_1	AGTCGAC	ATTACCGCGGCTGCTGG	TCAGAGTTTGATCCTGGCTCAG	UAB135_8_1_RAV122_C09_MID233
UAB135_8_2	ACGGCTC	ATTACCGCGGCTGCTGG	TCAGAGTTTGATCCTGGCTCAG	UAB135_8_2_RAV122_C10_MID234
UAB135_8_3	TGCGTTC	ATTACCGCGGCTGCTGG	TCAGAGTTTGATCCTGGCTCAG	UAB135_8_3_RAV122_C11_MID235
UAB135_8_4	TCTCGAC	ATTACCGCGGCTGCTGG	TCAGAGTTTGATCCTGGCTCAG	UAB135_8_4_RAV122_C12_MID236
UAB135_8_5	CCAGGAC	ATTACCGCGGCTGCTGG	TCAGAGTTTGATCCTGGCTCAG	UAB135_8_5_RAV122_D01_MID237
UAB135_8_6	ACTCCTC	ATTACCGCGGCTGCTGG	TCAGAGTTTGATCCTGGCTCAG	UAB135_8_6_RAV122_D02_MID238
UAB135_8_7	TTCCTGC	ATTACCGCGGCTGCTGG	TCAGAGTTTGATCCTGGCTCAG	UAB135_8_7_RAV122_D03_MID239
UAB135_9_1	TTCATAC	ATTACCGCGGCTGCTGG	TCAGAGTTTGATCCTGGCTCAG	UAB135_9_1_RAV122_D04_MID240
UAB135_9_2	CGTCGTC	ATTACCGCGGCTGCTGG	TCAGAGTTTGATCCTGGCTCAG	UAB135_9_2_RAV122_D05_MID241
UAB135_9_3	AAGGCAC	ATTACCGCGGCTGCTGG	TCAGAGTTTGATCCTGGCTCAG	UAB135_9_3_RAV122_D06_MID242
UAB135_9_4	AACAACTC	ATTACCGCGGCTGCTGG	TCAGAGTTTGATCCTGGCTCAG	UAB135_9_4_RAV122_D07_MID243
UAB135_9_5	ACACGGAC	ATTACCGCGGCTGCTGG	TCAGAGTTTGATCCTGGCTCAG	UAB135_9_5_RAV122_D08_MID244
UAB135_9_6	TGCCGAAC	ATTACCGCGGCTGCTGG	TCAGAGTTTGATCCTGGCTCAG	UAB135_9_6_RAV122_D09_MID245
UAB135_9_7	TATTCGTC	ATTACCGCGGCTGCTGG	TCAGAGTTTGATCCTGGCTCAG	UAB135_9_7_RAV122_D10_MID246
UAB135_10_1	TAGGAATC	ATTACCGCGGCTGCTGG	TCAGAGTTTGATCCTGGCTCAG	UAB135_10_1_RAV122_D11_MID247
UAB135_10_2	CCGGCCAC	ATTACCGCGGCTGCTGG	TCAGAGTTTGATCCTGGCTCAG	UAB135_10_2_RAV122_D12_MID248
UAB135_10_3	AATGGTAC	ATTACCGCGGCTGCTGG	TCAGAGTTTGATCCTGGCTCAG	UAB135_10_3_RAV122_E01_MID249
UAB135_10_4	TCTCCGTC	ATTACCGCGGCTGCTGG	TCAGAGTTTGATCCTGGCTCAG	UAB135_10_4_RAV122_E02_MID250
UAB135_10_5	AACCTGGC	ATTACCGCGGCTGCTGG	TCAGAGTTTGATCCTGGCTCAG	UAB135_10_5_RAV122_E03_MID251
UAB135_10_6	ACGAAGTC	ATTACCGCGGCTGCTGG	TCAGAGTTTGATCCTGGCTCAG	UAB135_10_6_RAV122_E04_MID252
UAB135_10_7	TTCGTGGC	ATTACCGCGGCTGCTGG	TCAGAGTTTGATCCTGGCTCAG	UAB135_10_7_RAV122_E05_MID253
