# Supplementary material for: Daily temporal dynamics of vaginal microbiota before, during and after episodes of bacterial vaginosis
Source: Microbiome. 2013 Dec 2;1:29. doi: 10.1186/2049-2618-1-29 (PMC3968321; doi:10.1186/2049-2618-1-29)
Supplement: Additional file 5 — QIIME mapping files for each 454 sequencing run. [file 2049-2618-1-29-S5.zip › RAV128.txt]

#SampleID	BarcodeSequence	LinkerPrimerSequence	ReversePrimer	Description
UAB007_1_1	CACGC	ATTACCGCGGCTGCTGG	TCAGAGTTTGATCCTGGCTCAG	UAB007_1_1_RAV128_A01_MID201
UAB007_1_2	CGCAAC	ATTACCGCGGCTGCTGG	TCAGAGTTTGATCCTGGCTCAG	UAB007_1_2_RAV128_A02_MID202
UAB007_1_3	TGAAGC	ATTACCGCGGCTGCTGG	TCAGAGTTTGATCCTGGCTCAG	UAB007_1_3_RAV128_A03_MID203
UAB007_1_4	ACTTGC	ATTACCGCGGCTGCTGG	TCAGAGTTTGATCCTGGCTCAG	UAB007_1_4_RAV128_A04_MID204
UAB007_1_5	TCACAC	ATTACCGCGGCTGCTGG	TCAGAGTTTGATCCTGGCTCAG	UAB007_1_5_RAV128_A05_MID205
UAB007_1_6	CGTGAC	ATTACCGCGGCTGCTGG	TCAGAGTTTGATCCTGGCTCAG	UAB007_1_6_RAV128_A06_MID206
UAB007_1_7	ACGCGC	ATTACCGCGGCTGCTGG	TCAGAGTTTGATCCTGGCTCAG	UAB007_1_7_RAV128_A07_MID207
UAB007_2_1	CCTCTC	ATTACCGCGGCTGCTGG	TCAGAGTTTGATCCTGGCTCAG	UAB007_2_1_RAV128_A08_MID208
UAB007_2_2	ACTCAC	ATTACCGCGGCTGCTGG	TCAGAGTTTGATCCTGGCTCAG	UAB007_2_2_RAV128_A09_MID209
UAB007_2_3	AGACAC	ATTACCGCGGCTGCTGG	TCAGAGTTTGATCCTGGCTCAG	UAB007_2_3_RAV128_A10_MID210
UAB007_2_4	CGACTC	ATTACCGCGGCTGCTGG	TCAGAGTTTGATCCTGGCTCAG	UAB007_2_4_RAV128_A11_MID211
UAB007_2_5	AGCTTC	ATTACCGCGGCTGCTGG	TCAGAGTTTGATCCTGGCTCAG	UAB007_2_5_RAV128_A12_MID212
UAB007_2_6	AAGCCGC	ATTACCGCGGCTGCTGG	TCAGAGTTTGATCCTGGCTCAG	UAB007_2_6_RAV128_B01_MID213
UAB007_2_7	CAAGAAC	ATTACCGCGGCTGCTGG	TCAGAGTTTGATCCTGGCTCAG	UAB007_2_7_RAV128_B02_MID214
UAB007_3_1	AGTTGGC	ATTACCGCGGCTGCTGG	TCAGAGTTTGATCCTGGCTCAG	UAB007_3_1_RAV128_B03_MID215
UAB007_3_2	TATCAAC	ATTACCGCGGCTGCTGG	TCAGAGTTTGATCCTGGCTCAG	UAB007_3_2_RAV128_B04_MID216
UAB007_3_3	AGGCGGC	ATTACCGCGGCTGCTGG	TCAGAGTTTGATCCTGGCTCAG	UAB007_3_3_RAV128_B05_MID217
UAB007_3_4	CGGTATC	ATTACCGCGGCTGCTGG	TCAGAGTTTGATCCTGGCTCAG	UAB007_3_4_RAV128_B06_MID218
UAB007_3_5	TGACGAC	ATTACCGCGGCTGCTGG	TCAGAGTTTGATCCTGGCTCAG	UAB007_3_5_RAV128_B07_MID219
UAB007_3_6	ACAAGGC	ATTACCGCGGCTGCTGG	TCAGAGTTTGATCCTGGCTCAG	UAB007_3_6_RAV128_B08_MID220
UAB007_3_7	AGACCTC	ATTACCGCGGCTGCTGG	TCAGAGTTTGATCCTGGCTCAG	UAB007_3_7_RAV128_B09_MID221
UAB007_4_1	ATACCAC	ATTACCGCGGCTGCTGG	TCAGAGTTTGATCCTGGCTCAG	UAB007_4_1_RAV128_B10_MID222
UAB007_4_2	TCGCGGC	ATTACCGCGGCTGCTGG	TCAGAGTTTGATCCTGGCTCAG	UAB007_4_2_RAV128_B11_MID223
UAB007_4_3	ATCTTAC	ATTACCGCGGCTGCTGG	TCAGAGTTTGATCCTGGCTCAG	UAB007_4_3_RAV128_B12_MID224
UAB007_4_4	AACCAGC	ATTACCGCGGCTGCTGG	TCAGAGTTTGATCCTGGCTCAG	UAB007_4_4_RAV128_C01_MID225
UAB007_4_5	TTCGAGC	ATTACCGCGGCTGCTGG	TCAGAGTTTGATCCTGGCTCAG	UAB007_4_5_RAV128_C02_MID226
UAB007_4_6	AAGGTGC	ATTACCGCGGCTGCTGG	TCAGAGTTTGATCCTGGCTCAG	UAB007_4_6_RAV128_C03_MID227
UAB007_4_7	TCTTGGC	ATTACCGCGGCTGCTGG	TCAGAGTTTGATCCTGGCTCAG	UAB007_4_7_RAV128_C04_MID228
UAB007_5_1	TAATCTC	ATTACCGCGGCTGCTGG	TCAGAGTTTGATCCTGGCTCAG	UAB007_5_1_RAV128_C05_MID229
UAB007_5_2	TCACCTC	ATTACCGCGGCTGCTGG	TCAGAGTTTGATCCTGGCTCAG	UAB007_5_2_RAV128_C06_MID230
UAB007_5_3	TCCGCTC	ATTACCGCGGCTGCTGG	TCAGAGTTTGATCCTGGCTCAG	UAB007_5_3_RAV128_C07_MID231
UAB007_5_4	TATTGAC	ATTACCGCGGCTGCTGG	TCAGAGTTTGATCCTGGCTCAG	UAB007_5_4_RAV128_C08_MID232
UAB007_5_5	AGTCGAC	ATTACCGCGGCTGCTGG	TCAGAGTTTGATCCTGGCTCAG	UAB007_5_5_RAV128_C09_MID233
UAB007_5_6	ACGGCTC	ATTACCGCGGCTGCTGG	TCAGAGTTTGATCCTGGCTCAG	UAB007_5_6_RAV128_C10_MID234
UAB007_5_7	TGCGTTC	ATTACCGCGGCTGCTGG	TCAGAGTTTGATCCTGGCTCAG	UAB007_5_7_RAV128_C11_MID235
UAB007_6_1	TCTCGAC	ATTACCGCGGCTGCTGG	TCAGAGTTTGATCCTGGCTCAG	UAB007_6_1_RAV128_C12_MID236
UAB007_6_2	CCAGGAC	ATTACCGCGGCTGCTGG	TCAGAGTTTGATCCTGGCTCAG	UAB007_6_2_RAV128_D01_MID237
UAB007_6_3	ACTCCTC	ATTACCGCGGCTGCTGG	TCAGAGTTTGATCCTGGCTCAG	UAB007_6_3_RAV128_D02_MID238
UAB007_6_4	TTCCTGC	ATTACCGCGGCTGCTGG	TCAGAGTTTGATCCTGGCTCAG	UAB007_6_4_RAV128_D03_MID239
UAB007_6_5	TTCATAC	ATTACCGCGGCTGCTGG	TCAGAGTTTGATCCTGGCTCAG	UAB007_6_5_RAV128_D04_MID240
UAB007_6_6	CGTCGTC	ATTACCGCGGCTGCTGG	TCAGAGTTTGATCCTGGCTCAG	UAB007_6_6_RAV128_D05_MID241
UAB007_6_7	AAGGCAC	ATTACCGCGGCTGCTGG	TCAGAGTTTGATCCTGGCTCAG	UAB007_6_7_RAV128_D06_MID242
UAB007_7_1	AACAACTC	ATTACCGCGGCTGCTGG	TCAGAGTTTGATCCTGGCTCAG	UAB007_7_1_RAV128_D07_MID243
UAB007_7_2	ACACGGAC	ATTACCGCGGCTGCTGG	TCAGAGTTTGATCCTGGCTCAG	UAB007_7_2_RAV128_D08_MID244
UAB007_7_3	TGCCGAAC	ATTACCGCGGCTGCTGG	TCAGAGTTTGATCCTGGCTCAG	UAB007_7_3_RAV128_D09_MID245
UAB007_7_4	TATTCGTC	ATTACCGCGGCTGCTGG	TCAGAGTTTGATCCTGGCTCAG	UAB007_7_4_RAV128_D10_MID246
UAB007_7_5	TAGGAATC	ATTACCGCGGCTGCTGG	TCAGAGTTTGATCCTGGCTCAG	UAB007_7_5_RAV128_D11_MID247
UAB007_7_6	CCGGCCAC	ATTACCGCGGCTGCTGG	TCAGAGTTTGATCCTGGCTCAG	UAB007_7_6_RAV128_D12_MID248
UAB007_7_7	AATGGTAC	ATTACCGCGGCTGCTGG	TCAGAGTTTGATCCTGGCTCAG	UAB007_7_7_RAV128_E01_MID249
UAB007_8_1	TCTCCGTC	ATTACCGCGGCTGCTGG	TCAGAGTTTGATCCTGGCTCAG	UAB007_8_1_RAV128_E02_MID250
UAB007_8_2	AACCTGGC	ATTACCGCGGCTGCTGG	TCAGAGTTTGATCCTGGCTCAG	UAB007_8_2_RAV128_E03_MID251
UAB007_8_3	ACGAAGTC	ATTACCGCGGCTGCTGG	TCAGAGTTTGATCCTGGCTCAG	UAB007_8_3_RAV128_E04_MID252
UAB007_8_4	TTCGTGGC	ATTACCGCGGCTGCTGG	TCAGAGTTTGATCCTGGCTCAG	UAB007_8_4_RAV128_E05_MID253
UAB007_8_5	AACACAAC	ATTACCGCGGCTGCTGG	TCAGAGTTTGATCCTGGCTCAG	UAB007_8_5_RAV128_E06_MID254
UAB007_8_6	TTCTTGAC	ATTACCGCGGCTGCTGG	TCAGAGTTTGATCCTGGCTCAG	UAB007_8_6_RAV128_E07_MID255
UAB007_8_7	TCCAAGTC	ATTACCGCGGCTGCTGG	TCAGAGTTTGATCCTGGCTCAG	UAB007_8_7_RAV128_E08_MID256
UAB007_9_1	TTCGCGAC	ATTACCGCGGCTGCTGG	TCAGAGTTTGATCCTGGCTCAG	UAB007_9_1_RAV128_E09_MID257
UAB007_9_2	CCGGTCGC	ATTACCGCGGCTGCTGG	TCAGAGTTTGATCCTGGCTCAG	UAB007_9_2_RAV128_E10_MID258
UAB007_9_3	ACCTGAAC	ATTACCGCGGCTGCTGG	TCAGAGTTTGATCCTGGCTCAG	UAB007_9_3_RAV128_E11_MID259
UAB007_9_4	AAGAGTTC	ATTACCGCGGCTGCTGG	TCAGAGTTTGATCCTGGCTCAG	UAB007_9_4_RAV128_E12_MID260
UAB007_9_5	TTGACAAC	ATTACCGCGGCTGCTGG	TCAGAGTTTGATCCTGGCTCAG	UAB007_9_5_RAV128_F01_MID261
UAB007_9_6	TCCAGAAC	ATTACCGCGGCTGCTGG	TCAGAGTTTGATCCTGGCTCAG	UAB007_9_6_RAV128_F02_MID262
UAB007_9_7	CGGTCTTC	ATTACCGCGGCTGCTGG	TCAGAGTTTGATCCTGGCTCAG	UAB007_9_7_RAV128_F03_MID263
UAB007_10_1	AAGGCCTC	ATTACCGCGGCTGCTGG	TCAGAGTTTGATCCTGGCTCAG	UAB007_10_1_RAV128_F04_MID264
UAB007_10_2	ACTAATTC	ATTACCGCGGCTGCTGG	TCAGAGTTTGATCCTGGCTCAG	UAB007_10_2_RAV128_F05_MID265
UAB007_10_3	TGACCGTC	ATTACCGCGGCTGCTGG	TCAGAGTTTGATCCTGGCTCAG	UAB007_10_3_RAV128_F06_MID266
UAB007_10_4	TGTCGGAC	ATTACCGCGGCTGCTGG	TCAGAGTTTGATCCTGGCTCAG	UAB007_10_4_RAV128_F07_MID267
UAB007_10_5	AGGTTGTC	ATTACCGCGGCTGCTGG	TCAGAGTTTGATCCTGGCTCAG	UAB007_10_5_RAV128_F08_MID268
UAB007_10_6	ACGAGAAC	ATTACCGCGGCTGCTGG	TCAGAGTTTGATCCTGGCTCAG	UAB007_10_6_RAV128_F09_MID269
UAB007_10_7	TGGTGAAC	ATTACCGCGGCTGCTGG	TCAGAGTTTGATCCTGGCTCAG	UAB007_10_7_RAV128_F10_MID270
UAB023_1_1	TCGTTGTC	ATTACCGCGGCTGCTGG	TCAGAGTTTGATCCTGGCTCAG	UAB023_1_1_RAV128_F11_MID271
UAB023_1_2	TTGTGTTC	ATTACCGCGGCTGCTGG	TCAGAGTTTGATCCTGGCTCAG	UAB023_1_2_RAV128_F12_MID272
UAB023_1_3	CCACGGTC	ATTACCGCGGCTGCTGG	TCAGAGTTTGATCCTGGCTCAG	UAB023_1_3_RAV128_G01_MID273
UAB023_1_4	TTGGAGGC	ATTACCGCGGCTGCTGG	TCAGAGTTTGATCCTGGCTCAG	UAB023_1_4_RAV128_G02_MID274
UAB023_1_5	TTATCGGC	ATTACCGCGGCTGCTGG	TCAGAGTTTGATCCTGGCTCAG	UAB023_1_5_RAV128_G03_MID275
UAB023_1_6	AAGAAGAC	ATTACCGCGGCTGCTGG	TCAGAGTTTGATCCTGGCTCAG	UAB023_1_6_RAV128_G04_MID276
UAB023_1_7	AACTGTTC	ATTACCGCGGCTGCTGG	TCAGAGTTTGATCCTGGCTCAG	UAB023_1_7_RAV128_G05_MID277
UAB023_2_1	TTCTCAAC	ATTACCGCGGCTGCTGG	TCAGAGTTTGATCCTGGCTCAG	UAB023_2_1_RAV128_G06_MID278
UAB023_2_2	CTTCCTTC	ATTACCGCGGCTGCTGG	TCAGAGTTTGATCCTGGCTCAG	UAB023_2_2_RAV128_G07_MID279
UAB023_2_3	ATTCGTAC	ATTACCGCGGCTGCTGG	TCAGAGTTTGATCCTGGCTCAG	UAB023_2_3_RAV128_G08_MID280
UAB023_2_4	CCTTCCGC	ATTACCGCGGCTGCTGG	TCAGAGTTTGATCCTGGCTCAG	UAB023_2_4_RAV128_G09_MID281
UAB023_2_5	AGTCCGTC	ATTACCGCGGCTGCTGG	TCAGAGTTTGATCCTGGCTCAG	UAB023_2_5_RAV128_G10_MID282
UAB023_2_6	TTGAACTC	ATTACCGCGGCTGCTGG	TCAGAGTTTGATCCTGGCTCAG	UAB023_2_6_RAV128_G11_MID283
UAB023_2_7	AACGAGGC	ATTACCGCGGCTGCTGG	TCAGAGTTTGATCCTGGCTCAG	UAB023_2_7_RAV128_G12_MID284
UAB023_3_1	CCGTTCAC	ATTACCGCGGCTGCTGG	TCAGAGTTTGATCCTGGCTCAG	UAB023_3_1_RAV128_H01_MID285
UAB023_3_2	TCGAGGAAC	ATTACCGCGGCTGCTGG	TCAGAGTTTGATCCTGGCTCAG	UAB023_3_2_RAV128_H02_MID286
UAB023_3_3	ACCGGAAGC	ATTACCGCGGCTGCTGG	TCAGAGTTTGATCCTGGCTCAG	UAB023_3_3_RAV128_H03_MID287
UAB023_3_4	ACGTTCCAC	ATTACCGCGGCTGCTGG	TCAGAGTTTGATCCTGGCTCAG	UAB023_3_4_RAV128_H04_MID288
UAB023_3_5	AACGGAGTC	ATTACCGCGGCTGCTGG	TCAGAGTTTGATCCTGGCTCAG	UAB023_3_5_RAV128_H05_MID289
UAB023_3_6	TTCGTTATC	ATTACCGCGGCTGCTGG	TCAGAGTTTGATCCTGGCTCAG	UAB023_3_6_RAV128_H06_MID290
UAB023_3_7	ACCGTAATC	ATTACCGCGGCTGCTGG	TCAGAGTTTGATCCTGGCTCAG	UAB023_3_7_RAV128_H07_MID291
UAB023_4_1	ACCTTGGTC	ATTACCGCGGCTGCTGG	TCAGAGTTTGATCCTGGCTCAG	UAB023_4_1_RAV128_H08_MID292
UAB023_4_2	TTAAGATTC	ATTACCGCGGCTGCTGG	TCAGAGTTTGATCCTGGCTCAG	UAB023_4_2_RAV128_H09_MID293
