# Supplementary material for: Daily temporal dynamics of vaginal microbiota before, during and after episodes of bacterial vaginosis
Source: Microbiome. 2013 Dec 2;1:29. doi: 10.1186/2049-2618-1-29 (PMC3968321; doi:10.1186/2049-2618-1-29)
Supplement: Additional file 5 — QIIME mapping files for each 454 sequencing run. [file 2049-2618-1-29-S5.zip › RAV129.txt]

#SampleID	BarcodeSequence	LinkerPrimerSequence	ReversePrimer	Description
UAB023_4_3	CACGC	ATTACCGCGGCTGCTGG	TCAGAGTTTGATCCTGGCTCAG	UAB023_4_3_RAV129_A01_MID201
UAB023_4_4	CGCAAC	ATTACCGCGGCTGCTGG	TCAGAGTTTGATCCTGGCTCAG	UAB023_4_4_RAV129_A02_MID202
UAB023_4_5	TGAAGC	ATTACCGCGGCTGCTGG	TCAGAGTTTGATCCTGGCTCAG	UAB023_4_5_RAV129_A03_MID203
UAB023_4_6	ACTTGC	ATTACCGCGGCTGCTGG	TCAGAGTTTGATCCTGGCTCAG	UAB023_4_6_RAV129_A04_MID204
UAB023_4_7	TCACAC	ATTACCGCGGCTGCTGG	TCAGAGTTTGATCCTGGCTCAG	UAB023_4_7_RAV129_A05_MID205
UAB023_5_1	CGTGAC	ATTACCGCGGCTGCTGG	TCAGAGTTTGATCCTGGCTCAG	UAB023_5_1_RAV129_A06_MID206
UAB023_5_2	ACGCGC	ATTACCGCGGCTGCTGG	TCAGAGTTTGATCCTGGCTCAG	UAB023_5_2_RAV129_A07_MID207
UAB023_5_3	CCTCTC	ATTACCGCGGCTGCTGG	TCAGAGTTTGATCCTGGCTCAG	UAB023_5_3_RAV129_A08_MID208
UAB023_5_4	ACTCAC	ATTACCGCGGCTGCTGG	TCAGAGTTTGATCCTGGCTCAG	UAB023_5_4_RAV129_A09_MID209
UAB023_5_5	AGACAC	ATTACCGCGGCTGCTGG	TCAGAGTTTGATCCTGGCTCAG	UAB023_5_5_RAV129_A10_MID210
UAB023_5_6	CGACTC	ATTACCGCGGCTGCTGG	TCAGAGTTTGATCCTGGCTCAG	UAB023_5_6_RAV129_A11_MID211
UAB023_5_7	AGCTTC	ATTACCGCGGCTGCTGG	TCAGAGTTTGATCCTGGCTCAG	UAB023_5_7_RAV129_A12_MID212
UAB023_6_1	AAGCCGC	ATTACCGCGGCTGCTGG	TCAGAGTTTGATCCTGGCTCAG	UAB023_6_1_RAV129_B01_MID213
UAB023_6_2	CAAGAAC	ATTACCGCGGCTGCTGG	TCAGAGTTTGATCCTGGCTCAG	UAB023_6_2_RAV129_B02_MID214
UAB023_6_3	AGTTGGC	ATTACCGCGGCTGCTGG	TCAGAGTTTGATCCTGGCTCAG	UAB023_6_3_RAV129_B03_MID215
UAB023_6_4	TATCAAC	ATTACCGCGGCTGCTGG	TCAGAGTTTGATCCTGGCTCAG	UAB023_6_4_RAV129_B04_MID216
UAB023_6_5	AGGCGGC	ATTACCGCGGCTGCTGG	TCAGAGTTTGATCCTGGCTCAG	UAB023_6_5_RAV129_B05_MID217
UAB023_6_6	CGGTATC	ATTACCGCGGCTGCTGG	TCAGAGTTTGATCCTGGCTCAG	UAB023_6_6_RAV129_B06_MID218
UAB023_6_7	TGACGAC	ATTACCGCGGCTGCTGG	TCAGAGTTTGATCCTGGCTCAG	UAB023_6_7_RAV129_B07_MID219
UAB023_7_1	ACAAGGC	ATTACCGCGGCTGCTGG	TCAGAGTTTGATCCTGGCTCAG	UAB023_7_1_RAV129_B08_MID220
UAB023_7_2	AGACCTC	ATTACCGCGGCTGCTGG	TCAGAGTTTGATCCTGGCTCAG	UAB023_7_2_RAV129_B09_MID221
UAB023_7_3	ATACCAC	ATTACCGCGGCTGCTGG	TCAGAGTTTGATCCTGGCTCAG	UAB023_7_3_RAV129_B10_MID222
UAB023_7_4	TCGCGGC	ATTACCGCGGCTGCTGG	TCAGAGTTTGATCCTGGCTCAG	UAB023_7_4_RAV129_B11_MID223
UAB023_7_5	ATCTTAC	ATTACCGCGGCTGCTGG	TCAGAGTTTGATCCTGGCTCAG	UAB023_7_5_RAV129_B12_MID224
UAB023_7_6	AACCAGC	ATTACCGCGGCTGCTGG	TCAGAGTTTGATCCTGGCTCAG	UAB023_7_6_RAV129_C01_MID225
UAB023_7_7	TTCGAGC	ATTACCGCGGCTGCTGG	TCAGAGTTTGATCCTGGCTCAG	UAB023_7_7_RAV129_C02_MID226
UAB023_8_1	AAGGTGC	ATTACCGCGGCTGCTGG	TCAGAGTTTGATCCTGGCTCAG	UAB023_8_1_RAV129_C03_MID227
UAB023_8_2	TCTTGGC	ATTACCGCGGCTGCTGG	TCAGAGTTTGATCCTGGCTCAG	UAB023_8_2_RAV129_C04_MID228
UAB023_8_3	TAATCTC	ATTACCGCGGCTGCTGG	TCAGAGTTTGATCCTGGCTCAG	UAB023_8_3_RAV129_C05_MID229
UAB023_8_4	TCACCTC	ATTACCGCGGCTGCTGG	TCAGAGTTTGATCCTGGCTCAG	UAB023_8_4_RAV129_C06_MID230
UAB023_8_5	TCCGCTC	ATTACCGCGGCTGCTGG	TCAGAGTTTGATCCTGGCTCAG	UAB023_8_5_RAV129_C07_MID231
UAB023_8_6	TATTGAC	ATTACCGCGGCTGCTGG	TCAGAGTTTGATCCTGGCTCAG	UAB023_8_6_RAV129_C08_MID232
UAB023_8_7	AGTCGAC	ATTACCGCGGCTGCTGG	TCAGAGTTTGATCCTGGCTCAG	UAB023_8_7_RAV129_C09_MID233
UAB023_9_1	ACGGCTC	ATTACCGCGGCTGCTGG	TCAGAGTTTGATCCTGGCTCAG	UAB023_9_1_RAV129_C10_MID234
UAB023_9_2	TGCGTTC	ATTACCGCGGCTGCTGG	TCAGAGTTTGATCCTGGCTCAG	UAB023_9_2_RAV129_C11_MID235
UAB023_9_3	TCTCGAC	ATTACCGCGGCTGCTGG	TCAGAGTTTGATCCTGGCTCAG	UAB023_9_3_RAV129_C12_MID236
UAB023_9_4	CCAGGAC	ATTACCGCGGCTGCTGG	TCAGAGTTTGATCCTGGCTCAG	UAB023_9_4_RAV129_D01_MID237
UAB023_9_5	ACTCCTC	ATTACCGCGGCTGCTGG	TCAGAGTTTGATCCTGGCTCAG	UAB023_9_5_RAV129_D02_MID238
UAB023_9_6	TTCCTGC	ATTACCGCGGCTGCTGG	TCAGAGTTTGATCCTGGCTCAG	UAB023_9_6_RAV129_D03_MID239
UAB023_9_7	TTCATAC	ATTACCGCGGCTGCTGG	TCAGAGTTTGATCCTGGCTCAG	UAB023_9_7_RAV129_D04_MID240
UAB023_10_1	CGTCGTC	ATTACCGCGGCTGCTGG	TCAGAGTTTGATCCTGGCTCAG	UAB023_10_1_RAV129_D05_MID241
UAB023_10_2	AAGGCAC	ATTACCGCGGCTGCTGG	TCAGAGTTTGATCCTGGCTCAG	UAB023_10_2_RAV129_D06_MID242
UAB023_10_3	AACAACTC	ATTACCGCGGCTGCTGG	TCAGAGTTTGATCCTGGCTCAG	UAB023_10_3_RAV129_D07_MID243
UAB023_10_4	ACACGGAC	ATTACCGCGGCTGCTGG	TCAGAGTTTGATCCTGGCTCAG	UAB023_10_4_RAV129_D08_MID244
UAB023_10_5	TGCCGAAC	ATTACCGCGGCTGCTGG	TCAGAGTTTGATCCTGGCTCAG	UAB023_10_5_RAV129_D09_MID245
UAB023_10_6	TATTCGTC	ATTACCGCGGCTGCTGG	TCAGAGTTTGATCCTGGCTCAG	UAB023_10_6_RAV129_D10_MID246
UAB023_10_7	TAGGAATC	ATTACCGCGGCTGCTGG	TCAGAGTTTGATCCTGGCTCAG	UAB023_10_7_RAV129_D11_MID247
UAB027_1_1	CCGGCCAC	ATTACCGCGGCTGCTGG	TCAGAGTTTGATCCTGGCTCAG	UAB027_1_1_RAV129_D12_MID248
UAB027_1_2	AATGGTAC	ATTACCGCGGCTGCTGG	TCAGAGTTTGATCCTGGCTCAG	UAB027_1_2_RAV129_E01_MID249
UAB027_1_3	TCTCCGTC	ATTACCGCGGCTGCTGG	TCAGAGTTTGATCCTGGCTCAG	UAB027_1_3_RAV129_E02_MID250
UAB027_1_4	AACCTGGC	ATTACCGCGGCTGCTGG	TCAGAGTTTGATCCTGGCTCAG	UAB027_1_4_RAV129_E03_MID251
UAB027_1_5	ACGAAGTC	ATTACCGCGGCTGCTGG	TCAGAGTTTGATCCTGGCTCAG	UAB027_1_5_RAV129_E04_MID252
UAB027_1_6	TTCGTGGC	ATTACCGCGGCTGCTGG	TCAGAGTTTGATCCTGGCTCAG	UAB027_1_6_RAV129_E05_MID253
UAB027_1_7	AACACAAC	ATTACCGCGGCTGCTGG	TCAGAGTTTGATCCTGGCTCAG	UAB027_1_7_RAV129_E06_MID254
UAB027_2_1	TTCTTGAC	ATTACCGCGGCTGCTGG	TCAGAGTTTGATCCTGGCTCAG	UAB027_2_1_RAV129_E07_MID255
UAB027_2_2	TCCAAGTC	ATTACCGCGGCTGCTGG	TCAGAGTTTGATCCTGGCTCAG	UAB027_2_2_RAV129_E08_MID256
UAB027_2_3	TTCGCGAC	ATTACCGCGGCTGCTGG	TCAGAGTTTGATCCTGGCTCAG	UAB027_2_3_RAV129_E09_MID257
UAB027_2_4	CCGGTCGC	ATTACCGCGGCTGCTGG	TCAGAGTTTGATCCTGGCTCAG	UAB027_2_4_RAV129_E10_MID258
UAB027_2_5	ACCTGAAC	ATTACCGCGGCTGCTGG	TCAGAGTTTGATCCTGGCTCAG	UAB027_2_5_RAV129_E11_MID259
UAB027_2_6	AAGAGTTC	ATTACCGCGGCTGCTGG	TCAGAGTTTGATCCTGGCTCAG	UAB027_2_6_RAV129_E12_MID260
UAB027_2_7	TTGACAAC	ATTACCGCGGCTGCTGG	TCAGAGTTTGATCCTGGCTCAG	UAB027_2_7_RAV129_F01_MID261
UAB027_3_1	TCCAGAAC	ATTACCGCGGCTGCTGG	TCAGAGTTTGATCCTGGCTCAG	UAB027_3_1_RAV129_F02_MID262
UAB027_3_2	CGGTCTTC	ATTACCGCGGCTGCTGG	TCAGAGTTTGATCCTGGCTCAG	UAB027_3_2_RAV129_F03_MID263
UAB027_3_3	AAGGCCTC	ATTACCGCGGCTGCTGG	TCAGAGTTTGATCCTGGCTCAG	UAB027_3_3_RAV129_F04_MID264
UAB027_3_4	ACTAATTC	ATTACCGCGGCTGCTGG	TCAGAGTTTGATCCTGGCTCAG	UAB027_3_4_RAV129_F05_MID265
UAB027_3_5	TGACCGTC	ATTACCGCGGCTGCTGG	TCAGAGTTTGATCCTGGCTCAG	UAB027_3_5_RAV129_F06_MID266
UAB027_3_6	TGTCGGAC	ATTACCGCGGCTGCTGG	TCAGAGTTTGATCCTGGCTCAG	UAB027_3_6_RAV129_F07_MID267
UAB027_4_1	AGGTTGTC	ATTACCGCGGCTGCTGG	TCAGAGTTTGATCCTGGCTCAG	UAB027_4_1_RAV129_F08_MID268
UAB027_4_2	ACGAGAAC	ATTACCGCGGCTGCTGG	TCAGAGTTTGATCCTGGCTCAG	UAB027_4_2_RAV129_F09_MID269
UAB027_4_3	TGGTGAAC	ATTACCGCGGCTGCTGG	TCAGAGTTTGATCCTGGCTCAG	UAB027_4_3_RAV129_F10_MID270
UAB027_4_4	TCGTTGTC	ATTACCGCGGCTGCTGG	TCAGAGTTTGATCCTGGCTCAG	UAB027_4_4_RAV129_F11_MID271
UAB027_4_5	TTGTGTTC	ATTACCGCGGCTGCTGG	TCAGAGTTTGATCCTGGCTCAG	UAB027_4_5_RAV129_F12_MID272
UAB027_4_6	CCACGGTC	ATTACCGCGGCTGCTGG	TCAGAGTTTGATCCTGGCTCAG	UAB027_4_6_RAV129_G01_MID273
UAB027_4_7	TTGGAGGC	ATTACCGCGGCTGCTGG	TCAGAGTTTGATCCTGGCTCAG	UAB027_4_7_RAV129_G02_MID274
UAB027_5_1	TTATCGGC	ATTACCGCGGCTGCTGG	TCAGAGTTTGATCCTGGCTCAG	UAB027_5_1_RAV129_G03_MID275
UAB027_5_2	AAGAAGAC	ATTACCGCGGCTGCTGG	TCAGAGTTTGATCCTGGCTCAG	UAB027_5_2_RAV129_G04_MID276
UAB027_5_3	AACTGTTC	ATTACCGCGGCTGCTGG	TCAGAGTTTGATCCTGGCTCAG	UAB027_5_3_RAV129_G05_MID277
UAB027_5_4	TTCTCAAC	ATTACCGCGGCTGCTGG	TCAGAGTTTGATCCTGGCTCAG	UAB027_5_4_RAV129_G06_MID278
UAB027_5_5	CTTCCTTC	ATTACCGCGGCTGCTGG	TCAGAGTTTGATCCTGGCTCAG	UAB027_5_5_RAV129_G07_MID279
UAB027_5_6	ATTCGTAC	ATTACCGCGGCTGCTGG	TCAGAGTTTGATCCTGGCTCAG	UAB027_5_6_RAV129_G08_MID280
UAB027_5_7	CCTTCCGC	ATTACCGCGGCTGCTGG	TCAGAGTTTGATCCTGGCTCAG	UAB027_5_7_RAV129_G09_MID281
UAB027_6_1	AGTCCGTC	ATTACCGCGGCTGCTGG	TCAGAGTTTGATCCTGGCTCAG	UAB027_6_1_RAV129_G10_MID282
UAB027_6_2	TTGAACTC	ATTACCGCGGCTGCTGG	TCAGAGTTTGATCCTGGCTCAG	UAB027_6_2_RAV129_G11_MID283
UAB027_6_3	AACGAGGC	ATTACCGCGGCTGCTGG	TCAGAGTTTGATCCTGGCTCAG	UAB027_6_3_RAV129_G12_MID284
UAB027_6_4	CCGTTCAC	ATTACCGCGGCTGCTGG	TCAGAGTTTGATCCTGGCTCAG	UAB027_6_4_RAV129_H01_MID285
UAB027_6_5	TCGAGGAAC	ATTACCGCGGCTGCTGG	TCAGAGTTTGATCCTGGCTCAG	UAB027_6_5_RAV129_H02_MID286
UAB027_6_6	ACCGGAAGC	ATTACCGCGGCTGCTGG	TCAGAGTTTGATCCTGGCTCAG	UAB027_6_6_RAV129_H03_MID287
UAB027_6_7	ACGTTCCAC	ATTACCGCGGCTGCTGG	TCAGAGTTTGATCCTGGCTCAG	UAB027_6_7_RAV129_H04_MID288
UAB027_7_1	AACGGAGTC	ATTACCGCGGCTGCTGG	TCAGAGTTTGATCCTGGCTCAG	UAB027_7_1_RAV129_H05_MID289
UAB027_7_2	TTCGTTATC	ATTACCGCGGCTGCTGG	TCAGAGTTTGATCCTGGCTCAG	UAB027_7_2_RAV129_H06_MID290
UAB027_7_3	ACCGTAATC	ATTACCGCGGCTGCTGG	TCAGAGTTTGATCCTGGCTCAG	UAB027_7_3_RAV129_H07_MID291
UAB027_7_4	ACCTTGGTC	ATTACCGCGGCTGCTGG	TCAGAGTTTGATCCTGGCTCAG	UAB027_7_4_RAV129_H08_MID292
UAB027_7_5	TTAAGATTC	ATTACCGCGGCTGCTGG	TCAGAGTTTGATCCTGGCTCAG	UAB027_7_5_RAV129_H09_MID293
