# Supplementary material for: Daily temporal dynamics of vaginal microbiota before, during and after episodes of bacterial vaginosis
Source: Microbiome. 2013 Dec 2;1:29. doi: 10.1186/2049-2618-1-29 (PMC3968321; doi:10.1186/2049-2618-1-29)
Supplement: Additional file 5 — QIIME mapping files for each 454 sequencing run. [file 2049-2618-1-29-S5.zip › RAV130.txt]

#SampleID	BarcodeSequence	LinkerPrimerSequence	ReversePrimer	Description
UAB027_7_6	CACGC	ATTACCGCGGCTGCTGG	TCAGAGTTTGATCCTGGCTCAG	UAB027_7_6_RAV130_A01_MID201
UAB027_7_7	CGCAAC	ATTACCGCGGCTGCTGG	TCAGAGTTTGATCCTGGCTCAG	UAB027_7_7_RAV130_A02_MID202
UAB027_8_1	TGAAGC	ATTACCGCGGCTGCTGG	TCAGAGTTTGATCCTGGCTCAG	UAB027_8_1_RAV130_A03_MID203
UAB027_8_2	ACTTGC	ATTACCGCGGCTGCTGG	TCAGAGTTTGATCCTGGCTCAG	UAB027_8_2_RAV130_A04_MID204
UAB027_8_3	TCACAC	ATTACCGCGGCTGCTGG	TCAGAGTTTGATCCTGGCTCAG	UAB027_8_3_RAV130_A05_MID205
UAB027_8_4	CGTGAC	ATTACCGCGGCTGCTGG	TCAGAGTTTGATCCTGGCTCAG	UAB027_8_4_RAV130_A06_MID206
UAB027_8_5	ACGCGC	ATTACCGCGGCTGCTGG	TCAGAGTTTGATCCTGGCTCAG	UAB027_8_5_RAV130_A07_MID207
UAB027_8_6	CCTCTC	ATTACCGCGGCTGCTGG	TCAGAGTTTGATCCTGGCTCAG	UAB027_8_6_RAV130_A08_MID208
UAB027_8_7	ACTCAC	ATTACCGCGGCTGCTGG	TCAGAGTTTGATCCTGGCTCAG	UAB027_8_7_RAV130_A09_MID209
UAB027_9_1	AGACAC	ATTACCGCGGCTGCTGG	TCAGAGTTTGATCCTGGCTCAG	UAB027_9_1_RAV130_A10_MID210
UAB027_9_2	CGACTC	ATTACCGCGGCTGCTGG	TCAGAGTTTGATCCTGGCTCAG	UAB027_9_2_RAV130_A11_MID211
UAB027_9_3	AGCTTC	ATTACCGCGGCTGCTGG	TCAGAGTTTGATCCTGGCTCAG	UAB027_9_3_RAV130_A12_MID212
UAB027_9_4	AAGCCGC	ATTACCGCGGCTGCTGG	TCAGAGTTTGATCCTGGCTCAG	UAB027_9_4_RAV130_B01_MID213
UAB027_9_5	CAAGAAC	ATTACCGCGGCTGCTGG	TCAGAGTTTGATCCTGGCTCAG	UAB027_9_5_RAV130_B02_MID214
UAB027_9_6	AGTTGGC	ATTACCGCGGCTGCTGG	TCAGAGTTTGATCCTGGCTCAG	UAB027_9_6_RAV130_B03_MID215
UAB027_9_7	TATCAAC	ATTACCGCGGCTGCTGG	TCAGAGTTTGATCCTGGCTCAG	UAB027_9_7_RAV130_B04_MID216
UAB027_10_1	AGGCGGC	ATTACCGCGGCTGCTGG	TCAGAGTTTGATCCTGGCTCAG	UAB027_10_1_RAV130_B05_MID217
UAB027_10_2	CGGTATC	ATTACCGCGGCTGCTGG	TCAGAGTTTGATCCTGGCTCAG	UAB027_10_2_RAV130_B06_MID218
UAB027_10_3	TGACGAC	ATTACCGCGGCTGCTGG	TCAGAGTTTGATCCTGGCTCAG	UAB027_10_3_RAV130_B07_MID219
UAB027_10_4	ACAAGGC	ATTACCGCGGCTGCTGG	TCAGAGTTTGATCCTGGCTCAG	UAB027_10_4_RAV130_B08_MID220
UAB027_10_5	AGACCTC	ATTACCGCGGCTGCTGG	TCAGAGTTTGATCCTGGCTCAG	UAB027_10_5_RAV130_B09_MID221
UAB027_10_6	ATACCAC	ATTACCGCGGCTGCTGG	TCAGAGTTTGATCCTGGCTCAG	UAB027_10_6_RAV130_B10_MID222
UAB027_10_7	TCGCGGC	ATTACCGCGGCTGCTGG	TCAGAGTTTGATCCTGGCTCAG	UAB027_10_7_RAV130_B11_MID223
UAB035_1_1	ATCTTAC	ATTACCGCGGCTGCTGG	TCAGAGTTTGATCCTGGCTCAG	UAB035_1_1_RAV130_B12_MID224
UAB035_1_2	AACCAGC	ATTACCGCGGCTGCTGG	TCAGAGTTTGATCCTGGCTCAG	UAB035_1_2_RAV130_C01_MID225
UAB035_1_3	TTCGAGC	ATTACCGCGGCTGCTGG	TCAGAGTTTGATCCTGGCTCAG	UAB035_1_3_RAV130_C02_MID226
UAB035_1_4	AAGGTGC	ATTACCGCGGCTGCTGG	TCAGAGTTTGATCCTGGCTCAG	UAB035_1_4_RAV130_C03_MID227
UAB035_1_5	TCTTGGC	ATTACCGCGGCTGCTGG	TCAGAGTTTGATCCTGGCTCAG	UAB035_1_5_RAV130_C04_MID228
UAB035_1_6	TAATCTC	ATTACCGCGGCTGCTGG	TCAGAGTTTGATCCTGGCTCAG	UAB035_1_6_RAV130_C05_MID229
UAB035_1_7	TCACCTC	ATTACCGCGGCTGCTGG	TCAGAGTTTGATCCTGGCTCAG	UAB035_1_7_RAV130_C06_MID230
UAB035_2_1	TCCGCTC	ATTACCGCGGCTGCTGG	TCAGAGTTTGATCCTGGCTCAG	UAB035_2_1_RAV130_C07_MID231
UAB035_2_2	TATTGAC	ATTACCGCGGCTGCTGG	TCAGAGTTTGATCCTGGCTCAG	UAB035_2_2_RAV130_C08_MID232
UAB035_2_3	AGTCGAC	ATTACCGCGGCTGCTGG	TCAGAGTTTGATCCTGGCTCAG	UAB035_2_3_RAV130_C09_MID233
UAB035_2_4	ACGGCTC	ATTACCGCGGCTGCTGG	TCAGAGTTTGATCCTGGCTCAG	UAB035_2_4_RAV130_C10_MID234
UAB035_2_5	TGCGTTC	ATTACCGCGGCTGCTGG	TCAGAGTTTGATCCTGGCTCAG	UAB035_2_5_RAV130_C11_MID235
UAB035_2_6	TCTCGAC	ATTACCGCGGCTGCTGG	TCAGAGTTTGATCCTGGCTCAG	UAB035_2_6_RAV130_C12_MID236
UAB035_2_7	CCAGGAC	ATTACCGCGGCTGCTGG	TCAGAGTTTGATCCTGGCTCAG	UAB035_2_7_RAV130_D01_MID237
UAB035_3_1	ACTCCTC	ATTACCGCGGCTGCTGG	TCAGAGTTTGATCCTGGCTCAG	UAB035_3_1_RAV130_D02_MID238
UAB035_3_2	TTCCTGC	ATTACCGCGGCTGCTGG	TCAGAGTTTGATCCTGGCTCAG	UAB035_3_2_RAV130_D03_MID239
UAB035_3_3	TTCATAC	ATTACCGCGGCTGCTGG	TCAGAGTTTGATCCTGGCTCAG	UAB035_3_3_RAV130_D04_MID240
UAB035_3_4	CGTCGTC	ATTACCGCGGCTGCTGG	TCAGAGTTTGATCCTGGCTCAG	UAB035_3_4_RAV130_D05_MID241
UAB035_3_5	AAGGCAC	ATTACCGCGGCTGCTGG	TCAGAGTTTGATCCTGGCTCAG	UAB035_3_5_RAV130_D06_MID242
UAB035_3_6	AACAACTC	ATTACCGCGGCTGCTGG	TCAGAGTTTGATCCTGGCTCAG	UAB035_3_6_RAV130_D07_MID243
UAB035_3_7	ACACGGAC	ATTACCGCGGCTGCTGG	TCAGAGTTTGATCCTGGCTCAG	UAB035_3_7_RAV130_D08_MID244
UAB035_7_1	TGCCGAAC	ATTACCGCGGCTGCTGG	TCAGAGTTTGATCCTGGCTCAG	UAB035_7_1_RAV130_D09_MID245
UAB035_7_2	TATTCGTC	ATTACCGCGGCTGCTGG	TCAGAGTTTGATCCTGGCTCAG	UAB035_7_2_RAV130_D10_MID246
UAB035_7_3	TAGGAATC	ATTACCGCGGCTGCTGG	TCAGAGTTTGATCCTGGCTCAG	UAB035_7_3_RAV130_D11_MID247
UAB035_7_4	CCGGCCAC	ATTACCGCGGCTGCTGG	TCAGAGTTTGATCCTGGCTCAG	UAB035_7_4_RAV130_D12_MID248
UAB035_7_5	AATGGTAC	ATTACCGCGGCTGCTGG	TCAGAGTTTGATCCTGGCTCAG	UAB035_7_5_RAV130_E01_MID249
UAB035_7_6	TCTCCGTC	ATTACCGCGGCTGCTGG	TCAGAGTTTGATCCTGGCTCAG	UAB035_7_6_RAV130_E02_MID250
UAB035_7_7	AACCTGGC	ATTACCGCGGCTGCTGG	TCAGAGTTTGATCCTGGCTCAG	UAB035_7_7_RAV130_E03_MID251
UAB035_8_1	ACGAAGTC	ATTACCGCGGCTGCTGG	TCAGAGTTTGATCCTGGCTCAG	UAB035_8_1_RAV130_E04_MID252
UAB035_8_2	TTCGTGGC	ATTACCGCGGCTGCTGG	TCAGAGTTTGATCCTGGCTCAG	UAB035_8_2_RAV130_E05_MID253
UAB035_8_3	AACACAAC	ATTACCGCGGCTGCTGG	TCAGAGTTTGATCCTGGCTCAG	UAB035_8_3_RAV130_E06_MID254
UAB035_8_4	TTCTTGAC	ATTACCGCGGCTGCTGG	TCAGAGTTTGATCCTGGCTCAG	UAB035_8_4_RAV130_E07_MID255
UAB035_8_5	TCCAAGTC	ATTACCGCGGCTGCTGG	TCAGAGTTTGATCCTGGCTCAG	UAB035_8_5_RAV130_E08_MID256
UAB035_8_6	TTCGCGAC	ATTACCGCGGCTGCTGG	TCAGAGTTTGATCCTGGCTCAG	UAB035_8_6_RAV130_E09_MID257
UAB035_8_7	CCGGTCGC	ATTACCGCGGCTGCTGG	TCAGAGTTTGATCCTGGCTCAG	UAB035_8_7_RAV130_E10_MID258
UAB035_9_1	ACCTGAAC	ATTACCGCGGCTGCTGG	TCAGAGTTTGATCCTGGCTCAG	UAB035_9_1_RAV130_E11_MID259
UAB035_9_2	AAGAGTTC	ATTACCGCGGCTGCTGG	TCAGAGTTTGATCCTGGCTCAG	UAB035_9_2_RAV130_E12_MID260
UAB035_9_3	TTGACAAC	ATTACCGCGGCTGCTGG	TCAGAGTTTGATCCTGGCTCAG	UAB035_9_3_RAV130_F01_MID261
UAB035_9_4	TCCAGAAC	ATTACCGCGGCTGCTGG	TCAGAGTTTGATCCTGGCTCAG	UAB035_9_4_RAV130_F02_MID262
UAB035_9_5	CGGTCTTC	ATTACCGCGGCTGCTGG	TCAGAGTTTGATCCTGGCTCAG	UAB035_9_5_RAV130_F03_MID263
UAB035_9_6	AAGGCCTC	ATTACCGCGGCTGCTGG	TCAGAGTTTGATCCTGGCTCAG	UAB035_9_6_RAV130_F04_MID264
UAB035_9_7	ACTAATTC	ATTACCGCGGCTGCTGG	TCAGAGTTTGATCCTGGCTCAG	UAB035_9_7_RAV130_F05_MID265
UAB035_10_1	TGACCGTC	ATTACCGCGGCTGCTGG	TCAGAGTTTGATCCTGGCTCAG	UAB035_10_1_RAV130_F06_MID266
UAB035_10_2	TGTCGGAC	ATTACCGCGGCTGCTGG	TCAGAGTTTGATCCTGGCTCAG	UAB035_10_2_RAV130_F07_MID267
UAB035_10_3	AGGTTGTC	ATTACCGCGGCTGCTGG	TCAGAGTTTGATCCTGGCTCAG	UAB035_10_3_RAV130_F08_MID268
UAB035_10_4	ACGAGAAC	ATTACCGCGGCTGCTGG	TCAGAGTTTGATCCTGGCTCAG	UAB035_10_4_RAV130_F09_MID269
UAB035_10_5	TGGTGAAC	ATTACCGCGGCTGCTGG	TCAGAGTTTGATCCTGGCTCAG	UAB035_10_5_RAV130_F10_MID270
UAB035_10_6	TCGTTGTC	ATTACCGCGGCTGCTGG	TCAGAGTTTGATCCTGGCTCAG	UAB035_10_6_RAV130_F11_MID271
UAB035_10_7	TTGTGTTC	ATTACCGCGGCTGCTGG	TCAGAGTTTGATCCTGGCTCAG	UAB035_10_7_RAV130_F12_MID272
UAB035_4_1	CCACGGTC	ATTACCGCGGCTGCTGG	TCAGAGTTTGATCCTGGCTCAG	UAB035_4_1_RAV130_G01_MID273
UAB035_4_2	TTGGAGGC	ATTACCGCGGCTGCTGG	TCAGAGTTTGATCCTGGCTCAG	UAB035_4_2_RAV130_G02_MID274
UAB035_4_3	TTATCGGC	ATTACCGCGGCTGCTGG	TCAGAGTTTGATCCTGGCTCAG	UAB035_4_3_RAV130_G03_MID275
UAB035_4_4	AAGAAGAC	ATTACCGCGGCTGCTGG	TCAGAGTTTGATCCTGGCTCAG	UAB035_4_4_RAV130_G04_MID276
UAB035_4_5	AACTGTTC	ATTACCGCGGCTGCTGG	TCAGAGTTTGATCCTGGCTCAG	UAB035_4_5_RAV130_G05_MID277
UAB035_4_6	TTCTCAAC	ATTACCGCGGCTGCTGG	TCAGAGTTTGATCCTGGCTCAG	UAB035_4_6_RAV130_G06_MID278
UAB035_4_7	CTTCCTTC	ATTACCGCGGCTGCTGG	TCAGAGTTTGATCCTGGCTCAG	UAB035_4_7_RAV130_G07_MID279
UAB035_5_1	ATTCGTAC	ATTACCGCGGCTGCTGG	TCAGAGTTTGATCCTGGCTCAG	UAB035_5_1_RAV130_G08_MID280
UAB035_5_2	CCTTCCGC	ATTACCGCGGCTGCTGG	TCAGAGTTTGATCCTGGCTCAG	UAB035_5_2_RAV130_G09_MID281
UAB035_5_3	AGTCCGTC	ATTACCGCGGCTGCTGG	TCAGAGTTTGATCCTGGCTCAG	UAB035_5_3_RAV130_G10_MID282
UAB035_5_4	TTGAACTC	ATTACCGCGGCTGCTGG	TCAGAGTTTGATCCTGGCTCAG	UAB035_5_4_RAV130_G11_MID283
UAB035_5_5	AACGAGGC	ATTACCGCGGCTGCTGG	TCAGAGTTTGATCCTGGCTCAG	UAB035_5_5_RAV130_G12_MID284
UAB035_5_6	CCGTTCAC	ATTACCGCGGCTGCTGG	TCAGAGTTTGATCCTGGCTCAG	UAB035_5_6_RAV130_H01_MID285
UAB035_5_7	TCGAGGAAC	ATTACCGCGGCTGCTGG	TCAGAGTTTGATCCTGGCTCAG	UAB035_5_7_RAV130_H02_MID286
UAB035_6_1	ACCGGAAGC	ATTACCGCGGCTGCTGG	TCAGAGTTTGATCCTGGCTCAG	UAB035_6_1_RAV130_H03_MID287
UAB035_6_2	ACGTTCCAC	ATTACCGCGGCTGCTGG	TCAGAGTTTGATCCTGGCTCAG	UAB035_6_2_RAV130_H04_MID288
UAB035_6_3	AACGGAGTC	ATTACCGCGGCTGCTGG	TCAGAGTTTGATCCTGGCTCAG	UAB035_6_3_RAV130_H05_MID289
UAB035_6_4	TTCGTTATC	ATTACCGCGGCTGCTGG	TCAGAGTTTGATCCTGGCTCAG	UAB035_6_4_RAV130_H06_MID290
UAB035_6_5	ACCGTAATC	ATTACCGCGGCTGCTGG	TCAGAGTTTGATCCTGGCTCAG	UAB035_6_5_RAV130_H07_MID291
UAB035_6_6	ACCTTGGTC	ATTACCGCGGCTGCTGG	TCAGAGTTTGATCCTGGCTCAG	UAB035_6_6_RAV130_H08_MID292
UAB035_6_7	TTAAGATTC	ATTACCGCGGCTGCTGG	TCAGAGTTTGATCCTGGCTCAG	UAB035_6_7_RAV130_H09_MID293
