# Supplementary material for: Daily temporal dynamics of vaginal microbiota before, during and after episodes of bacterial vaginosis
Source: Microbiome. 2013 Dec 2;1:29. doi: 10.1186/2049-2618-1-29 (PMC3968321; doi:10.1186/2049-2618-1-29)
Supplement: Additional file 5 — QIIME mapping files for each 454 sequencing run. [file 2049-2618-1-29-S5.zip › RAV134.txt]

#SampleID	BarcodeSequence	LinkerPrimerSequence	ReversePrimer	Description
UAB049_1_1	CACGC	ATTACCGCGGCTGCTGG	TCAGAGTTTGATCCTGGCTCAG	UAB049_1_1_RAV134_A01_MID201
UAB049_1_2	CGCAAC	ATTACCGCGGCTGCTGG	TCAGAGTTTGATCCTGGCTCAG	UAB049_1_2_RAV134_A02_MID202
UAB049_1_3	TGAAGC	ATTACCGCGGCTGCTGG	TCAGAGTTTGATCCTGGCTCAG	UAB049_1_3_RAV134_A03_MID203
UAB049_1_4	ACTTGC	ATTACCGCGGCTGCTGG	TCAGAGTTTGATCCTGGCTCAG	UAB049_1_4_RAV134_A04_MID204
UAB049_1_5	TCACAC	ATTACCGCGGCTGCTGG	TCAGAGTTTGATCCTGGCTCAG	UAB049_1_5_RAV134_A05_MID205
UAB049_1_6	CGTGAC	ATTACCGCGGCTGCTGG	TCAGAGTTTGATCCTGGCTCAG	UAB049_1_6_RAV134_A06_MID206
UAB049_1_7	ACGCGC	ATTACCGCGGCTGCTGG	TCAGAGTTTGATCCTGGCTCAG	UAB049_1_7_RAV134_A07_MID207
UAB049_2_1	CCTCTC	ATTACCGCGGCTGCTGG	TCAGAGTTTGATCCTGGCTCAG	UAB049_2_1_RAV134_A08_MID208
UAB049_2_2	ACTCAC	ATTACCGCGGCTGCTGG	TCAGAGTTTGATCCTGGCTCAG	UAB049_2_2_RAV134_A09_MID209
UAB049_2_3	AGACAC	ATTACCGCGGCTGCTGG	TCAGAGTTTGATCCTGGCTCAG	UAB049_2_3_RAV134_A10_MID210
UAB049_2_4	CGACTC	ATTACCGCGGCTGCTGG	TCAGAGTTTGATCCTGGCTCAG	UAB049_2_4_RAV134_A11_MID211
UAB049_2_5	AGCTTC	ATTACCGCGGCTGCTGG	TCAGAGTTTGATCCTGGCTCAG	UAB049_2_5_RAV134_A12_MID212
UAB049_2_6	AAGCCGC	ATTACCGCGGCTGCTGG	TCAGAGTTTGATCCTGGCTCAG	UAB049_2_6_RAV134_B01_MID213
UAB049_2_7	CAAGAAC	ATTACCGCGGCTGCTGG	TCAGAGTTTGATCCTGGCTCAG	UAB049_2_7_RAV134_B02_MID214
UAB049_3_1	AGTTGGC	ATTACCGCGGCTGCTGG	TCAGAGTTTGATCCTGGCTCAG	UAB049_3_1_RAV134_B03_MID215
UAB049_3_2	TATCAAC	ATTACCGCGGCTGCTGG	TCAGAGTTTGATCCTGGCTCAG	UAB049_3_2_RAV134_B04_MID216
UAB049_3_3	AGGCGGC	ATTACCGCGGCTGCTGG	TCAGAGTTTGATCCTGGCTCAG	UAB049_3_3_RAV134_B05_MID217
UAB049_3_4	CGGTATC	ATTACCGCGGCTGCTGG	TCAGAGTTTGATCCTGGCTCAG	UAB049_3_4_RAV134_B06_MID218
UAB049_3_5	TGACGAC	ATTACCGCGGCTGCTGG	TCAGAGTTTGATCCTGGCTCAG	UAB049_3_5_RAV134_B07_MID219
UAB049_3_6	ACAAGGC	ATTACCGCGGCTGCTGG	TCAGAGTTTGATCCTGGCTCAG	UAB049_3_6_RAV134_B08_MID220
UAB049_3_7	AGACCTC	ATTACCGCGGCTGCTGG	TCAGAGTTTGATCCTGGCTCAG	UAB049_3_7_RAV134_B09_MID221
UAB049_4_1	ATACCAC	ATTACCGCGGCTGCTGG	TCAGAGTTTGATCCTGGCTCAG	UAB049_4_1_RAV134_B10_MID222
UAB049_4_2	TCGCGGC	ATTACCGCGGCTGCTGG	TCAGAGTTTGATCCTGGCTCAG	UAB049_4_2_RAV134_B11_MID223
UAB049_4_3	ATCTTAC	ATTACCGCGGCTGCTGG	TCAGAGTTTGATCCTGGCTCAG	UAB049_4_3_RAV134_B12_MID224
UAB049_4_4	AACCAGC	ATTACCGCGGCTGCTGG	TCAGAGTTTGATCCTGGCTCAG	UAB049_4_4_RAV134_C01_MID225
UAB049_4_5	TTCGAGC	ATTACCGCGGCTGCTGG	TCAGAGTTTGATCCTGGCTCAG	UAB049_4_5_RAV134_C02_MID226
UAB049_4_6	AAGGTGC	ATTACCGCGGCTGCTGG	TCAGAGTTTGATCCTGGCTCAG	UAB049_4_6_RAV134_C03_MID227
UAB049_4_7	TCTTGGC	ATTACCGCGGCTGCTGG	TCAGAGTTTGATCCTGGCTCAG	UAB049_4_7_RAV134_C04_MID228
UAB049_5_1	TAATCTC	ATTACCGCGGCTGCTGG	TCAGAGTTTGATCCTGGCTCAG	UAB049_5_1_RAV134_C05_MID229
UAB049_5_2	TCACCTC	ATTACCGCGGCTGCTGG	TCAGAGTTTGATCCTGGCTCAG	UAB049_5_2_RAV134_C06_MID230
UAB049_5_3	TCCGCTC	ATTACCGCGGCTGCTGG	TCAGAGTTTGATCCTGGCTCAG	UAB049_5_3_RAV134_C07_MID231
UAB049_5_4	TATTGAC	ATTACCGCGGCTGCTGG	TCAGAGTTTGATCCTGGCTCAG	UAB049_5_4_RAV134_C08_MID232
UAB049_5_5	AGTCGAC	ATTACCGCGGCTGCTGG	TCAGAGTTTGATCCTGGCTCAG	UAB049_5_5_RAV134_C09_MID233
UAB049_5_6	ACGGCTC	ATTACCGCGGCTGCTGG	TCAGAGTTTGATCCTGGCTCAG	UAB049_5_6_RAV134_C10_MID234
UAB049_5_7	TGCGTTC	ATTACCGCGGCTGCTGG	TCAGAGTTTGATCCTGGCTCAG	UAB049_5_7_RAV134_C11_MID235
UAB049_6_1	TCTCGAC	ATTACCGCGGCTGCTGG	TCAGAGTTTGATCCTGGCTCAG	UAB049_6_1_RAV134_C12_MID236
UAB049_6_2	CCAGGAC	ATTACCGCGGCTGCTGG	TCAGAGTTTGATCCTGGCTCAG	UAB049_6_2_RAV134_D01_MID237
UAB049_6_3	ACTCCTC	ATTACCGCGGCTGCTGG	TCAGAGTTTGATCCTGGCTCAG	UAB049_6_3_RAV134_D02_MID238
UAB049_6_4	TTCCTGC	ATTACCGCGGCTGCTGG	TCAGAGTTTGATCCTGGCTCAG	UAB049_6_4_RAV134_D03_MID239
UAB049_6_5	TTCATAC	ATTACCGCGGCTGCTGG	TCAGAGTTTGATCCTGGCTCAG	UAB049_6_5_RAV134_D04_MID240
UAB049_6_6	CGTCGTC	ATTACCGCGGCTGCTGG	TCAGAGTTTGATCCTGGCTCAG	UAB049_6_6_RAV134_D05_MID241
UAB049_6_7	AAGGCAC	ATTACCGCGGCTGCTGG	TCAGAGTTTGATCCTGGCTCAG	UAB049_6_7_RAV134_D06_MID242
UAB049_7_1	AACAACTC	ATTACCGCGGCTGCTGG	TCAGAGTTTGATCCTGGCTCAG	UAB049_7_1_RAV134_D07_MID243
UAB049_7_2	ACACGGAC	ATTACCGCGGCTGCTGG	TCAGAGTTTGATCCTGGCTCAG	UAB049_7_2_RAV134_D08_MID244
UAB049_7_3	TGCCGAAC	ATTACCGCGGCTGCTGG	TCAGAGTTTGATCCTGGCTCAG	UAB049_7_3_RAV134_D09_MID245
UAB049_7_4	TATTCGTC	ATTACCGCGGCTGCTGG	TCAGAGTTTGATCCTGGCTCAG	UAB049_7_4_RAV134_D10_MID246
UAB049_7_5	TAGGAATC	ATTACCGCGGCTGCTGG	TCAGAGTTTGATCCTGGCTCAG	UAB049_7_5_RAV134_D11_MID247
UAB049_7_6	CCGGCCAC	ATTACCGCGGCTGCTGG	TCAGAGTTTGATCCTGGCTCAG	UAB049_7_6_RAV134_D12_MID248
UAB049_7_7	AATGGTAC	ATTACCGCGGCTGCTGG	TCAGAGTTTGATCCTGGCTCAG	UAB049_7_7_RAV134_E01_MID249
UAB049_8_1	TCTCCGTC	ATTACCGCGGCTGCTGG	TCAGAGTTTGATCCTGGCTCAG	UAB049_8_1_RAV134_E02_MID250
UAB049_8_2	AACCTGGC	ATTACCGCGGCTGCTGG	TCAGAGTTTGATCCTGGCTCAG	UAB049_8_2_RAV134_E03_MID251
UAB049_8_3	ACGAAGTC	ATTACCGCGGCTGCTGG	TCAGAGTTTGATCCTGGCTCAG	UAB049_8_3_RAV134_E04_MID252
UAB049_8_5	TTCGTGGC	ATTACCGCGGCTGCTGG	TCAGAGTTTGATCCTGGCTCAG	UAB049_8_5_RAV134_E05_MID253
UAB049_8_6	AACACAAC	ATTACCGCGGCTGCTGG	TCAGAGTTTGATCCTGGCTCAG	UAB049_8_6_RAV134_E06_MID254
UAB049_8_7	TTCTTGAC	ATTACCGCGGCTGCTGG	TCAGAGTTTGATCCTGGCTCAG	UAB049_8_7_RAV134_E07_MID255
UAB049_9_1	TCCAAGTC	ATTACCGCGGCTGCTGG	TCAGAGTTTGATCCTGGCTCAG	UAB049_9_1_RAV134_E08_MID256
UAB049_9_2	TTCGCGAC	ATTACCGCGGCTGCTGG	TCAGAGTTTGATCCTGGCTCAG	UAB049_9_2_RAV134_E09_MID257
UAB049_9_3	CCGGTCGC	ATTACCGCGGCTGCTGG	TCAGAGTTTGATCCTGGCTCAG	UAB049_9_3_RAV134_E10_MID258
UAB049_9_4	ACCTGAAC	ATTACCGCGGCTGCTGG	TCAGAGTTTGATCCTGGCTCAG	UAB049_9_4_RAV134_E11_MID259
UAB049_9_5	AAGAGTTC	ATTACCGCGGCTGCTGG	TCAGAGTTTGATCCTGGCTCAG	UAB049_9_5_RAV134_E12_MID260
UAB049_9_6	TTGACAAC	ATTACCGCGGCTGCTGG	TCAGAGTTTGATCCTGGCTCAG	UAB049_9_6_RAV134_F01_MID261
UAB049_9_7	TCCAGAAC	ATTACCGCGGCTGCTGG	TCAGAGTTTGATCCTGGCTCAG	UAB049_9_7_RAV134_F02_MID262
UAB049_10_1	CGGTCTTC	ATTACCGCGGCTGCTGG	TCAGAGTTTGATCCTGGCTCAG	UAB049_10_1_RAV134_F03_MID263
UAB049_10_2	AAGGCCTC	ATTACCGCGGCTGCTGG	TCAGAGTTTGATCCTGGCTCAG	UAB049_10_2_RAV134_F04_MID264
UAB049_10_3	ACTAATTC	ATTACCGCGGCTGCTGG	TCAGAGTTTGATCCTGGCTCAG	UAB049_10_3_RAV134_F05_MID265
UAB049_10_4	TGACCGTC	ATTACCGCGGCTGCTGG	TCAGAGTTTGATCCTGGCTCAG	UAB049_10_4_RAV134_F06_MID266
UAB049_10_5	TGTCGGAC	ATTACCGCGGCTGCTGG	TCAGAGTTTGATCCTGGCTCAG	UAB049_10_5_RAV134_F07_MID267
UAB049_10_6	AGGTTGTC	ATTACCGCGGCTGCTGG	TCAGAGTTTGATCCTGGCTCAG	UAB049_10_6_RAV134_F08_MID268
UAB049_10_7	ACGAGAAC	ATTACCGCGGCTGCTGG	TCAGAGTTTGATCCTGGCTCAG	UAB049_10_7_RAV134_F09_MID269
UAB052_1_1	TGGTGAAC	ATTACCGCGGCTGCTGG	TCAGAGTTTGATCCTGGCTCAG	UAB052_1_1_RAV134_F10_MID270
UAB052_1_2	TCGTTGTC	ATTACCGCGGCTGCTGG	TCAGAGTTTGATCCTGGCTCAG	UAB052_1_2_RAV134_F11_MID271
UAB052_1_3	TTGTGTTC	ATTACCGCGGCTGCTGG	TCAGAGTTTGATCCTGGCTCAG	UAB052_1_3_RAV134_F12_MID272
UAB052_1_4	CCACGGTC	ATTACCGCGGCTGCTGG	TCAGAGTTTGATCCTGGCTCAG	UAB052_1_4_RAV134_G01_MID273
UAB052_1_6	TTGGAGGC	ATTACCGCGGCTGCTGG	TCAGAGTTTGATCCTGGCTCAG	UAB052_1_6_RAV134_G02_MID274
UAB052_1_7	TTATCGGC	ATTACCGCGGCTGCTGG	TCAGAGTTTGATCCTGGCTCAG	UAB052_1_7_RAV134_G03_MID275
UAB052_2_1	AAGAAGAC	ATTACCGCGGCTGCTGG	TCAGAGTTTGATCCTGGCTCAG	UAB052_2_1_RAV134_G04_MID276
UAB052_2_2	AACTGTTC	ATTACCGCGGCTGCTGG	TCAGAGTTTGATCCTGGCTCAG	UAB052_2_2_RAV134_G05_MID277
UAB052_2_3	TTCTCAAC	ATTACCGCGGCTGCTGG	TCAGAGTTTGATCCTGGCTCAG	UAB052_2_3_RAV134_G06_MID278
UAB052_2_4	CTTCCTTC	ATTACCGCGGCTGCTGG	TCAGAGTTTGATCCTGGCTCAG	UAB052_2_4_RAV134_G07_MID279
UAB052_2_5	ATTCGTAC	ATTACCGCGGCTGCTGG	TCAGAGTTTGATCCTGGCTCAG	UAB052_2_5_RAV134_G08_MID280
UAB052_2_6	CCTTCCGC	ATTACCGCGGCTGCTGG	TCAGAGTTTGATCCTGGCTCAG	UAB052_2_6_RAV134_G09_MID281
UAB052_2_7	AGTCCGTC	ATTACCGCGGCTGCTGG	TCAGAGTTTGATCCTGGCTCAG	UAB052_2_7_RAV134_G10_MID282
UAB052_3_1	TTGAACTC	ATTACCGCGGCTGCTGG	TCAGAGTTTGATCCTGGCTCAG	UAB052_3_1_RAV134_G11_MID283
UAB052_3_2	AACGAGGC	ATTACCGCGGCTGCTGG	TCAGAGTTTGATCCTGGCTCAG	UAB052_3_2_RAV134_G12_MID284
UAB052_3_3	CCGTTCAC	ATTACCGCGGCTGCTGG	TCAGAGTTTGATCCTGGCTCAG	UAB052_3_3_RAV134_H01_MID285
UAB052_3_4	TCGAGGAAC	ATTACCGCGGCTGCTGG	TCAGAGTTTGATCCTGGCTCAG	UAB052_3_4_RAV134_H02_MID286
UAB052_3_5	ACCGGAAGC	ATTACCGCGGCTGCTGG	TCAGAGTTTGATCCTGGCTCAG	UAB052_3_5_RAV134_H03_MID287
UAB052_3_6	ACGTTCCAC	ATTACCGCGGCTGCTGG	TCAGAGTTTGATCCTGGCTCAG	UAB052_3_6_RAV134_H04_MID288
UAB052_3_7	AACGGAGTC	ATTACCGCGGCTGCTGG	TCAGAGTTTGATCCTGGCTCAG	UAB052_3_7_RAV134_H05_MID289
UAB052_4_1	TTCGTTATC	ATTACCGCGGCTGCTGG	TCAGAGTTTGATCCTGGCTCAG	UAB052_4_1_RAV134_H06_MID290
UAB052_4_2	ACCGTAATC	ATTACCGCGGCTGCTGG	TCAGAGTTTGATCCTGGCTCAG	UAB052_4_2_RAV134_H07_MID291
UAB052_4_3	ACCTTGGTC	ATTACCGCGGCTGCTGG	TCAGAGTTTGATCCTGGCTCAG	UAB052_4_3_RAV134_H08_MID292
