# Supplementary material for: Daily temporal dynamics of vaginal microbiota before, during and after episodes of bacterial vaginosis
Source: Microbiome. 2013 Dec 2;1:29. doi: 10.1186/2049-2618-1-29 (PMC3968321; doi:10.1186/2049-2618-1-29)
Supplement: Additional file 5 — QIIME mapping files for each 454 sequencing run. [file 2049-2618-1-29-S5.zip › RAV148.txt]

#SampleID	BarcodeSequence	LinkerPrimerSequence	ReversePrimer	Description
UAB052_4_4	CACGC	ATTACCGCGGCTGCTGG	TCAGAGTTTGATCCTGGCTCAG	UAB052_4_4_RAV148_A01_MID201
UAB052_4_5	CGCAAC	ATTACCGCGGCTGCTGG	TCAGAGTTTGATCCTGGCTCAG	UAB052_4_5_RAV148_A02_MID202
UAB052_4_6	TGAAGC	ATTACCGCGGCTGCTGG	TCAGAGTTTGATCCTGGCTCAG	UAB052_4_6_RAV148_A03_MID203
UAB052_4_7	ACTTGC	ATTACCGCGGCTGCTGG	TCAGAGTTTGATCCTGGCTCAG	UAB052_4_7_RAV148_A04_MID204
UAB052_5_1	TCACAC	ATTACCGCGGCTGCTGG	TCAGAGTTTGATCCTGGCTCAG	UAB052_5_1_RAV148_A05_MID205
UAB052_5_2	CGTGAC	ATTACCGCGGCTGCTGG	TCAGAGTTTGATCCTGGCTCAG	UAB052_5_2_RAV148_A06_MID206
UAB052_5_3	ACGCGC	ATTACCGCGGCTGCTGG	TCAGAGTTTGATCCTGGCTCAG	UAB052_5_3_RAV148_A07_MID207
UAB052_5_4	CCTCTC	ATTACCGCGGCTGCTGG	TCAGAGTTTGATCCTGGCTCAG	UAB052_5_4_RAV148_A08_MID208
UAB052_5_5	ACTCAC	ATTACCGCGGCTGCTGG	TCAGAGTTTGATCCTGGCTCAG	UAB052_5_5_RAV148_A09_MID209
UAB052_5_6	AGACAC	ATTACCGCGGCTGCTGG	TCAGAGTTTGATCCTGGCTCAG	UAB052_5_6_RAV148_A10_MID210
UAB052_5_7	CGACTC	ATTACCGCGGCTGCTGG	TCAGAGTTTGATCCTGGCTCAG	UAB052_5_7_RAV148_A11_MID211
UAB052_6_1	AGCTTC	ATTACCGCGGCTGCTGG	TCAGAGTTTGATCCTGGCTCAG	UAB052_6_1_RAV148_A12_MID212
UAB052_6_2	AAGCCGC	ATTACCGCGGCTGCTGG	TCAGAGTTTGATCCTGGCTCAG	UAB052_6_2_RAV148_B01_MID213
UAB052_6_3	CAAGAAC	ATTACCGCGGCTGCTGG	TCAGAGTTTGATCCTGGCTCAG	UAB052_6_3_RAV148_B02_MID214
UAB052_6_4	AGTTGGC	ATTACCGCGGCTGCTGG	TCAGAGTTTGATCCTGGCTCAG	UAB052_6_4_RAV148_B03_MID215
UAB052_6_5	TATCAAC	ATTACCGCGGCTGCTGG	TCAGAGTTTGATCCTGGCTCAG	UAB052_6_5_RAV148_B04_MID216
UAB052_6_6	AGGCGGC	ATTACCGCGGCTGCTGG	TCAGAGTTTGATCCTGGCTCAG	UAB052_6_6_RAV148_B05_MID217
UAB052_6_7	CGGTATC	ATTACCGCGGCTGCTGG	TCAGAGTTTGATCCTGGCTCAG	UAB052_6_7_RAV148_B06_MID218
UAB052_7_1	TGACGAC	ATTACCGCGGCTGCTGG	TCAGAGTTTGATCCTGGCTCAG	UAB052_7_1_RAV148_B07_MID219
UAB052_7_2	ACAAGGC	ATTACCGCGGCTGCTGG	TCAGAGTTTGATCCTGGCTCAG	UAB052_7_2_RAV148_B08_MID220
UAB052_7_3	AGACCTC	ATTACCGCGGCTGCTGG	TCAGAGTTTGATCCTGGCTCAG	UAB052_7_3_RAV148_B09_MID221
UAB052_7_4	ATACCAC	ATTACCGCGGCTGCTGG	TCAGAGTTTGATCCTGGCTCAG	UAB052_7_4_RAV148_B10_MID222
UAB052_7_5	TCGCGGC	ATTACCGCGGCTGCTGG	TCAGAGTTTGATCCTGGCTCAG	UAB052_7_5_RAV148_B11_MID223
UAB052_7_6	ATCTTAC	ATTACCGCGGCTGCTGG	TCAGAGTTTGATCCTGGCTCAG	UAB052_7_6_RAV148_B12_MID224
UAB052_7_7	AACCAGC	ATTACCGCGGCTGCTGG	TCAGAGTTTGATCCTGGCTCAG	UAB052_7_7_RAV148_C01_MID225
UAB052_8_1	TTCGAGC	ATTACCGCGGCTGCTGG	TCAGAGTTTGATCCTGGCTCAG	UAB052_8_1_RAV148_C02_MID226
UAB052_8_2	AAGGTGC	ATTACCGCGGCTGCTGG	TCAGAGTTTGATCCTGGCTCAG	UAB052_8_2_RAV148_C03_MID227
UAB052_8_3	TCTTGGC	ATTACCGCGGCTGCTGG	TCAGAGTTTGATCCTGGCTCAG	UAB052_8_3_RAV148_C04_MID228
UAB052_8_4	TAATCTC	ATTACCGCGGCTGCTGG	TCAGAGTTTGATCCTGGCTCAG	UAB052_8_4_RAV148_C05_MID229
UAB052_8_5	TCACCTC	ATTACCGCGGCTGCTGG	TCAGAGTTTGATCCTGGCTCAG	UAB052_8_5_RAV148_C06_MID230
UAB052_8_6	TCCGCTC	ATTACCGCGGCTGCTGG	TCAGAGTTTGATCCTGGCTCAG	UAB052_8_6_RAV148_C07_MID231
UAB052_8_7	TATTGAC	ATTACCGCGGCTGCTGG	TCAGAGTTTGATCCTGGCTCAG	UAB052_8_7_RAV148_C08_MID232
UAB052_9_1	AGTCGAC	ATTACCGCGGCTGCTGG	TCAGAGTTTGATCCTGGCTCAG	UAB052_9_1_RAV148_C09_MID233
UAB052_9_2	ACGGCTC	ATTACCGCGGCTGCTGG	TCAGAGTTTGATCCTGGCTCAG	UAB052_9_2_RAV148_C10_MID234
UAB052_9_3	TGCGTTC	ATTACCGCGGCTGCTGG	TCAGAGTTTGATCCTGGCTCAG	UAB052_9_3_RAV148_C11_MID235
UAB052_9_4	TCTCGAC	ATTACCGCGGCTGCTGG	TCAGAGTTTGATCCTGGCTCAG	UAB052_9_4_RAV148_C12_MID236
UAB052_9_5	CCAGGAC	ATTACCGCGGCTGCTGG	TCAGAGTTTGATCCTGGCTCAG	UAB052_9_5_RAV148_D01_MID237
UAB052_9_6	ACTCCTC	ATTACCGCGGCTGCTGG	TCAGAGTTTGATCCTGGCTCAG	UAB052_9_6_RAV148_D02_MID238
UAB052_9_7	TTCCTGC	ATTACCGCGGCTGCTGG	TCAGAGTTTGATCCTGGCTCAG	UAB052_9_7_RAV148_D03_MID239
UAB052_10_1	TTCATAC	ATTACCGCGGCTGCTGG	TCAGAGTTTGATCCTGGCTCAG	UAB052_10_1_RAV148_D04_MID240
UAB052_10_2	CGTCGTC	ATTACCGCGGCTGCTGG	TCAGAGTTTGATCCTGGCTCAG	UAB052_10_2_RAV148_D05_MID241
UAB052_10_3	AAGGCAC	ATTACCGCGGCTGCTGG	TCAGAGTTTGATCCTGGCTCAG	UAB052_10_3_RAV148_D06_MID242
UAB052_10_4	AACAACTC	ATTACCGCGGCTGCTGG	TCAGAGTTTGATCCTGGCTCAG	UAB052_10_4_RAV148_D07_MID243
UAB052_10_5	ACACGGAC	ATTACCGCGGCTGCTGG	TCAGAGTTTGATCCTGGCTCAG	UAB052_10_5_RAV148_D08_MID244
UAB052_10_6	TGCCGAAC	ATTACCGCGGCTGCTGG	TCAGAGTTTGATCCTGGCTCAG	UAB052_10_6_RAV148_D09_MID245
UAB052_10_7	TATTCGTC	ATTACCGCGGCTGCTGG	TCAGAGTTTGATCCTGGCTCAG	UAB052_10_7_RAV148_D10_MID246
UAB060_1_1	TAGGAATC	ATTACCGCGGCTGCTGG	TCAGAGTTTGATCCTGGCTCAG	UAB060_1_1_RAV148_D11_MID247
UAB060_1_2	CCGGCCAC	ATTACCGCGGCTGCTGG	TCAGAGTTTGATCCTGGCTCAG	UAB060_1_2_RAV148_D12_MID248
UAB060_1_3	AATGGTAC	ATTACCGCGGCTGCTGG	TCAGAGTTTGATCCTGGCTCAG	UAB060_1_3_RAV148_E01_MID249
UAB060_1_4	TCTCCGTC	ATTACCGCGGCTGCTGG	TCAGAGTTTGATCCTGGCTCAG	UAB060_1_4_RAV148_E02_MID250
UAB060_1_5	AACCTGGC	ATTACCGCGGCTGCTGG	TCAGAGTTTGATCCTGGCTCAG	UAB060_1_5_RAV148_E03_MID251
UAB060_1_6	ACGAAGTC	ATTACCGCGGCTGCTGG	TCAGAGTTTGATCCTGGCTCAG	UAB060_1_6_RAV148_E04_MID252
UAB060_1_7	TTCGTGGC	ATTACCGCGGCTGCTGG	TCAGAGTTTGATCCTGGCTCAG	UAB060_1_7_RAV148_E05_MID253
UAB060_2_1	AACACAAC	ATTACCGCGGCTGCTGG	TCAGAGTTTGATCCTGGCTCAG	UAB060_2_1_RAV148_E06_MID254
UAB060_2_2	TTCTTGAC	ATTACCGCGGCTGCTGG	TCAGAGTTTGATCCTGGCTCAG	UAB060_2_2_RAV148_E07_MID255
UAB060_2_3	TCCAAGTC	ATTACCGCGGCTGCTGG	TCAGAGTTTGATCCTGGCTCAG	UAB060_2_3_RAV148_E08_MID256
UAB060_2_4	TTCGCGAC	ATTACCGCGGCTGCTGG	TCAGAGTTTGATCCTGGCTCAG	UAB060_2_4_RAV148_E09_MID257
UAB060_2_5	CCGGTCGC	ATTACCGCGGCTGCTGG	TCAGAGTTTGATCCTGGCTCAG	UAB060_2_5_RAV148_E10_MID258
UAB060_2_6	ACCTGAAC	ATTACCGCGGCTGCTGG	TCAGAGTTTGATCCTGGCTCAG	UAB060_2_6_RAV148_E11_MID259
UAB060_2_7	AAGAGTTC	ATTACCGCGGCTGCTGG	TCAGAGTTTGATCCTGGCTCAG	UAB060_2_7_RAV148_E12_MID260
UAB060_3_1	TTGACAAC	ATTACCGCGGCTGCTGG	TCAGAGTTTGATCCTGGCTCAG	UAB060_3_1_RAV148_F01_MID261
UAB060_3_2	TCCAGAAC	ATTACCGCGGCTGCTGG	TCAGAGTTTGATCCTGGCTCAG	UAB060_3_2_RAV148_F02_MID262
UAB060_3_3	CGGTCTTC	ATTACCGCGGCTGCTGG	TCAGAGTTTGATCCTGGCTCAG	UAB060_3_3_RAV148_F03_MID263
UAB060_3_4	AAGGCCTC	ATTACCGCGGCTGCTGG	TCAGAGTTTGATCCTGGCTCAG	UAB060_3_4_RAV148_F04_MID264
UAB060_3_5	ACTAATTC	ATTACCGCGGCTGCTGG	TCAGAGTTTGATCCTGGCTCAG	UAB060_3_5_RAV148_F05_MID265
UAB060_3_6	TGACCGTC	ATTACCGCGGCTGCTGG	TCAGAGTTTGATCCTGGCTCAG	UAB060_3_6_RAV148_F06_MID266
UAB060_3_7	TGTCGGAC	ATTACCGCGGCTGCTGG	TCAGAGTTTGATCCTGGCTCAG	UAB060_3_7_RAV148_F07_MID267
UAB060_4_1	AGGTTGTC	ATTACCGCGGCTGCTGG	TCAGAGTTTGATCCTGGCTCAG	UAB060_4_1_RAV148_F08_MID268
UAB060_4_2	ACGAGAAC	ATTACCGCGGCTGCTGG	TCAGAGTTTGATCCTGGCTCAG	UAB060_4_2_RAV148_F09_MID269
UAB060_4_3	TGGTGAAC	ATTACCGCGGCTGCTGG	TCAGAGTTTGATCCTGGCTCAG	UAB060_4_3_RAV148_F10_MID270
UAB060_4_4	TCGTTGTC	ATTACCGCGGCTGCTGG	TCAGAGTTTGATCCTGGCTCAG	UAB060_4_4_RAV148_F11_MID271
UAB060_4_5	TTGTGTTC	ATTACCGCGGCTGCTGG	TCAGAGTTTGATCCTGGCTCAG	UAB060_4_5_RAV148_F12_MID272
UAB060_4_6	CCACGGTC	ATTACCGCGGCTGCTGG	TCAGAGTTTGATCCTGGCTCAG	UAB060_4_6_RAV148_G01_MID273
UAB060_4_7	TTGGAGGC	ATTACCGCGGCTGCTGG	TCAGAGTTTGATCCTGGCTCAG	UAB060_4_7_RAV148_G02_MID274
UAB060_5_1	TTATCGGC	ATTACCGCGGCTGCTGG	TCAGAGTTTGATCCTGGCTCAG	UAB060_5_1_RAV148_G03_MID275
UAB060_5_2	AAGAAGAC	ATTACCGCGGCTGCTGG	TCAGAGTTTGATCCTGGCTCAG	UAB060_5_2_RAV148_G04_MID276
UAB060_5_3	AACTGTTC	ATTACCGCGGCTGCTGG	TCAGAGTTTGATCCTGGCTCAG	UAB060_5_3_RAV148_G05_MID277
UAB060_5_4	TTCTCAAC	ATTACCGCGGCTGCTGG	TCAGAGTTTGATCCTGGCTCAG	UAB060_5_4_RAV148_G06_MID278
UAB060_5_5	CTTCCTTC	ATTACCGCGGCTGCTGG	TCAGAGTTTGATCCTGGCTCAG	UAB060_5_5_RAV148_G07_MID279
UAB060_5_6	ATTCGTAC	ATTACCGCGGCTGCTGG	TCAGAGTTTGATCCTGGCTCAG	UAB060_5_6_RAV148_G08_MID280
UAB060_5_7	CCTTCCGC	ATTACCGCGGCTGCTGG	TCAGAGTTTGATCCTGGCTCAG	UAB060_5_7_RAV148_G09_MID281
UAB060_6_1	AGTCCGTC	ATTACCGCGGCTGCTGG	TCAGAGTTTGATCCTGGCTCAG	UAB060_6_1_RAV148_G10_MID282
UAB060_6_2	TTGAACTC	ATTACCGCGGCTGCTGG	TCAGAGTTTGATCCTGGCTCAG	UAB060_6_2_RAV148_G11_MID283
UAB060_6_3	AACGAGGC	ATTACCGCGGCTGCTGG	TCAGAGTTTGATCCTGGCTCAG	UAB060_6_3_RAV148_G12_MID284
UAB060_6_4	CCGTTCAC	ATTACCGCGGCTGCTGG	TCAGAGTTTGATCCTGGCTCAG	UAB060_6_4_RAV148_H01_MID285
UAB060_6_5	TCGAGGAAC	ATTACCGCGGCTGCTGG	TCAGAGTTTGATCCTGGCTCAG	UAB060_6_5_RAV148_H02_MID286
UAB060_6_6	ACCGGAAGC	ATTACCGCGGCTGCTGG	TCAGAGTTTGATCCTGGCTCAG	UAB060_6_6_RAV148_H03_MID287
UAB060_6_7	ACGTTCCAC	ATTACCGCGGCTGCTGG	TCAGAGTTTGATCCTGGCTCAG	UAB060_6_7_RAV148_H04_MID288
