# Supplementary material for: Daily temporal dynamics of vaginal microbiota before, during and after episodes of bacterial vaginosis
Source: Microbiome. 2013 Dec 2;1:29. doi: 10.1186/2049-2618-1-29 (PMC3968321; doi:10.1186/2049-2618-1-29)
Supplement: Additional file 5 — QIIME mapping files for each 454 sequencing run. [file 2049-2618-1-29-S5.zip › RAV149.txt]

#SampleID	BarcodeSequence	LinkerPrimerSequence	ReversePrimer	Description
UAB060_7_1	CACGC	ATTACCGCGGCTGCTGG	TCAGAGTTTGATCCTGGCTCAG	UAB060_7_1_RAV149_A01_MID201
UAB060_7_2	CGCAAC	ATTACCGCGGCTGCTGG	TCAGAGTTTGATCCTGGCTCAG	UAB060_7_2_RAV149_A02_MID202
UAB060_7_3	TGAAGC	ATTACCGCGGCTGCTGG	TCAGAGTTTGATCCTGGCTCAG	UAB060_7_3_RAV149_A03_MID203
UAB060_7_4	ACTTGC	ATTACCGCGGCTGCTGG	TCAGAGTTTGATCCTGGCTCAG	UAB060_7_4_RAV149_A04_MID204
UAB060_7_5	TCACAC	ATTACCGCGGCTGCTGG	TCAGAGTTTGATCCTGGCTCAG	UAB060_7_5_RAV149_A05_MID205
UAB060_7_6	CGTGAC	ATTACCGCGGCTGCTGG	TCAGAGTTTGATCCTGGCTCAG	UAB060_7_6_RAV149_A06_MID206
UAB060_7_7	ACGCGC	ATTACCGCGGCTGCTGG	TCAGAGTTTGATCCTGGCTCAG	UAB060_7_7_RAV149_A07_MID207
UAB060_8_1	CCTCTC	ATTACCGCGGCTGCTGG	TCAGAGTTTGATCCTGGCTCAG	UAB060_8_1_RAV149_A08_MID208
UAB060_8_2	ACTCAC	ATTACCGCGGCTGCTGG	TCAGAGTTTGATCCTGGCTCAG	UAB060_8_2_RAV149_A09_MID209
UAB060_8_3	AGACAC	ATTACCGCGGCTGCTGG	TCAGAGTTTGATCCTGGCTCAG	UAB060_8_3_RAV149_A10_MID210
UAB060_8_4	CGACTC	ATTACCGCGGCTGCTGG	TCAGAGTTTGATCCTGGCTCAG	UAB060_8_4_RAV149_A11_MID211
UAB060_8_5	AGCTTC	ATTACCGCGGCTGCTGG	TCAGAGTTTGATCCTGGCTCAG	UAB060_8_5_RAV149_A12_MID212
UAB060_8_6	AAGCCGC	ATTACCGCGGCTGCTGG	TCAGAGTTTGATCCTGGCTCAG	UAB060_8_6_RAV149_B01_MID213
UAB060_8_7	CAAGAAC	ATTACCGCGGCTGCTGG	TCAGAGTTTGATCCTGGCTCAG	UAB060_8_7_RAV149_B02_MID214
UAB060_9_1	AGTTGGC	ATTACCGCGGCTGCTGG	TCAGAGTTTGATCCTGGCTCAG	UAB060_9_1_RAV149_B03_MID215
UAB060_9_2	TATCAAC	ATTACCGCGGCTGCTGG	TCAGAGTTTGATCCTGGCTCAG	UAB060_9_2_RAV149_B04_MID216
UAB060_9_3	AGGCGGC	ATTACCGCGGCTGCTGG	TCAGAGTTTGATCCTGGCTCAG	UAB060_9_3_RAV149_B05_MID217
UAB060_9_4	CGGTATC	ATTACCGCGGCTGCTGG	TCAGAGTTTGATCCTGGCTCAG	UAB060_9_4_RAV149_B06_MID218
UAB060_9_5	TGACGAC	ATTACCGCGGCTGCTGG	TCAGAGTTTGATCCTGGCTCAG	UAB060_9_5_RAV149_B07_MID219
UAB060_9_6	ACAAGGC	ATTACCGCGGCTGCTGG	TCAGAGTTTGATCCTGGCTCAG	UAB060_9_6_RAV149_B08_MID220
UAB060_9_7	AGACCTC	ATTACCGCGGCTGCTGG	TCAGAGTTTGATCCTGGCTCAG	UAB060_9_7_RAV149_B09_MID221
UAB060_10_1	ATACCAC	ATTACCGCGGCTGCTGG	TCAGAGTTTGATCCTGGCTCAG	UAB060_10_1_RAV149_B10_MID222
UAB060_10_2	TCGCGGC	ATTACCGCGGCTGCTGG	TCAGAGTTTGATCCTGGCTCAG	UAB060_10_2_RAV149_B11_MID223
UAB060_10_3	ATCTTAC	ATTACCGCGGCTGCTGG	TCAGAGTTTGATCCTGGCTCAG	UAB060_10_3_RAV149_B12_MID224
UAB060_10_4	AACCAGC	ATTACCGCGGCTGCTGG	TCAGAGTTTGATCCTGGCTCAG	UAB060_10_4_RAV149_C01_MID225
UAB060_10_5	TTCGAGC	ATTACCGCGGCTGCTGG	TCAGAGTTTGATCCTGGCTCAG	UAB060_10_5_RAV149_C02_MID226
UAB060_10_6	AAGGTGC	ATTACCGCGGCTGCTGG	TCAGAGTTTGATCCTGGCTCAG	UAB060_10_6_RAV149_C03_MID227
UAB060_10_7	TCTTGGC	ATTACCGCGGCTGCTGG	TCAGAGTTTGATCCTGGCTCAG	UAB060_10_7_RAV149_C04_MID228
UAB077_1_1	TAATCTC	ATTACCGCGGCTGCTGG	TCAGAGTTTGATCCTGGCTCAG	UAB077_1_1_RAV149_C05_MID229
UAB077_1_2	TCACCTC	ATTACCGCGGCTGCTGG	TCAGAGTTTGATCCTGGCTCAG	UAB077_1_2_RAV149_C06_MID230
UAB077_1_3	TCCGCTC	ATTACCGCGGCTGCTGG	TCAGAGTTTGATCCTGGCTCAG	UAB077_1_3_RAV149_C07_MID231
UAB077_1_4	TATTGAC	ATTACCGCGGCTGCTGG	TCAGAGTTTGATCCTGGCTCAG	UAB077_1_4_RAV149_C08_MID232
UAB077_1_5	AGTCGAC	ATTACCGCGGCTGCTGG	TCAGAGTTTGATCCTGGCTCAG	UAB077_1_5_RAV149_C09_MID233
UAB077_1_6	ACGGCTC	ATTACCGCGGCTGCTGG	TCAGAGTTTGATCCTGGCTCAG	UAB077_1_6_RAV149_C10_MID234
UAB077_1_7	TGCGTTC	ATTACCGCGGCTGCTGG	TCAGAGTTTGATCCTGGCTCAG	UAB077_1_7_RAV149_C11_MID235
UAB077_2_1	TCTCGAC	ATTACCGCGGCTGCTGG	TCAGAGTTTGATCCTGGCTCAG	UAB077_2_1_RAV149_C12_MID236
UAB077_2_2	CCAGGAC	ATTACCGCGGCTGCTGG	TCAGAGTTTGATCCTGGCTCAG	UAB077_2_2_RAV149_D01_MID237
UAB077_2_3	ACTCCTC	ATTACCGCGGCTGCTGG	TCAGAGTTTGATCCTGGCTCAG	UAB077_2_3_RAV149_D02_MID238
UAB077_2_4	TTCCTGC	ATTACCGCGGCTGCTGG	TCAGAGTTTGATCCTGGCTCAG	UAB077_2_4_RAV149_D03_MID239
UAB077_2_5	TTCATAC	ATTACCGCGGCTGCTGG	TCAGAGTTTGATCCTGGCTCAG	UAB077_2_5_RAV149_D04_MID240
UAB077_2_6	CGTCGTC	ATTACCGCGGCTGCTGG	TCAGAGTTTGATCCTGGCTCAG	UAB077_2_6_RAV149_D05_MID241
UAB077_2_7	AAGGCAC	ATTACCGCGGCTGCTGG	TCAGAGTTTGATCCTGGCTCAG	UAB077_2_7_RAV149_D06_MID242
UAB077_3_1	AACAACTC	ATTACCGCGGCTGCTGG	TCAGAGTTTGATCCTGGCTCAG	UAB077_3_1_RAV149_D07_MID243
UAB077_3_2	ACACGGAC	ATTACCGCGGCTGCTGG	TCAGAGTTTGATCCTGGCTCAG	UAB077_3_2_RAV149_D08_MID244
UAB077_3_3	TGCCGAAC	ATTACCGCGGCTGCTGG	TCAGAGTTTGATCCTGGCTCAG	UAB077_3_3_RAV149_D09_MID245
UAB077_3_4	TATTCGTC	ATTACCGCGGCTGCTGG	TCAGAGTTTGATCCTGGCTCAG	UAB077_3_4_RAV149_D10_MID246
UAB077_3_5	TAGGAATC	ATTACCGCGGCTGCTGG	TCAGAGTTTGATCCTGGCTCAG	UAB077_3_5_RAV149_D11_MID247
UAB077_3_6	CCGGCCAC	ATTACCGCGGCTGCTGG	TCAGAGTTTGATCCTGGCTCAG	UAB077_3_6_RAV149_D12_MID248
UAB077_3_7	AATGGTAC	ATTACCGCGGCTGCTGG	TCAGAGTTTGATCCTGGCTCAG	UAB077_3_7_RAV149_E01_MID249
UAB077_4_1	TCTCCGTC	ATTACCGCGGCTGCTGG	TCAGAGTTTGATCCTGGCTCAG	UAB077_4_1_RAV149_E02_MID250
UAB077_4_2	AACCTGGC	ATTACCGCGGCTGCTGG	TCAGAGTTTGATCCTGGCTCAG	UAB077_4_2_RAV149_E03_MID251
UAB077_4_3	ACGAAGTC	ATTACCGCGGCTGCTGG	TCAGAGTTTGATCCTGGCTCAG	UAB077_4_3_RAV149_E04_MID252
UAB077_4_4	TTCGTGGC	ATTACCGCGGCTGCTGG	TCAGAGTTTGATCCTGGCTCAG	UAB077_4_4_RAV149_E05_MID253
UAB077_4_5	AACACAAC	ATTACCGCGGCTGCTGG	TCAGAGTTTGATCCTGGCTCAG	UAB077_4_5_RAV149_E06_MID254
UAB077_4_6	TTCTTGAC	ATTACCGCGGCTGCTGG	TCAGAGTTTGATCCTGGCTCAG	UAB077_4_6_RAV149_E07_MID255
UAB077_4_7	TCCAAGTC	ATTACCGCGGCTGCTGG	TCAGAGTTTGATCCTGGCTCAG	UAB077_4_7_RAV149_E08_MID256
UAB077_5_1	TTCGCGAC	ATTACCGCGGCTGCTGG	TCAGAGTTTGATCCTGGCTCAG	UAB077_5_1_RAV149_E09_MID257
UAB077_5_2	CCGGTCGC	ATTACCGCGGCTGCTGG	TCAGAGTTTGATCCTGGCTCAG	UAB077_5_2_RAV149_E10_MID258
UAB077_5_3	ACCTGAAC	ATTACCGCGGCTGCTGG	TCAGAGTTTGATCCTGGCTCAG	UAB077_5_3_RAV149_E11_MID259
UAB077_5_4	AAGAGTTC	ATTACCGCGGCTGCTGG	TCAGAGTTTGATCCTGGCTCAG	UAB077_5_4_RAV149_E12_MID260
UAB077_5_5	TTGACAAC	ATTACCGCGGCTGCTGG	TCAGAGTTTGATCCTGGCTCAG	UAB077_5_5_RAV149_F01_MID261
UAB077_5_6	TCCAGAAC	ATTACCGCGGCTGCTGG	TCAGAGTTTGATCCTGGCTCAG	UAB077_5_6_RAV149_F02_MID262
UAB077_5_7	CGGTCTTC	ATTACCGCGGCTGCTGG	TCAGAGTTTGATCCTGGCTCAG	UAB077_5_7_RAV149_F03_MID263
UAB077_6_1	AAGGCCTC	ATTACCGCGGCTGCTGG	TCAGAGTTTGATCCTGGCTCAG	UAB077_6_1_RAV149_F04_MID264
UAB077_6_2	ACTAATTC	ATTACCGCGGCTGCTGG	TCAGAGTTTGATCCTGGCTCAG	UAB077_6_2_RAV149_F05_MID265
UAB077_6_3	TGACCGTC	ATTACCGCGGCTGCTGG	TCAGAGTTTGATCCTGGCTCAG	UAB077_6_3_RAV149_F06_MID266
UAB077_6_4	TGTCGGAC	ATTACCGCGGCTGCTGG	TCAGAGTTTGATCCTGGCTCAG	UAB077_6_4_RAV149_F07_MID267
UAB077_6_5	AGGTTGTC	ATTACCGCGGCTGCTGG	TCAGAGTTTGATCCTGGCTCAG	UAB077_6_5_RAV149_F08_MID268
UAB077_6_6	ACGAGAAC	ATTACCGCGGCTGCTGG	TCAGAGTTTGATCCTGGCTCAG	UAB077_6_6_RAV149_F09_MID269
UAB077_6_7	TGGTGAAC	ATTACCGCGGCTGCTGG	TCAGAGTTTGATCCTGGCTCAG	UAB077_6_7_RAV149_F10_MID270
UAB077_7_1	TCGTTGTC	ATTACCGCGGCTGCTGG	TCAGAGTTTGATCCTGGCTCAG	UAB077_7_1_RAV149_F11_MID271
UAB077_7_2	TTGTGTTC	ATTACCGCGGCTGCTGG	TCAGAGTTTGATCCTGGCTCAG	UAB077_7_2_RAV149_F12_MID272
UAB077_7_3	CCACGGTC	ATTACCGCGGCTGCTGG	TCAGAGTTTGATCCTGGCTCAG	UAB077_7_3_RAV149_G01_MID273
UAB077_7_4	TTGGAGGC	ATTACCGCGGCTGCTGG	TCAGAGTTTGATCCTGGCTCAG	UAB077_7_4_RAV149_G02_MID274
UAB077_7_5	TTATCGGC	ATTACCGCGGCTGCTGG	TCAGAGTTTGATCCTGGCTCAG	UAB077_7_5_RAV149_G03_MID275
UAB077_7_6	AAGAAGAC	ATTACCGCGGCTGCTGG	TCAGAGTTTGATCCTGGCTCAG	UAB077_7_6_RAV149_G04_MID276
UAB077_7_7	AACTGTTC	ATTACCGCGGCTGCTGG	TCAGAGTTTGATCCTGGCTCAG	UAB077_7_7_RAV149_G05_MID277
UAB077_8_1	TTCTCAAC	ATTACCGCGGCTGCTGG	TCAGAGTTTGATCCTGGCTCAG	UAB077_8_1_RAV149_G06_MID278
UAB077_8_2	CTTCCTTC	ATTACCGCGGCTGCTGG	TCAGAGTTTGATCCTGGCTCAG	UAB077_8_2_RAV149_G07_MID279
UAB077_8_3	ATTCGTAC	ATTACCGCGGCTGCTGG	TCAGAGTTTGATCCTGGCTCAG	UAB077_8_3_RAV149_G08_MID280
UAB077_8_4	CCTTCCGC	ATTACCGCGGCTGCTGG	TCAGAGTTTGATCCTGGCTCAG	UAB077_8_4_RAV149_G09_MID281
UAB077_8_5	AGTCCGTC	ATTACCGCGGCTGCTGG	TCAGAGTTTGATCCTGGCTCAG	UAB077_8_5_RAV149_G10_MID282
UAB077_8_6	TTGAACTC	ATTACCGCGGCTGCTGG	TCAGAGTTTGATCCTGGCTCAG	UAB077_8_6_RAV149_G11_MID283
UAB077_8_7	AACGAGGC	ATTACCGCGGCTGCTGG	TCAGAGTTTGATCCTGGCTCAG	UAB077_8_7_RAV149_G12_MID284
UAB077_9_1	CCGTTCAC	ATTACCGCGGCTGCTGG	TCAGAGTTTGATCCTGGCTCAG	UAB077_9_1_RAV149_H01_MID285
UAB077_9_2	TCGAGGAAC	ATTACCGCGGCTGCTGG	TCAGAGTTTGATCCTGGCTCAG	UAB077_9_2_RAV149_H02_MID286
UAB077_9_3	ACCGGAAGC	ATTACCGCGGCTGCTGG	TCAGAGTTTGATCCTGGCTCAG	UAB077_9_3_RAV149_H03_MID287
UAB077_9_4	ACGTTCCAC	ATTACCGCGGCTGCTGG	TCAGAGTTTGATCCTGGCTCAG	UAB077_9_4_RAV149_H04_MID288
UAB077_9_5	AACGGAGTC	ATTACCGCGGCTGCTGG	TCAGAGTTTGATCCTGGCTCAG	UAB077_9_5_RAV149_H05_MID289
UAB077_9_6	TTCGTTATC	ATTACCGCGGCTGCTGG	TCAGAGTTTGATCCTGGCTCAG	UAB077_9_6_RAV149_H06_MID290
UAB077_9_7	ACCGTAATC	ATTACCGCGGCTGCTGG	TCAGAGTTTGATCCTGGCTCAG	UAB077_9_7_RAV149_H07_MID291
UAB077_10_1	ACCTTGGTC	ATTACCGCGGCTGCTGG	TCAGAGTTTGATCCTGGCTCAG	UAB077_10_1_RAV149_H08_MID292
UAB077_10_2	TTAAGATTC	ATTACCGCGGCTGCTGG	TCAGAGTTTGATCCTGGCTCAG	UAB077_10_2_RAV149_H09_MID293
