# Supplementary material for: Daily temporal dynamics of vaginal microbiota before, during and after episodes of bacterial vaginosis
Source: Microbiome. 2013 Dec 2;1:29. doi: 10.1186/2049-2618-1-29 (PMC3968321; doi:10.1186/2049-2618-1-29)
Supplement: Additional file 5 — QIIME mapping files for each 454 sequencing run. [file 2049-2618-1-29-S5.zip › RAV150.txt]

#SampleID	BarcodeSequence	LinkerPrimerSequence	ReversePrimer	Description
UAB077_10_3	CACGC	ATTACCGCGGCTGCTGG	TCAGAGTTTGATCCTGGCTCAG	UAB077_10_3_RAV150_A01_MID201
UAB077_10_4	CGCAAC	ATTACCGCGGCTGCTGG	TCAGAGTTTGATCCTGGCTCAG	UAB077_10_4_RAV150_A02_MID202
UAB077_10_5	TGAAGC	ATTACCGCGGCTGCTGG	TCAGAGTTTGATCCTGGCTCAG	UAB077_10_5_RAV150_A03_MID203
UAB077_10_6	ACTTGC	ATTACCGCGGCTGCTGG	TCAGAGTTTGATCCTGGCTCAG	UAB077_10_6_RAV150_A04_MID204
UAB077_10_7	TCACAC	ATTACCGCGGCTGCTGG	TCAGAGTTTGATCCTGGCTCAG	UAB077_10_7_RAV150_A05_MID205
UAB082_1_1	CGTGAC	ATTACCGCGGCTGCTGG	TCAGAGTTTGATCCTGGCTCAG	UAB082_1_1_RAV150_A06_MID206
UAB082_1_2	ACGCGC	ATTACCGCGGCTGCTGG	TCAGAGTTTGATCCTGGCTCAG	UAB082_1_2_RAV150_A07_MID207
UAB082_1_3	CCTCTC	ATTACCGCGGCTGCTGG	TCAGAGTTTGATCCTGGCTCAG	UAB082_1_3_RAV150_A08_MID208
UAB082_1_4	ACTCAC	ATTACCGCGGCTGCTGG	TCAGAGTTTGATCCTGGCTCAG	UAB082_1_4_RAV150_A09_MID209
UAB082_1_5	AGACAC	ATTACCGCGGCTGCTGG	TCAGAGTTTGATCCTGGCTCAG	UAB082_1_5_RAV150_A10_MID210
UAB082_1_6	CGACTC	ATTACCGCGGCTGCTGG	TCAGAGTTTGATCCTGGCTCAG	UAB082_1_6_RAV150_A11_MID211
UAB082_1_7	AGCTTC	ATTACCGCGGCTGCTGG	TCAGAGTTTGATCCTGGCTCAG	UAB082_1_7_RAV150_A12_MID212
UAB082_2_1	AAGCCGC	ATTACCGCGGCTGCTGG	TCAGAGTTTGATCCTGGCTCAG	UAB082_2_1_RAV150_B01_MID213
UAB082_2_2	CAAGAAC	ATTACCGCGGCTGCTGG	TCAGAGTTTGATCCTGGCTCAG	UAB082_2_2_RAV150_B02_MID214
UAB082_2_3	AGTTGGC	ATTACCGCGGCTGCTGG	TCAGAGTTTGATCCTGGCTCAG	UAB082_2_3_RAV150_B03_MID215
UAB082_2_4	TATCAAC	ATTACCGCGGCTGCTGG	TCAGAGTTTGATCCTGGCTCAG	UAB082_2_4_RAV150_B04_MID216
UAB082_2_5	AGGCGGC	ATTACCGCGGCTGCTGG	TCAGAGTTTGATCCTGGCTCAG	UAB082_2_5_RAV150_B05_MID217
UAB082_2_6	CGGTATC	ATTACCGCGGCTGCTGG	TCAGAGTTTGATCCTGGCTCAG	UAB082_2_6_RAV150_B06_MID218
UAB082_2_7	TGACGAC	ATTACCGCGGCTGCTGG	TCAGAGTTTGATCCTGGCTCAG	UAB082_2_7_RAV150_B07_MID219
UAB082_3_1	ACAAGGC	ATTACCGCGGCTGCTGG	TCAGAGTTTGATCCTGGCTCAG	UAB082_3_1_RAV150_B08_MID220
UAB082_3_2	AGACCTC	ATTACCGCGGCTGCTGG	TCAGAGTTTGATCCTGGCTCAG	UAB082_3_2_RAV150_B09_MID221
UAB082_3_3	ATACCAC	ATTACCGCGGCTGCTGG	TCAGAGTTTGATCCTGGCTCAG	UAB082_3_3_RAV150_B10_MID222
UAB082_3_4	TCGCGGC	ATTACCGCGGCTGCTGG	TCAGAGTTTGATCCTGGCTCAG	UAB082_3_4_RAV150_B11_MID223
UAB082_3_5	ATCTTAC	ATTACCGCGGCTGCTGG	TCAGAGTTTGATCCTGGCTCAG	UAB082_3_5_RAV150_B12_MID224
UAB082_3_6	AACCAGC	ATTACCGCGGCTGCTGG	TCAGAGTTTGATCCTGGCTCAG	UAB082_3_6_RAV150_C01_MID225
UAB082_3_7	TTCGAGC	ATTACCGCGGCTGCTGG	TCAGAGTTTGATCCTGGCTCAG	UAB082_3_7_RAV150_C02_MID226
UAB082_4_1	AAGGTGC	ATTACCGCGGCTGCTGG	TCAGAGTTTGATCCTGGCTCAG	UAB082_4_1_RAV150_C03_MID227
UAB082_4_2	TCTTGGC	ATTACCGCGGCTGCTGG	TCAGAGTTTGATCCTGGCTCAG	UAB082_4_2_RAV150_C04_MID228
UAB082_4_3	TAATCTC	ATTACCGCGGCTGCTGG	TCAGAGTTTGATCCTGGCTCAG	UAB082_4_3_RAV150_C05_MID229
UAB082_4_4	TCACCTC	ATTACCGCGGCTGCTGG	TCAGAGTTTGATCCTGGCTCAG	UAB082_4_4_RAV150_C06_MID230
UAB082_4_5	TCCGCTC	ATTACCGCGGCTGCTGG	TCAGAGTTTGATCCTGGCTCAG	UAB082_4_5_RAV150_C07_MID231
UAB082_4_6	TATTGAC	ATTACCGCGGCTGCTGG	TCAGAGTTTGATCCTGGCTCAG	UAB082_4_6_RAV150_C08_MID232
UAB082_4_7	AGTCGAC	ATTACCGCGGCTGCTGG	TCAGAGTTTGATCCTGGCTCAG	UAB082_4_7_RAV150_C09_MID233
UAB082_5_1	ACGGCTC	ATTACCGCGGCTGCTGG	TCAGAGTTTGATCCTGGCTCAG	UAB082_5_1_RAV150_C10_MID234
UAB082_5_2	TGCGTTC	ATTACCGCGGCTGCTGG	TCAGAGTTTGATCCTGGCTCAG	UAB082_5_2_RAV150_C11_MID235
UAB082_5_3	TCTCGAC	ATTACCGCGGCTGCTGG	TCAGAGTTTGATCCTGGCTCAG	UAB082_5_3_RAV150_C12_MID236
UAB082_5_4	CCAGGAC	ATTACCGCGGCTGCTGG	TCAGAGTTTGATCCTGGCTCAG	UAB082_5_4_RAV150_D01_MID237
UAB082_5_5	ACTCCTC	ATTACCGCGGCTGCTGG	TCAGAGTTTGATCCTGGCTCAG	UAB082_5_5_RAV150_D02_MID238
UAB082_5_6	TTCCTGC	ATTACCGCGGCTGCTGG	TCAGAGTTTGATCCTGGCTCAG	UAB082_5_6_RAV150_D03_MID239
UAB082_5_7	TTCATAC	ATTACCGCGGCTGCTGG	TCAGAGTTTGATCCTGGCTCAG	UAB082_5_7_RAV150_D04_MID240
UAB082_6_1	CGTCGTC	ATTACCGCGGCTGCTGG	TCAGAGTTTGATCCTGGCTCAG	UAB082_6_1_RAV150_D05_MID241
UAB082_6_2	AAGGCAC	ATTACCGCGGCTGCTGG	TCAGAGTTTGATCCTGGCTCAG	UAB082_6_2_RAV150_D06_MID242
UAB082_6_3	AACAACTC	ATTACCGCGGCTGCTGG	TCAGAGTTTGATCCTGGCTCAG	UAB082_6_3_RAV150_D07_MID243
UAB082_6_4	ACACGGAC	ATTACCGCGGCTGCTGG	TCAGAGTTTGATCCTGGCTCAG	UAB082_6_4_RAV150_D08_MID244
UAB082_6_5	TGCCGAAC	ATTACCGCGGCTGCTGG	TCAGAGTTTGATCCTGGCTCAG	UAB082_6_5_RAV150_D09_MID245
UAB082_6_6	TATTCGTC	ATTACCGCGGCTGCTGG	TCAGAGTTTGATCCTGGCTCAG	UAB082_6_6_RAV150_D10_MID246
UAB082_6_7	TAGGAATC	ATTACCGCGGCTGCTGG	TCAGAGTTTGATCCTGGCTCAG	UAB082_6_7_RAV150_D11_MID247
UAB082_7_1	CCGGCCAC	ATTACCGCGGCTGCTGG	TCAGAGTTTGATCCTGGCTCAG	UAB082_7_1_RAV150_D12_MID248
UAB082_7_2	AATGGTAC	ATTACCGCGGCTGCTGG	TCAGAGTTTGATCCTGGCTCAG	UAB082_7_2_RAV150_E01_MID249
UAB082_7_3	TCTCCGTC	ATTACCGCGGCTGCTGG	TCAGAGTTTGATCCTGGCTCAG	UAB082_7_3_RAV150_E02_MID250
UAB082_7_4	AACCTGGC	ATTACCGCGGCTGCTGG	TCAGAGTTTGATCCTGGCTCAG	UAB082_7_4_RAV150_E03_MID251
UAB082_7_5	ACGAAGTC	ATTACCGCGGCTGCTGG	TCAGAGTTTGATCCTGGCTCAG	UAB082_7_5_RAV150_E04_MID252
UAB082_7_6	TTCGTGGC	ATTACCGCGGCTGCTGG	TCAGAGTTTGATCCTGGCTCAG	UAB082_7_6_RAV150_E05_MID253
UAB082_7_7	AACACAAC	ATTACCGCGGCTGCTGG	TCAGAGTTTGATCCTGGCTCAG	UAB082_7_7_RAV150_E06_MID254
UAB082_8_2	TTCTTGAC	ATTACCGCGGCTGCTGG	TCAGAGTTTGATCCTGGCTCAG	UAB082_8_2_RAV150_E07_MID255
UAB082_8_3	TCCAAGTC	ATTACCGCGGCTGCTGG	TCAGAGTTTGATCCTGGCTCAG	UAB082_8_3_RAV150_E08_MID256
UAB082_8_5	TTCGCGAC	ATTACCGCGGCTGCTGG	TCAGAGTTTGATCCTGGCTCAG	UAB082_8_5_RAV150_E09_MID257
UAB082_8_6	CCGGTCGC	ATTACCGCGGCTGCTGG	TCAGAGTTTGATCCTGGCTCAG	UAB082_8_6_RAV150_E10_MID258
UAB082_8_7	ACCTGAAC	ATTACCGCGGCTGCTGG	TCAGAGTTTGATCCTGGCTCAG	UAB082_8_7_RAV150_E11_MID259
UAB082_9_1	AAGAGTTC	ATTACCGCGGCTGCTGG	TCAGAGTTTGATCCTGGCTCAG	UAB082_9_1_RAV150_E12_MID260
UAB082_9_2	TTGACAAC	ATTACCGCGGCTGCTGG	TCAGAGTTTGATCCTGGCTCAG	UAB082_9_2_RAV150_F01_MID261
UAB082_9_3	TCCAGAAC	ATTACCGCGGCTGCTGG	TCAGAGTTTGATCCTGGCTCAG	UAB082_9_3_RAV150_F02_MID262
UAB082_9_4	CGGTCTTC	ATTACCGCGGCTGCTGG	TCAGAGTTTGATCCTGGCTCAG	UAB082_9_4_RAV150_F03_MID263
UAB082_9_5	AAGGCCTC	ATTACCGCGGCTGCTGG	TCAGAGTTTGATCCTGGCTCAG	UAB082_9_5_RAV150_F04_MID264
UAB082_9_6	ACTAATTC	ATTACCGCGGCTGCTGG	TCAGAGTTTGATCCTGGCTCAG	UAB082_9_6_RAV150_F05_MID265
UAB082_9_7	TGACCGTC	ATTACCGCGGCTGCTGG	TCAGAGTTTGATCCTGGCTCAG	UAB082_9_7_RAV150_F06_MID266
UAB082_10_1	TGTCGGAC	ATTACCGCGGCTGCTGG	TCAGAGTTTGATCCTGGCTCAG	UAB082_10_1_RAV150_F07_MID267
UAB082_10_2	AGGTTGTC	ATTACCGCGGCTGCTGG	TCAGAGTTTGATCCTGGCTCAG	UAB082_10_2_RAV150_F08_MID268
UAB082_10_3	ACGAGAAC	ATTACCGCGGCTGCTGG	TCAGAGTTTGATCCTGGCTCAG	UAB082_10_3_RAV150_F09_MID269
UAB082_10_4	TGGTGAAC	ATTACCGCGGCTGCTGG	TCAGAGTTTGATCCTGGCTCAG	UAB082_10_4_RAV150_F10_MID270
UAB082_10_5	TCGTTGTC	ATTACCGCGGCTGCTGG	TCAGAGTTTGATCCTGGCTCAG	UAB082_10_5_RAV150_F11_MID271
UAB082_10_6	TTGTGTTC	ATTACCGCGGCTGCTGG	TCAGAGTTTGATCCTGGCTCAG	UAB082_10_6_RAV150_F12_MID272
UAB082_10_7	CCACGGTC	ATTACCGCGGCTGCTGG	TCAGAGTTTGATCCTGGCTCAG	UAB082_10_7_RAV150_G01_MID273
UAB096_1_1	TTGGAGGC	ATTACCGCGGCTGCTGG	TCAGAGTTTGATCCTGGCTCAG	UAB096_1_1_RAV150_G02_MID274
UAB096_1_2	TTATCGGC	ATTACCGCGGCTGCTGG	TCAGAGTTTGATCCTGGCTCAG	UAB096_1_2_RAV150_G03_MID275
UAB096_1_3	AAGAAGAC	ATTACCGCGGCTGCTGG	TCAGAGTTTGATCCTGGCTCAG	UAB096_1_3_RAV150_G04_MID276
UAB096_1_4	AACTGTTC	ATTACCGCGGCTGCTGG	TCAGAGTTTGATCCTGGCTCAG	UAB096_1_4_RAV150_G05_MID277
UAB096_1_5	TTCTCAAC	ATTACCGCGGCTGCTGG	TCAGAGTTTGATCCTGGCTCAG	UAB096_1_5_RAV150_G06_MID278
UAB096_1_6	CTTCCTTC	ATTACCGCGGCTGCTGG	TCAGAGTTTGATCCTGGCTCAG	UAB096_1_6_RAV150_G07_MID279
UAB096_1_7	ATTCGTAC	ATTACCGCGGCTGCTGG	TCAGAGTTTGATCCTGGCTCAG	UAB096_1_7_RAV150_G08_MID280
UAB096_2_1	CCTTCCGC	ATTACCGCGGCTGCTGG	TCAGAGTTTGATCCTGGCTCAG	UAB096_2_1_RAV150_G09_MID281
UAB096_2_3	AGTCCGTC	ATTACCGCGGCTGCTGG	TCAGAGTTTGATCCTGGCTCAG	UAB096_2_3_RAV150_G10_MID282
UAB096_2_4	TTGAACTC	ATTACCGCGGCTGCTGG	TCAGAGTTTGATCCTGGCTCAG	UAB096_2_4_RAV150_G11_MID283
UAB096_2_5	AACGAGGC	ATTACCGCGGCTGCTGG	TCAGAGTTTGATCCTGGCTCAG	UAB096_2_5_RAV150_G12_MID284
UAB096_2_6	CCGTTCAC	ATTACCGCGGCTGCTGG	TCAGAGTTTGATCCTGGCTCAG	UAB096_2_6_RAV150_H01_MID285
UAB096_2_7	TCGAGGAAC	ATTACCGCGGCTGCTGG	TCAGAGTTTGATCCTGGCTCAG	UAB096_2_7_RAV150_H02_MID286
