# Supplementary material for: Daily temporal dynamics of vaginal microbiota before, during and after episodes of bacterial vaginosis
Source: Microbiome. 2013 Dec 2;1:29. doi: 10.1186/2049-2618-1-29 (PMC3968321; doi:10.1186/2049-2618-1-29)
Supplement: Additional file 5 — QIIME mapping files for each 454 sequencing run. [file 2049-2618-1-29-S5.zip › RAV151.txt]

#SampleID	BarcodeSequence	LinkerPrimerSequence	ReversePrimer	Description
UAB096_3_1	CACGC	ATTACCGCGGCTGCTGG	TCAGAGTTTGATCCTGGCTCAG	UAB096_3_1_RAV151_A01_MID201
UAB096_3_2	CGCAAC	ATTACCGCGGCTGCTGG	TCAGAGTTTGATCCTGGCTCAG	UAB096_3_2_RAV151_A02_MID202
UAB096_3_3	TGAAGC	ATTACCGCGGCTGCTGG	TCAGAGTTTGATCCTGGCTCAG	UAB096_3_3_RAV151_A03_MID203
UAB096_3_4	ACTTGC	ATTACCGCGGCTGCTGG	TCAGAGTTTGATCCTGGCTCAG	UAB096_3_4_RAV151_A04_MID204
UAB096_3_5	TCACAC	ATTACCGCGGCTGCTGG	TCAGAGTTTGATCCTGGCTCAG	UAB096_3_5_RAV151_A05_MID205
UAB096_3_6	CGTGAC	ATTACCGCGGCTGCTGG	TCAGAGTTTGATCCTGGCTCAG	UAB096_3_6_RAV151_A06_MID206
UAB096_3_7	ACGCGC	ATTACCGCGGCTGCTGG	TCAGAGTTTGATCCTGGCTCAG	UAB096_3_7_RAV151_A07_MID207
UAB096_4_1	CCTCTC	ATTACCGCGGCTGCTGG	TCAGAGTTTGATCCTGGCTCAG	UAB096_4_1_RAV151_A08_MID208
UAB096_4_2	ACTCAC	ATTACCGCGGCTGCTGG	TCAGAGTTTGATCCTGGCTCAG	UAB096_4_2_RAV151_A09_MID209
UAB096_4_3	AGACAC	ATTACCGCGGCTGCTGG	TCAGAGTTTGATCCTGGCTCAG	UAB096_4_3_RAV151_A10_MID210
UAB096_4_4	CGACTC	ATTACCGCGGCTGCTGG	TCAGAGTTTGATCCTGGCTCAG	UAB096_4_4_RAV151_A11_MID211
UAB096_4_5	AGCTTC	ATTACCGCGGCTGCTGG	TCAGAGTTTGATCCTGGCTCAG	UAB096_4_5_RAV151_A12_MID212
UAB096_4_6	AAGCCGC	ATTACCGCGGCTGCTGG	TCAGAGTTTGATCCTGGCTCAG	UAB096_4_6_RAV151_B01_MID213
UAB096_4_7	CAAGAAC	ATTACCGCGGCTGCTGG	TCAGAGTTTGATCCTGGCTCAG	UAB096_4_7_RAV151_B02_MID214
UAB096_5_1	AGTTGGC	ATTACCGCGGCTGCTGG	TCAGAGTTTGATCCTGGCTCAG	UAB096_5_1_RAV151_B03_MID215
UAB096_5_2	TATCAAC	ATTACCGCGGCTGCTGG	TCAGAGTTTGATCCTGGCTCAG	UAB096_5_2_RAV151_B04_MID216
UAB096_5_3	AGGCGGC	ATTACCGCGGCTGCTGG	TCAGAGTTTGATCCTGGCTCAG	UAB096_5_3_RAV151_B05_MID217
UAB096_5_4	CGGTATC	ATTACCGCGGCTGCTGG	TCAGAGTTTGATCCTGGCTCAG	UAB096_5_4_RAV151_B06_MID218
UAB096_5_5	TGACGAC	ATTACCGCGGCTGCTGG	TCAGAGTTTGATCCTGGCTCAG	UAB096_5_5_RAV151_B07_MID219
UAB096_5_6	ACAAGGC	ATTACCGCGGCTGCTGG	TCAGAGTTTGATCCTGGCTCAG	UAB096_5_6_RAV151_B08_MID220
UAB096_5_7	AGACCTC	ATTACCGCGGCTGCTGG	TCAGAGTTTGATCCTGGCTCAG	UAB096_5_7_RAV151_B09_MID221
UAB096_6_1	ATACCAC	ATTACCGCGGCTGCTGG	TCAGAGTTTGATCCTGGCTCAG	UAB096_6_1_RAV151_B10_MID222
UAB096_6_2	TCGCGGC	ATTACCGCGGCTGCTGG	TCAGAGTTTGATCCTGGCTCAG	UAB096_6_2_RAV151_B11_MID223
UAB096_6_3	ATCTTAC	ATTACCGCGGCTGCTGG	TCAGAGTTTGATCCTGGCTCAG	UAB096_6_3_RAV151_B12_MID224
UAB096_6_4	AACCAGC	ATTACCGCGGCTGCTGG	TCAGAGTTTGATCCTGGCTCAG	UAB096_6_4_RAV151_C01_MID225
UAB096_6_5	TTCGAGC	ATTACCGCGGCTGCTGG	TCAGAGTTTGATCCTGGCTCAG	UAB096_6_5_RAV151_C02_MID226
UAB096_6_6	AAGGTGC	ATTACCGCGGCTGCTGG	TCAGAGTTTGATCCTGGCTCAG	UAB096_6_6_RAV151_C03_MID227
UAB096_6_7	TCTTGGC	ATTACCGCGGCTGCTGG	TCAGAGTTTGATCCTGGCTCAG	UAB096_6_7_RAV151_C04_MID228
UAB096_7_1	TAATCTC	ATTACCGCGGCTGCTGG	TCAGAGTTTGATCCTGGCTCAG	UAB096_7_1_RAV151_C05_MID229
UAB096_7_2	TCACCTC	ATTACCGCGGCTGCTGG	TCAGAGTTTGATCCTGGCTCAG	UAB096_7_2_RAV151_C06_MID230
UAB096_7_3	TCCGCTC	ATTACCGCGGCTGCTGG	TCAGAGTTTGATCCTGGCTCAG	UAB096_7_3_RAV151_C07_MID231
UAB096_7_4	TATTGAC	ATTACCGCGGCTGCTGG	TCAGAGTTTGATCCTGGCTCAG	UAB096_7_4_RAV151_C08_MID232
UAB096_7_5	AGTCGAC	ATTACCGCGGCTGCTGG	TCAGAGTTTGATCCTGGCTCAG	UAB096_7_5_RAV151_C09_MID233
UAB096_7_6	ACGGCTC	ATTACCGCGGCTGCTGG	TCAGAGTTTGATCCTGGCTCAG	UAB096_7_6_RAV151_C10_MID234
UAB096_7_7	TGCGTTC	ATTACCGCGGCTGCTGG	TCAGAGTTTGATCCTGGCTCAG	UAB096_7_7_RAV151_C11_MID235
UAB096_8_1	TCTCGAC	ATTACCGCGGCTGCTGG	TCAGAGTTTGATCCTGGCTCAG	UAB096_8_1_RAV151_C12_MID236
UAB096_8_2	CCAGGAC	ATTACCGCGGCTGCTGG	TCAGAGTTTGATCCTGGCTCAG	UAB096_8_2_RAV151_D01_MID237
UAB096_8_3	ACTCCTC	ATTACCGCGGCTGCTGG	TCAGAGTTTGATCCTGGCTCAG	UAB096_8_3_RAV151_D02_MID238
UAB096_8_4	TTCCTGC	ATTACCGCGGCTGCTGG	TCAGAGTTTGATCCTGGCTCAG	UAB096_8_4_RAV151_D03_MID239
UAB096_8_5	TTCATAC	ATTACCGCGGCTGCTGG	TCAGAGTTTGATCCTGGCTCAG	UAB096_8_5_RAV151_D04_MID240
UAB096_8_6	CGTCGTC	ATTACCGCGGCTGCTGG	TCAGAGTTTGATCCTGGCTCAG	UAB096_8_6_RAV151_D05_MID241
UAB096_8_7	AAGGCAC	ATTACCGCGGCTGCTGG	TCAGAGTTTGATCCTGGCTCAG	UAB096_8_7_RAV151_D06_MID242
UAB096_9_1	AACAACTC	ATTACCGCGGCTGCTGG	TCAGAGTTTGATCCTGGCTCAG	UAB096_9_1_RAV151_D07_MID243
UAB096_9_2	ACACGGAC	ATTACCGCGGCTGCTGG	TCAGAGTTTGATCCTGGCTCAG	UAB096_9_2_RAV151_D08_MID244
UAB096_9_3	TGCCGAAC	ATTACCGCGGCTGCTGG	TCAGAGTTTGATCCTGGCTCAG	UAB096_9_3_RAV151_D09_MID245
UAB096_9_4	TATTCGTC	ATTACCGCGGCTGCTGG	TCAGAGTTTGATCCTGGCTCAG	UAB096_9_4_RAV151_D10_MID246
UAB096_9_5	TAGGAATC	ATTACCGCGGCTGCTGG	TCAGAGTTTGATCCTGGCTCAG	UAB096_9_5_RAV151_D11_MID247
UAB096_9_6	CCGGCCAC	ATTACCGCGGCTGCTGG	TCAGAGTTTGATCCTGGCTCAG	UAB096_9_6_RAV151_D12_MID248
UAB096_9_7	AATGGTAC	ATTACCGCGGCTGCTGG	TCAGAGTTTGATCCTGGCTCAG	UAB096_9_7_RAV151_E01_MID249
UAB096_10_1	TCTCCGTC	ATTACCGCGGCTGCTGG	TCAGAGTTTGATCCTGGCTCAG	UAB096_10_1_RAV151_E02_MID250
UAB096_10_2	AACCTGGC	ATTACCGCGGCTGCTGG	TCAGAGTTTGATCCTGGCTCAG	UAB096_10_2_RAV151_E03_MID251
UAB096_10_3	ACGAAGTC	ATTACCGCGGCTGCTGG	TCAGAGTTTGATCCTGGCTCAG	UAB096_10_3_RAV151_E04_MID252
UAB096_10_4	TTCGTGGC	ATTACCGCGGCTGCTGG	TCAGAGTTTGATCCTGGCTCAG	UAB096_10_4_RAV151_E05_MID253
UAB096_10_5	AACACAAC	ATTACCGCGGCTGCTGG	TCAGAGTTTGATCCTGGCTCAG	UAB096_10_5_RAV151_E06_MID254
UAB096_10_6	TTCTTGAC	ATTACCGCGGCTGCTGG	TCAGAGTTTGATCCTGGCTCAG	UAB096_10_6_RAV151_E07_MID255
UAB096_10_7	TCCAAGTC	ATTACCGCGGCTGCTGG	TCAGAGTTTGATCCTGGCTCAG	UAB096_10_7_RAV151_E08_MID256
UAB097_1_1	TTCGCGAC	ATTACCGCGGCTGCTGG	TCAGAGTTTGATCCTGGCTCAG	UAB097_1_1_RAV151_E09_MID257
UAB097_1_2	CCGGTCGC	ATTACCGCGGCTGCTGG	TCAGAGTTTGATCCTGGCTCAG	UAB097_1_2_RAV151_E10_MID258
UAB097_1_3	ACCTGAAC	ATTACCGCGGCTGCTGG	TCAGAGTTTGATCCTGGCTCAG	UAB097_1_3_RAV151_E11_MID259
UAB097_1_4	AAGAGTTC	ATTACCGCGGCTGCTGG	TCAGAGTTTGATCCTGGCTCAG	UAB097_1_4_RAV151_E12_MID260
UAB097_1_5	TTGACAAC	ATTACCGCGGCTGCTGG	TCAGAGTTTGATCCTGGCTCAG	UAB097_1_5_RAV151_F01_MID261
UAB097_1_6	TCCAGAAC	ATTACCGCGGCTGCTGG	TCAGAGTTTGATCCTGGCTCAG	UAB097_1_6_RAV151_F02_MID262
UAB097_1_7	CGGTCTTC	ATTACCGCGGCTGCTGG	TCAGAGTTTGATCCTGGCTCAG	UAB097_1_7_RAV151_F03_MID263
UAB097_2_1	AAGGCCTC	ATTACCGCGGCTGCTGG	TCAGAGTTTGATCCTGGCTCAG	UAB097_2_1_RAV151_F04_MID264
UAB097_2_2	ACTAATTC	ATTACCGCGGCTGCTGG	TCAGAGTTTGATCCTGGCTCAG	UAB097_2_2_RAV151_F05_MID265
UAB097_2_3	TGACCGTC	ATTACCGCGGCTGCTGG	TCAGAGTTTGATCCTGGCTCAG	UAB097_2_3_RAV151_F06_MID266
UAB097_2_4	TGTCGGAC	ATTACCGCGGCTGCTGG	TCAGAGTTTGATCCTGGCTCAG	UAB097_2_4_RAV151_F07_MID267
UAB097_2_5	AGGTTGTC	ATTACCGCGGCTGCTGG	TCAGAGTTTGATCCTGGCTCAG	UAB097_2_5_RAV151_F08_MID268
UAB097_2_6	ACGAGAAC	ATTACCGCGGCTGCTGG	TCAGAGTTTGATCCTGGCTCAG	UAB097_2_6_RAV151_F09_MID269
UAB097_2_7	TGGTGAAC	ATTACCGCGGCTGCTGG	TCAGAGTTTGATCCTGGCTCAG	UAB097_2_7_RAV151_F10_MID270
UAB097_3_1	TCGTTGTC	ATTACCGCGGCTGCTGG	TCAGAGTTTGATCCTGGCTCAG	UAB097_3_1_RAV151_F11_MID271
UAB097_3_2	TTGTGTTC	ATTACCGCGGCTGCTGG	TCAGAGTTTGATCCTGGCTCAG	UAB097_3_2_RAV151_F12_MID272
UAB097_3_3	CCACGGTC	ATTACCGCGGCTGCTGG	TCAGAGTTTGATCCTGGCTCAG	UAB097_3_3_RAV151_G01_MID273
UAB097_3_4	TTGGAGGC	ATTACCGCGGCTGCTGG	TCAGAGTTTGATCCTGGCTCAG	UAB097_3_4_RAV151_G02_MID274
UAB097_3_5	TTATCGGC	ATTACCGCGGCTGCTGG	TCAGAGTTTGATCCTGGCTCAG	UAB097_3_5_RAV151_G03_MID275
UAB097_3_6	AAGAAGAC	ATTACCGCGGCTGCTGG	TCAGAGTTTGATCCTGGCTCAG	UAB097_3_6_RAV151_G04_MID276
UAB097_3_7	AACTGTTC	ATTACCGCGGCTGCTGG	TCAGAGTTTGATCCTGGCTCAG	UAB097_3_7_RAV151_G05_MID277
UAB097_4_1	TTCTCAAC	ATTACCGCGGCTGCTGG	TCAGAGTTTGATCCTGGCTCAG	UAB097_4_1_RAV151_G06_MID278
UAB097_4_2	CTTCCTTC	ATTACCGCGGCTGCTGG	TCAGAGTTTGATCCTGGCTCAG	UAB097_4_2_RAV151_G07_MID279
UAB097_4_3	ATTCGTAC	ATTACCGCGGCTGCTGG	TCAGAGTTTGATCCTGGCTCAG	UAB097_4_3_RAV151_G08_MID280
UAB097_4_4	CCTTCCGC	ATTACCGCGGCTGCTGG	TCAGAGTTTGATCCTGGCTCAG	UAB097_4_4_RAV151_G09_MID281
UAB097_4_5	AGTCCGTC	ATTACCGCGGCTGCTGG	TCAGAGTTTGATCCTGGCTCAG	UAB097_4_5_RAV151_G10_MID282
UAB097_4_6	TTGAACTC	ATTACCGCGGCTGCTGG	TCAGAGTTTGATCCTGGCTCAG	UAB097_4_6_RAV151_G11_MID283
UAB097_4_7	AACGAGGC	ATTACCGCGGCTGCTGG	TCAGAGTTTGATCCTGGCTCAG	UAB097_4_7_RAV151_G12_MID284
UAB097_5_1	CCGTTCAC	ATTACCGCGGCTGCTGG	TCAGAGTTTGATCCTGGCTCAG	UAB097_5_1_RAV151_H01_MID285
UAB097_5_2	TCGAGGAAC	ATTACCGCGGCTGCTGG	TCAGAGTTTGATCCTGGCTCAG	UAB097_5_2_RAV151_H02_MID286
UAB097_5_3	ACCGGAAGC	ATTACCGCGGCTGCTGG	TCAGAGTTTGATCCTGGCTCAG	UAB097_5_3_RAV151_H03_MID287
UAB097_5_4	ACGTTCCAC	ATTACCGCGGCTGCTGG	TCAGAGTTTGATCCTGGCTCAG	UAB097_5_4_RAV151_H04_MID288
UAB097_5_5	AACGGAGTC	ATTACCGCGGCTGCTGG	TCAGAGTTTGATCCTGGCTCAG	UAB097_5_5_RAV151_H05_MID289
UAB097_5_6	TTCGTTATC	ATTACCGCGGCTGCTGG	TCAGAGTTTGATCCTGGCTCAG	UAB097_5_6_RAV151_H06_MID290
UAB097_5_7	ACCGTAATC	ATTACCGCGGCTGCTGG	TCAGAGTTTGATCCTGGCTCAG	UAB097_5_7_RAV151_H07_MID291
UAB097_6_1	ACCTTGGTC	ATTACCGCGGCTGCTGG	TCAGAGTTTGATCCTGGCTCAG	UAB097_6_1_RAV151_H08_MID292
UAB097_6_2	TTAAGATTC	ATTACCGCGGCTGCTGG	TCAGAGTTTGATCCTGGCTCAG	UAB097_6_2_RAV151_H09_MID293
