# Supplementary material for: Daily temporal dynamics of vaginal microbiota before, during and after episodes of bacterial vaginosis
Source: Microbiome. 2013 Dec 2;1:29. doi: 10.1186/2049-2618-1-29 (PMC3968321; doi:10.1186/2049-2618-1-29)
Supplement: Additional file 5 — QIIME mapping files for each 454 sequencing run. [file 2049-2618-1-29-S5.zip › RAV156.txt]

#SampleID	BarcodeSequence	LinkerPrimerSequence	ReversePrimer	Description
UAB040_1_1	CACGC	ATTACCGCGGCTGCTGG	TCAGAGTTTGATCCTGGCTCAG	UAB040_1_1_RAV156_A01_MID201
UAB040_1_2	CGCAAC	ATTACCGCGGCTGCTGG	TCAGAGTTTGATCCTGGCTCAG	UAB040_1_2_RAV156_A02_MID202
UAB040_1_3	TGAAGC	ATTACCGCGGCTGCTGG	TCAGAGTTTGATCCTGGCTCAG	UAB040_1_3_RAV156_A03_MID203
UAB040_1_4	ACTTGC	ATTACCGCGGCTGCTGG	TCAGAGTTTGATCCTGGCTCAG	UAB040_1_4_RAV156_A04_MID204
UAB040_1_5	TCACAC	ATTACCGCGGCTGCTGG	TCAGAGTTTGATCCTGGCTCAG	UAB040_1_5_RAV156_A05_MID205
UAB040_1_6	CGTGAC	ATTACCGCGGCTGCTGG	TCAGAGTTTGATCCTGGCTCAG	UAB040_1_6_RAV156_A06_MID206
UAB040_1_7	ACGCGC	ATTACCGCGGCTGCTGG	TCAGAGTTTGATCCTGGCTCAG	UAB040_1_7_RAV156_A07_MID207
UAB040_2_1	CCTCTC	ATTACCGCGGCTGCTGG	TCAGAGTTTGATCCTGGCTCAG	UAB040_2_1_RAV156_A08_MID208
UAB040_2_2	ACTCAC	ATTACCGCGGCTGCTGG	TCAGAGTTTGATCCTGGCTCAG	UAB040_2_2_RAV156_A09_MID209
UAB040_2_3	AGACAC	ATTACCGCGGCTGCTGG	TCAGAGTTTGATCCTGGCTCAG	UAB040_2_3_RAV156_A10_MID210
UAB040_2_4	CGACTC	ATTACCGCGGCTGCTGG	TCAGAGTTTGATCCTGGCTCAG	UAB040_2_4_RAV156_A11_MID211
UAB040_2_5	AGCTTC	ATTACCGCGGCTGCTGG	TCAGAGTTTGATCCTGGCTCAG	UAB040_2_5_RAV156_A12_MID212
UAB040_2_6	CAAGAAC	ATTACCGCGGCTGCTGG	TCAGAGTTTGATCCTGGCTCAG	UAB040_2_6_RAV156_B02_MID214
UAB040_2_7	AGTTGGC	ATTACCGCGGCTGCTGG	TCAGAGTTTGATCCTGGCTCAG	UAB040_2_7_RAV156_B03_MID215
UAB040_3_1	TATCAAC	ATTACCGCGGCTGCTGG	TCAGAGTTTGATCCTGGCTCAG	UAB040_3_1_RAV156_B04_MID216
UAB040_3_2	AGGCGGC	ATTACCGCGGCTGCTGG	TCAGAGTTTGATCCTGGCTCAG	UAB040_3_2_RAV156_B05_MID217
UAB040_3_3	CGGTATC	ATTACCGCGGCTGCTGG	TCAGAGTTTGATCCTGGCTCAG	UAB040_3_3_RAV156_B06_MID218
UAB040_3_4	TGACGAC	ATTACCGCGGCTGCTGG	TCAGAGTTTGATCCTGGCTCAG	UAB040_3_4_RAV156_B07_MID219
UAB040_3_5	ACAAGGC	ATTACCGCGGCTGCTGG	TCAGAGTTTGATCCTGGCTCAG	UAB040_3_5_RAV156_B08_MID220
UAB040_3_6	AGACCTC	ATTACCGCGGCTGCTGG	TCAGAGTTTGATCCTGGCTCAG	UAB040_3_6_RAV156_B09_MID221
UAB040_3_7	ATACCAC	ATTACCGCGGCTGCTGG	TCAGAGTTTGATCCTGGCTCAG	UAB040_3_7_RAV156_B10_MID222
UAB040_4_1	ATCTTAC	ATTACCGCGGCTGCTGG	TCAGAGTTTGATCCTGGCTCAG	UAB040_4_1_RAV156_B12_MID224
UAB040_4_2	AACCAGC	ATTACCGCGGCTGCTGG	TCAGAGTTTGATCCTGGCTCAG	UAB040_4_2_RAV156_C01_MID225
UAB040_4_3	AAGGTGC	ATTACCGCGGCTGCTGG	TCAGAGTTTGATCCTGGCTCAG	UAB040_4_3_RAV156_C03_MID227
UAB040_4_4	TCTTGGC	ATTACCGCGGCTGCTGG	TCAGAGTTTGATCCTGGCTCAG	UAB040_4_4_RAV156_C04_MID228
UAB040_4_5	TAATCTC	ATTACCGCGGCTGCTGG	TCAGAGTTTGATCCTGGCTCAG	UAB040_4_5_RAV156_C05_MID229
UAB040_4_6	TCACCTC	ATTACCGCGGCTGCTGG	TCAGAGTTTGATCCTGGCTCAG	UAB040_4_6_RAV156_C06_MID230
UAB040_4_7	TCCGCTC	ATTACCGCGGCTGCTGG	TCAGAGTTTGATCCTGGCTCAG	UAB040_4_7_RAV156_C07_MID231
UAB040_5_1	TATTGAC	ATTACCGCGGCTGCTGG	TCAGAGTTTGATCCTGGCTCAG	UAB040_5_1_RAV156_C08_MID232
UAB040_5_2	AGTCGAC	ATTACCGCGGCTGCTGG	TCAGAGTTTGATCCTGGCTCAG	UAB040_5_2_RAV156_C09_MID233
UAB040_5_3	ACGGCTC	ATTACCGCGGCTGCTGG	TCAGAGTTTGATCCTGGCTCAG	UAB040_5_3_RAV156_C10_MID234
UAB040_5_4	TGCGTTC	ATTACCGCGGCTGCTGG	TCAGAGTTTGATCCTGGCTCAG	UAB040_5_4_RAV156_C11_MID235
UAB040_5_5	TCTCGAC	ATTACCGCGGCTGCTGG	TCAGAGTTTGATCCTGGCTCAG	UAB040_5_5_RAV156_C12_MID236
UAB040_5_6	CCAGGAC	ATTACCGCGGCTGCTGG	TCAGAGTTTGATCCTGGCTCAG	UAB040_5_6_RAV156_D01_MID237
UAB040_5_7	ACTCCTC	ATTACCGCGGCTGCTGG	TCAGAGTTTGATCCTGGCTCAG	UAB040_5_7_RAV156_D02_MID238
UAB040_6_1	TTCCTGC	ATTACCGCGGCTGCTGG	TCAGAGTTTGATCCTGGCTCAG	UAB040_6_1_RAV156_D03_MID239
UAB040_6_2	TTCATAC	ATTACCGCGGCTGCTGG	TCAGAGTTTGATCCTGGCTCAG	UAB040_6_2_RAV156_D04_MID240
UAB040_6_3	CGTCGTC	ATTACCGCGGCTGCTGG	TCAGAGTTTGATCCTGGCTCAG	UAB040_6_3_RAV156_D05_MID241
UAB040_6_4	AAGGCAC	ATTACCGCGGCTGCTGG	TCAGAGTTTGATCCTGGCTCAG	UAB040_6_4_RAV156_D06_MID242
UAB040_6_5	AACAACTC	ATTACCGCGGCTGCTGG	TCAGAGTTTGATCCTGGCTCAG	UAB040_6_5_RAV156_D07_MID243
UAB040_6_6	ACACGGAC	ATTACCGCGGCTGCTGG	TCAGAGTTTGATCCTGGCTCAG	UAB040_6_6_RAV156_D08_MID244
UAB040_6_7	TGCCGAAC	ATTACCGCGGCTGCTGG	TCAGAGTTTGATCCTGGCTCAG	UAB040_6_7_RAV156_D09_MID245
UAB040_7_1	TATTCGTC	ATTACCGCGGCTGCTGG	TCAGAGTTTGATCCTGGCTCAG	UAB040_7_1_RAV156_D10_MID246
UAB040_7_2	TAGGAATC	ATTACCGCGGCTGCTGG	TCAGAGTTTGATCCTGGCTCAG	UAB040_7_2_RAV156_D11_MID247
UAB040_7_3	CCGGCCAC	ATTACCGCGGCTGCTGG	TCAGAGTTTGATCCTGGCTCAG	UAB040_7_3_RAV156_D12_MID248
UAB040_7_4	AATGGTAC	ATTACCGCGGCTGCTGG	TCAGAGTTTGATCCTGGCTCAG	UAB040_7_4_RAV156_E01_MID249
UAB040_7_5	AACCTGGC	ATTACCGCGGCTGCTGG	TCAGAGTTTGATCCTGGCTCAG	UAB040_7_5_RAV156_E03_MID251
UAB040_7_6	ACGAAGTC	ATTACCGCGGCTGCTGG	TCAGAGTTTGATCCTGGCTCAG	UAB040_7_6_RAV156_E04_MID252
UAB040_7_7	TTCGTGGC	ATTACCGCGGCTGCTGG	TCAGAGTTTGATCCTGGCTCAG	UAB040_7_7_RAV156_E05_MID253
UAB040_8_1	AACACAAC	ATTACCGCGGCTGCTGG	TCAGAGTTTGATCCTGGCTCAG	UAB040_8_1_RAV156_E06_MID254
UAB040_8_2	TTCTTGAC	ATTACCGCGGCTGCTGG	TCAGAGTTTGATCCTGGCTCAG	UAB040_8_2_RAV156_E07_MID255
UAB040_8_3	TCCAAGTC	ATTACCGCGGCTGCTGG	TCAGAGTTTGATCCTGGCTCAG	UAB040_8_3_RAV156_E08_MID256
UAB040_8_4	TTCGCGAC	ATTACCGCGGCTGCTGG	TCAGAGTTTGATCCTGGCTCAG	UAB040_8_4_RAV156_E09_MID257
UAB040_8_5	CCGGTCGC	ATTACCGCGGCTGCTGG	TCAGAGTTTGATCCTGGCTCAG	UAB040_8_5_RAV156_E10_MID258
UAB040_8_6	ACCTGAAC	ATTACCGCGGCTGCTGG	TCAGAGTTTGATCCTGGCTCAG	UAB040_8_6_RAV156_E11_MID259
UAB040_8_7	AAGAGTTC	ATTACCGCGGCTGCTGG	TCAGAGTTTGATCCTGGCTCAG	UAB040_8_7_RAV156_E12_MID260
UAB040_9_1	TTGACAAC	ATTACCGCGGCTGCTGG	TCAGAGTTTGATCCTGGCTCAG	UAB040_9_1_RAV156_F01_MID261
UAB040_9_2	TCCAGAAC	ATTACCGCGGCTGCTGG	TCAGAGTTTGATCCTGGCTCAG	UAB040_9_2_RAV156_F02_MID262
UAB040_9_3	CGGTCTTC	ATTACCGCGGCTGCTGG	TCAGAGTTTGATCCTGGCTCAG	UAB040_9_3_RAV156_F03_MID263
UAB040_9_4	AAGGCCTC	ATTACCGCGGCTGCTGG	TCAGAGTTTGATCCTGGCTCAG	UAB040_9_4_RAV156_F04_MID264
UAB040_9_5	ACTAATTC	ATTACCGCGGCTGCTGG	TCAGAGTTTGATCCTGGCTCAG	UAB040_9_5_RAV156_F05_MID265
UAB040_9_6	TGACCGTC	ATTACCGCGGCTGCTGG	TCAGAGTTTGATCCTGGCTCAG	UAB040_9_6_RAV156_F06_MID266
UAB040_9_7	TGTCGGAC	ATTACCGCGGCTGCTGG	TCAGAGTTTGATCCTGGCTCAG	UAB040_9_7_RAV156_F07_MID267
UAB040_10_1	AGGTTGTC	ATTACCGCGGCTGCTGG	TCAGAGTTTGATCCTGGCTCAG	UAB040_10_1_RAV156_F08_MID268
UAB040_10_2	ACGAGAAC	ATTACCGCGGCTGCTGG	TCAGAGTTTGATCCTGGCTCAG	UAB040_10_2_RAV156_F09_MID269
UAB040_10_3	TGGTGAAC	ATTACCGCGGCTGCTGG	TCAGAGTTTGATCCTGGCTCAG	UAB040_10_3_RAV156_F10_MID270
UAB040_10_4	TCGTTGTC	ATTACCGCGGCTGCTGG	TCAGAGTTTGATCCTGGCTCAG	UAB040_10_4_RAV156_F11_MID271
UAB040_10_5	TTGTGTTC	ATTACCGCGGCTGCTGG	TCAGAGTTTGATCCTGGCTCAG	UAB040_10_5_RAV156_F12_MID272
UAB040_10_6	TTGGAGGC	ATTACCGCGGCTGCTGG	TCAGAGTTTGATCCTGGCTCAG	UAB040_10_6_RAV156_G02_MID274
UAB040_10_7	AAGAAGAC	ATTACCGCGGCTGCTGG	TCAGAGTTTGATCCTGGCTCAG	UAB040_10_7_RAV156_G04_MID276
UAB012_1_1	AACTGTTC	ATTACCGCGGCTGCTGG	TCAGAGTTTGATCCTGGCTCAG	UAB012_1_1_RAV156_G05_MID277
UAB012_1_2	TTCTCAAC	ATTACCGCGGCTGCTGG	TCAGAGTTTGATCCTGGCTCAG	UAB012_1_2_RAV156_G06_MID278
UAB012_1_3	CTTCCTTC	ATTACCGCGGCTGCTGG	TCAGAGTTTGATCCTGGCTCAG	UAB012_1_3_RAV156_G07_MID279
UAB012_1_4	ATTCGTAC	ATTACCGCGGCTGCTGG	TCAGAGTTTGATCCTGGCTCAG	UAB012_1_4_RAV156_G08_MID280
UAB012_1_5	CCTTCCGC	ATTACCGCGGCTGCTGG	TCAGAGTTTGATCCTGGCTCAG	UAB012_1_5_RAV156_G09_MID281
UAB012_1_6	AGTCCGTC	ATTACCGCGGCTGCTGG	TCAGAGTTTGATCCTGGCTCAG	UAB012_1_6_RAV156_G10_MID282
UAB012_1_7	TTGAACTC	ATTACCGCGGCTGCTGG	TCAGAGTTTGATCCTGGCTCAG	UAB012_1_7_RAV156_G11_MID283
UAB012_2_1	AACGAGGC	ATTACCGCGGCTGCTGG	TCAGAGTTTGATCCTGGCTCAG	UAB012_2_1_RAV156_G12_MID284
UAB012_2_2	CCGTTCAC	ATTACCGCGGCTGCTGG	TCAGAGTTTGATCCTGGCTCAG	UAB012_2_2_RAV156_H01_MID285
UAB012_2_3	TCGAGGAAC	ATTACCGCGGCTGCTGG	TCAGAGTTTGATCCTGGCTCAG	UAB012_2_3_RAV156_H02_MID286
UAB012_2_4	ACCGGAAGC	ATTACCGCGGCTGCTGG	TCAGAGTTTGATCCTGGCTCAG	UAB012_2_4_RAV156_H03_MID287
UAB012_2_5	ACGTTCCAC	ATTACCGCGGCTGCTGG	TCAGAGTTTGATCCTGGCTCAG	UAB012_2_5_RAV156_H04_MID288
UAB012_2_6	AACGGAGTC	ATTACCGCGGCTGCTGG	TCAGAGTTTGATCCTGGCTCAG	UAB012_2_6_RAV156_H05_MID289
UAB012_2_7	TTCGTTATC	ATTACCGCGGCTGCTGG	TCAGAGTTTGATCCTGGCTCAG	UAB012_2_7_RAV156_H06_MID290
UAB012_3_1	ACCGTAATC	ATTACCGCGGCTGCTGG	TCAGAGTTTGATCCTGGCTCAG	UAB012_3_1_RAV156_H07_MID291
UAB012_3_2	ACCTTGGTC	ATTACCGCGGCTGCTGG	TCAGAGTTTGATCCTGGCTCAG	UAB012_3_2_RAV156_H08_MID292
UAB012_3_3	TTAAGATTC	ATTACCGCGGCTGCTGG	TCAGAGTTTGATCCTGGCTCAG	UAB012_3_3_RAV156_H09_MID293
UAB012_3_4	TGGTTGGTC	ATTACCGCGGCTGCTGG	TCAGAGTTTGATCCTGGCTCAG	UAB012_3_4_RAV156_H10_MID294
UAB012_3_5	TGTCCGGTC	ATTACCGCGGCTGCTGG	TCAGAGTTTGATCCTGGCTCAG	UAB012_3_5_RAV156_H11_MID295
