# Supplementary material for: Daily temporal dynamics of vaginal microbiota before, during and after episodes of bacterial vaginosis
Source: Microbiome. 2013 Dec 2;1:29. doi: 10.1186/2049-2618-1-29 (PMC3968321; doi:10.1186/2049-2618-1-29)
Supplement: Additional file 5 — QIIME mapping files for each 454 sequencing run. [file 2049-2618-1-29-S5.zip › RAV157.txt]

#SampleID	BarcodeSequence	LinkerPrimerSequence	ReversePrimer	Description
UAB012_4_2	CACGC	ATTACCGCGGCTGCTGG	TCAGAGTTTGATCCTGGCTCAG	UAB012_4_2_RAV157_A01_MID201
UAB012_4_3	CGCAAC	ATTACCGCGGCTGCTGG	TCAGAGTTTGATCCTGGCTCAG	UAB012_4_3_RAV157_A02_MID202
UAB012_4_4	TGAAGC	ATTACCGCGGCTGCTGG	TCAGAGTTTGATCCTGGCTCAG	UAB012_4_4_RAV157_A03_MID203
UAB012_4_5	ACTTGC	ATTACCGCGGCTGCTGG	TCAGAGTTTGATCCTGGCTCAG	UAB012_4_5_RAV157_A04_MID204
UAB012_4_6	TCACAC	ATTACCGCGGCTGCTGG	TCAGAGTTTGATCCTGGCTCAG	UAB012_4_6_RAV157_A05_MID205
UAB012_4_7	CGTGAC	ATTACCGCGGCTGCTGG	TCAGAGTTTGATCCTGGCTCAG	UAB012_4_7_RAV157_A06_MID206
UAB012_5_1	ACGCGC	ATTACCGCGGCTGCTGG	TCAGAGTTTGATCCTGGCTCAG	UAB012_5_1_RAV157_A07_MID207
UAB012_5_2	CCTCTC	ATTACCGCGGCTGCTGG	TCAGAGTTTGATCCTGGCTCAG	UAB012_5_2_RAV157_A08_MID208
UAB012_5_3	ACTCAC	ATTACCGCGGCTGCTGG	TCAGAGTTTGATCCTGGCTCAG	UAB012_5_3_RAV157_A09_MID209
UAB012_5_4	AGACAC	ATTACCGCGGCTGCTGG	TCAGAGTTTGATCCTGGCTCAG	UAB012_5_4_RAV157_A10_MID210
UAB012_5_5	CGACTC	ATTACCGCGGCTGCTGG	TCAGAGTTTGATCCTGGCTCAG	UAB012_5_5_RAV157_A11_MID211
UAB012_5_6	AGCTTC	ATTACCGCGGCTGCTGG	TCAGAGTTTGATCCTGGCTCAG	UAB012_5_6_RAV157_A12_MID212
UAB012_5_7	CAAGAAC	ATTACCGCGGCTGCTGG	TCAGAGTTTGATCCTGGCTCAG	UAB012_5_7_RAV157_B02_MID214
UAB012_6_1	AGTTGGC	ATTACCGCGGCTGCTGG	TCAGAGTTTGATCCTGGCTCAG	UAB012_6_1_RAV157_B03_MID215
UAB012_6_2	TATCAAC	ATTACCGCGGCTGCTGG	TCAGAGTTTGATCCTGGCTCAG	UAB012_6_2_RAV157_B04_MID216
UAB012_6_3	AGGCGGC	ATTACCGCGGCTGCTGG	TCAGAGTTTGATCCTGGCTCAG	UAB012_6_3_RAV157_B05_MID217
UAB012_6_4	CGGTATC	ATTACCGCGGCTGCTGG	TCAGAGTTTGATCCTGGCTCAG	UAB012_6_4_RAV157_B06_MID218
UAB012_6_5	TGACGAC	ATTACCGCGGCTGCTGG	TCAGAGTTTGATCCTGGCTCAG	UAB012_6_5_RAV157_B07_MID219
UAB012_6_6	ACAAGGC	ATTACCGCGGCTGCTGG	TCAGAGTTTGATCCTGGCTCAG	UAB012_6_6_RAV157_B08_MID220
UAB012_6_7	AGACCTC	ATTACCGCGGCTGCTGG	TCAGAGTTTGATCCTGGCTCAG	UAB012_6_7_RAV157_B09_MID221
UAB012_7_1	ATACCAC	ATTACCGCGGCTGCTGG	TCAGAGTTTGATCCTGGCTCAG	UAB012_7_1_RAV157_B10_MID222
UAB012_7_2	ATCTTAC	ATTACCGCGGCTGCTGG	TCAGAGTTTGATCCTGGCTCAG	UAB012_7_2_RAV157_B12_MID224
UAB012_7_3	AACCAGC	ATTACCGCGGCTGCTGG	TCAGAGTTTGATCCTGGCTCAG	UAB012_7_3_RAV157_C01_MID225
UAB012_7_4	AAGGTGC	ATTACCGCGGCTGCTGG	TCAGAGTTTGATCCTGGCTCAG	UAB012_7_4_RAV157_C03_MID227
UAB012_7_5	TCTTGGC	ATTACCGCGGCTGCTGG	TCAGAGTTTGATCCTGGCTCAG	UAB012_7_5_RAV157_C04_MID228
UAB012_7_6	TAATCTC	ATTACCGCGGCTGCTGG	TCAGAGTTTGATCCTGGCTCAG	UAB012_7_6_RAV157_C05_MID229
UAB012_7_7	TCACCTC	ATTACCGCGGCTGCTGG	TCAGAGTTTGATCCTGGCTCAG	UAB012_7_7_RAV157_C06_MID230
UAB012_8_1	TCCGCTC	ATTACCGCGGCTGCTGG	TCAGAGTTTGATCCTGGCTCAG	UAB012_8_1_RAV157_C07_MID231
UAB012_8_2	TATTGAC	ATTACCGCGGCTGCTGG	TCAGAGTTTGATCCTGGCTCAG	UAB012_8_2_RAV157_C08_MID232
UAB012_8_3	AGTCGAC	ATTACCGCGGCTGCTGG	TCAGAGTTTGATCCTGGCTCAG	UAB012_8_3_RAV157_C09_MID233
UAB012_8_4	ACGGCTC	ATTACCGCGGCTGCTGG	TCAGAGTTTGATCCTGGCTCAG	UAB012_8_4_RAV157_C10_MID234
UAB012_8_5	TGCGTTC	ATTACCGCGGCTGCTGG	TCAGAGTTTGATCCTGGCTCAG	UAB012_8_5_RAV157_C11_MID235
UAB012_8_6	TCTCGAC	ATTACCGCGGCTGCTGG	TCAGAGTTTGATCCTGGCTCAG	UAB012_8_6_RAV157_C12_MID236
UAB012_8_7	CCAGGAC	ATTACCGCGGCTGCTGG	TCAGAGTTTGATCCTGGCTCAG	UAB012_8_7_RAV157_D01_MID237
UAB012_9_1	ACTCCTC	ATTACCGCGGCTGCTGG	TCAGAGTTTGATCCTGGCTCAG	UAB012_9_1_RAV157_D02_MID238
UAB012_9_2	TTCCTGC	ATTACCGCGGCTGCTGG	TCAGAGTTTGATCCTGGCTCAG	UAB012_9_2_RAV157_D03_MID239
UAB012_9_3	TTCATAC	ATTACCGCGGCTGCTGG	TCAGAGTTTGATCCTGGCTCAG	UAB012_9_3_RAV157_D04_MID240
UAB012_9_4	CGTCGTC	ATTACCGCGGCTGCTGG	TCAGAGTTTGATCCTGGCTCAG	UAB012_9_4_RAV157_D05_MID241
UAB012_9_5	AAGGCAC	ATTACCGCGGCTGCTGG	TCAGAGTTTGATCCTGGCTCAG	UAB012_9_5_RAV157_D06_MID242
UAB012_9_6	AACAACTC	ATTACCGCGGCTGCTGG	TCAGAGTTTGATCCTGGCTCAG	UAB012_9_6_RAV157_D07_MID243
UAB012_9_7	ACACGGAC	ATTACCGCGGCTGCTGG	TCAGAGTTTGATCCTGGCTCAG	UAB012_9_7_RAV157_D08_MID244
UAB012_10_1	TGCCGAAC	ATTACCGCGGCTGCTGG	TCAGAGTTTGATCCTGGCTCAG	UAB012_10_1_RAV157_D09_MID245
UAB012_10_2	TATTCGTC	ATTACCGCGGCTGCTGG	TCAGAGTTTGATCCTGGCTCAG	UAB012_10_2_RAV157_D10_MID246
UAB012_10_3	TAGGAATC	ATTACCGCGGCTGCTGG	TCAGAGTTTGATCCTGGCTCAG	UAB012_10_3_RAV157_D11_MID247
UAB012_10_4	CCGGCCAC	ATTACCGCGGCTGCTGG	TCAGAGTTTGATCCTGGCTCAG	UAB012_10_4_RAV157_D12_MID248
UAB012_10_5	AATGGTAC	ATTACCGCGGCTGCTGG	TCAGAGTTTGATCCTGGCTCAG	UAB012_10_5_RAV157_E01_MID249
UAB012_10_6	TCTCCGTC	ATTACCGCGGCTGCTGG	TCAGAGTTTGATCCTGGCTCAG	UAB012_10_6_RAV157_E02_MID250
UAB012_10_7	AACCTGGC	ATTACCGCGGCTGCTGG	TCAGAGTTTGATCCTGGCTCAG	UAB012_10_7_RAV157_E03_MID251
UAB012_3_6	TTCGTGGC	ATTACCGCGGCTGCTGG	TCAGAGTTTGATCCTGGCTCAG	UAB012_3_6_RAV157_E05_MID253
UAB012_3_7	AACACAAC	ATTACCGCGGCTGCTGG	TCAGAGTTTGATCCTGGCTCAG	UAB012_3_7_RAV157_E06_MID254
UAB012_4_1	TTCTTGAC	ATTACCGCGGCTGCTGG	TCAGAGTTTGATCCTGGCTCAG	UAB012_4_1_RAV157_E07_MID255
